# Supplementary material for: Integrative multi-omics data provide insights into the biosynthesis of furanocoumarins and mechanisms regulating their accumulation in Angelica dahurica
Source: Commun Biol. 2025 Apr 23;8:649. doi: 10.1038/s42003-025-08076-x (PMC12019236; doi:10.1038/s42003-025-08076-x)
Supplement: Supplementary file 3 — Supplementary Data 1-4 [file 42003_2025_8076_MOESM3_ESM.xlsx]

## Sheet: Supplementary Data 1
Supplementary Data 1 Gene expression level (FPKM) during root development of Angelica dahurica
Gene id	S1_rep1	S1_rep2	S1_rep3	S2_rep1	S2_rep2	S2_rep3	S3_rep1	S3_rep2	S3_rep3	S4_rep1	S4_rep2	S4_rep3	S5_rep1	S5_rep2	S5_rep3	S6_rep1	S6_rep2	S6_rep3
AD01G00001	55.5358	132.715	156.969	78.1207	65.0778	42.8556	86.6755	103.724	52.8723	123.847	117.033	134.757	42.2662	68.9284	31.4215	51.5442	47.5307	63.5383
AD01G00002	0	0	0	0	0	0	0	0	0	0	0	0	0	0	0	0	0	0
AD01G00003	0	0	0	0	0	0	0	0	0	0	0	0	0	0	0	0	0	0
AD01G00004	0	0	0	0	0	0	0	0	0	0	0	0	0	0	0	0	0.066708	0
AD01G00005	0	0	0	0	0	0	0	0	0	0	0	0	0	0	0	0	0	0
AD01G00006	0	0	0	0	0	0	0	0	0	0	0	0	0	0	0	0	0	0
AD01G00007	0	0	0	0	0	0	0	0	0	0	0	0	0	0	0	0	0	0.741294
AD01G00008	0	0	0	0	0	0	0	0	0	0	0	0	0	0	0	0	0	0
AD01G00009	0	0	0	0	0	0	0	0	0	0	0	0	0	0	0	0	0	0
AD01G00010	0	0	0	0	0	0	0	0	0	0	0	0	0	0	0	0	0	0
AD01G00011	0	0	0	0	0	0	0	0	0	0	0	0	0	0	0	0	0	0
AD01G00012	0	0	0	0	0	0	0	0	0	0	0	0	0	0	0	0	0	0
AD01G00013	0	0	0	0	0	0	0	0	0	0	0	0	0	0	0	0	0	0
AD01G00014	0	0	0	0	0	0	0	0	0	0	0	0	0	0	0	0	0	0
AD01G00015	12.8853	16.1939	28.4354	40.781	56.1454	57.1674	37.6595	29.4378	32.8694	38.2089	46.841	37.1475	33.8226	46.0399	44.3802	23.5821	22.5054	17.3606
AD01G00016	3.64766	5.14766	1.69173	0.850175	0.428715	0.448822	4.46476	7.54094	0.842013	0.827225	0	0.57993	0.581554	0.279847	0.336509	6.28732	6.57494	1.98107
AD01G00017	48.9706	51.9294	53.4692	19.76	42.817	79.6198	144.658	138.286	78.9096	35.2109	23.088	21.257	26.5476	42.8868	43.4682	20.0864	41.5286	77.8676
AD01G00018	0	0	0	0	0	0	0	0	0	0	0	0	0	0	0	0	0	0
AD01G00019	0	0	0	0	0	0	0	0	0	0	0	0	0	0	0	0	0	0
AD01G00020	9.5624	15.7969	11.0922	3.85869	6.22849	10.6516	11.5224	18.5017	5.15354	3.21508	4.06679	4.0763	1.43548	2.00182	5.43068	0.378318	0.275682	1.41491
AD01G00021	0.174936	0.208111	0.399601	0	0	0.900702	0.407752	0.138909	0.086226	0.208598	0	0.185348	0	0.15525	0	1.30897	0.053175	0.153411
AD01G00022	5.91222	8.51675	15.8275	15.9961	11.8327	14.4822	11.793	11.1161	8.20361	4.56137	6.14429	6.63315	4.46177	3.92755	6.71208	11.0613	10.609	5.59068
AD01G00023	0	0	0	0	0	0	0	0	0	0	0	0	0	0	0	0	0	0
AD01G00024	6.16554	9.61093	11.561	14.92	9.85707	11.323	11.5255	8.89832	7.46342	11.0197	12.2021	9.93663	6.5352	42.0239	8.73445	88.1796	197.456	52.1794
AD01G00025	11.8576	8.5318	13.7462	20.8343	15.8633	14.2756	14.7043	14.6894	15.4622	12.3515	15.459	10.874	16.1401	17.5337	14.9921	2.70459	3.56109	3.73298
AD01G00026	17.0492	15.5375	5.43864	0	0	0	4.60062	5.52799	3.2762	3.22498	0.642946	2.23222	1.21112	0.697721	4.23893	13.9573	8.84434	4.20335
AD01G00027	21.5887	14.0982	4.35055	0.904474	0	2.55529	7.53205	10.9703	4.64445	1.80506	0.357607	3.16545	1.43455	0.185448	4.86972	10.1992	11.2781	5.1176
AD01G00028	28.0552	24.1387	7.87803	5.47859	4.77201	7.65864	9.62925	12.3501	6.11915	4.92596	1.78949	4.55928	4.79448	1.03664	5.16025	18.251	12.9101	8.95606
AD01G00029	13.0623	8.35808	19.0199	14.1227	10.4531	6.86249	6.03566	7.91707	7.80162	5.28204	6.33971	6.17369	9.12167	6.05192	5.57262	9.53715	6.30672	3.46223
AD01G00030	0.035307	0	0.030532	0	0	0	0	0	0	0	0	0	0	0.057116	0	0	0	0
AD01G00031	0.34962	0.407773	0.581783	0.328895	0.273528	0.86797	0.81174	0.80741	0.325126	0.368745	0.319009	0.551152	0.571426	0.069879	0.354813	0.29225	0.222895	0.156531
AD01G00032	6.76021	6.24992	7.7571	8.99321	8.29496	7.83929	7.81311	9.3451	10.5333	8.01723	9.88919	6.13378	10.7357	17.2786	12.0806	8.99369	7.39955	8.60591
AD01G00033	0	0	0	0	0	0	0	0	0	0	0	0	0	0	0	0	0	0
AD01G00034	15.7182	12.2072	19.3831	14.3178	11.5891	17.0545	13.5419	14.166	19.0436	17.9871	14.1045	17.5011	26.6465	21.8097	26.4788	42.0752	54.2571	25.3908
AD01G00035	7.5127	5.7062	12.0861	10.9854	13.5272	8.99066	10.3699	11.2993	6.26744	10.9808	12.6132	12.0239	16.0087	10.1107	20.182	4.52589	7.26784	6.44019
AD01G00036	0.131367	0	0.073861	0	0	0	0.016735	0.142197	0.021021	0.059326	0	0.024805	0	0	0	0.031638	0	0
AD01G00037	0	0	0	0	0	0	0	0	0	0	0	0.085999	0	0	0	0	0	0
AD01G00038	43.2387	49.857	108.78	55.2106	60.7741	55.6868	57.7151	56.5651	67.024	52.2568	63.8686	54.4116	63.4607	52.6645	65.7597	55.6331	55.2995	39.1855
AD01G00039	0	0	0	0	0	0	0	0	0	0	0	0	0	0	0	0	0	0
AD01G00040	0	0	0	0	0	0	0	0	0	0	0	0	0	0	0	0	0	0
AD01G00041	2.28241	2.19094	3.55653	2.6255	1.98267	2.50385	2.35519	3.0263	2.07904	2.14635	1.84397	1.021	1.94783	1.17602	1.59956	1.60289	1.23924	0.879676
AD01G00042	0	0	0	0	0	0	0	0	0	0	0	0	0	0	0	0	0	0
AD01G00043	0	0	0	0	0	0	0.053035	0	0.048532	0	0	0	0.147265	0	0	0.106677	0.122415	0
AD01G00044	0	0	0	0	0	0	0	0	0	0	0	0	0	0	0	0	0	0
AD01G00045	0	0	0	0	0	0	0	0	0	0.165005	0	0	0	0	0	0	0	0
AD01G00046	9.19399	8.47499	14.6094	17.0678	13.1634	12.1815	12.3013	11.6252	12.8661	15.0616	9.48858	12.8092	15.098	6.40984	12.5703	17.5531	24.4871	20.5002
AD01G00047	0	0	0	0	0	0	0	0	0	0	0	0	0	0	0	0	0	0
AD01G00048	0	0	0	0	0	0	0	0	0	0	0	0	0	0	0	0	0	0
AD01G00049	3.91697	3.19677	2.13211	1.15763	0	1.99546	1.58954	0.762232	0.603939	1.47347	0.370486	1.40316	1.14909	0.273271	1.71082	2.84817	0.842644	0.984388
AD01G00050	7.13813	5.5452	3.91885	2.87553	1.99354	2.32661	1.44003	1.56079	1.09057	0.786199	0.695941	1.23082	1.49293	0.372155	1.07527	3.60243	2.24664	1.46268
AD01G00051	4.61003	2.35389	2.66714	0	1.30152	1.79791	0	2.19883	0.816673	1.2306	1.01281	0	1.16971	0	0.870879	1.70517	1.36701	1.15458
AD01G00052	0.071851	0.380507	0.037402	0	1.23458	1.24683	1.34486	1.56308	0.504813	0.284644	0	0.267922	0	0.149516	0	0	0	0
AD01G00053	0	0	0	0	0	0	0	0	0	0	0	0	0	0	0	0	0	0
AD01G00054	0.838587	1.60198	1.5379	0.138519	0.852451	2.4051	1.05177	2.65858	0.92792	0.345846	1.30675	0.84277	1.61636	0.752791	2.40631	4.43216	6.688	3.41805
AD01G00055	0	0	0	0	0	0	0	0	0	0	0	0	0	0	0	0	0	0
AD01G00056	0.785124	1.26233	0.357044	0.971696	1.59182	0.879912	1.51846	1.01681	0.59866	0.587427	0.687084	0.627307	0.637704	0.088418	0.304293	0.153632	0	0.151589
AD01G00057	0	0	0	0	0.072843	0	0	0	0	0	0	0	0	0	0	0	0	0.022321
AD01G00058	10.3341	7.756	2.8148	1.35259	3.24999	2.91775	6.97623	8.55825	3.65036	2.42056	1.65252	2.49967	1.99214	1.30513	1.97772	2.09651	2.03416	2.47944
AD01G00059	0	0	0	0	0	0	0	0	0	0	0	0	0	0	0	0	0	0
AD01G00060	3.68548	3.18996	2.72097	3.92732	1.75254	2.75858	1.8558	2.90476	2.78845	2.11419	1.80038	2.92244	4.50713	0.81767	4.42621	8.39319	8.84246	3.43789
AD01G00061	284.896	121.897	47.9859	147.599	155.39	92.2597	151.706	157.271	226.398	430.441	518.701	839.625	128.561	100.714	74.8701	60.424	16.7106	143.093
AD01G00062	0	0	0.123872	0	0	0	0	0	0	0	0	0.175712	0	0	0	0	0	0
AD01G00063	0	0	0	0	0	0	0	0	0	0	0	0	0	0	0	0	0	0
AD01G00064	13.1757	13.7296	16.9635	7.04924	10.2106	11.5554	11.0867	11.7648	11.2006	8.31967	7.7305	8.73569	10.2111	6.33692	7.6005	18.9481	13.9868	8.311
AD01G00065	0	0	0.103012	0	0	0	0	0	0	0	0	0	0	0	0	0	0	0
AD01G00066	0	0	0	0	0	0	0	0	0	0	0	0	0	0	0	0	0	0
AD01G00067	0.471412	0.967444	0.764528	0.85618	0.941437	0.452389	0.727089	0.965808	1.08801	0.086277	0.301007	0.176038	0.233489	0.708621	0.254307	0.115808	0.188289	0.029038
AD01G00068	0	0	0	0	0	0	0	0	0	0	0	0	0	0	0	0	0	0
AD01G00069	0	0	0	0	0	0	0	0	0.150613	0	0	0.203724	0.420039	0	0.179992	0	0	0
AD01G00070	2.68548	3.09562	0.687471	6.55462	2.93979	5.02747	2.35331	3.56515	4.69552	2.31213	5.01401	7.36299	6.66091	1.22045	7.79387	0.135424	0.067449	0.614901
AD01G00071	0	0	0	0	0	0	0	0	0	0	0	0	0	0	0	0	0	0
AD01G00072	0	0	0	0	0	0	0	0	0	0	0	0	0	0	0	0	0	0
AD01G00073	3.15367	4.00825	2.94068	1.18477	1.62761	1.51475	1.64718	2.24926	1.73623	0.609733	0.826573	0.918013	0.935049	0.142399	0.79994	0.483301	0.158198	0.205606
AD01G00074	7.27199	9.56935	12.2105	2.40426	7.49798	7.87945	8.35292	8.84526	7.67562	2.20166	4.95781	4.96172	2.69015	4.06479	2.72356	1.81066	0.629236	1.41464
AD01G00075	6.22559	8.88082	4.88939	7.36168	8.93801	7.57041	6.01495	8.53655	7.59809	6.28248	6.7304	5.94405	8.99039	9.28498	11.3293	4.31769	3.33839	3.00368
AD01G00076	8.43195	8.92358	12.6955	7.6096	9.03624	8.18884	7.43448	8.16232	7.01888	8.09276	5.3677	5.28888	8.20025	4.27219	5.61087	15.5841	19.5243	17.8221
AD01G00077	0.519958	0.391161	0.17181	0.841206	0	1.42345	0.274834	0.628453	0.339559	0.356845	0.404568	0.036436	0.985606	0.019937	0.781576	0	0	0
AD01G00078	65.1144	55.0713	55.1044	24.189	21.3776	25.156	45.8033	54.1742	35.5904	32.4705	24.5844	28.3961	48.4384	21.0387	46.097	39.3166	27.4819	16.2717
AD01G00079	0.4117	0.295696	0.186575	0	0	0.202061	0.516158	0.654425	0.618524	5.27671	3.46846	1.37742	0.784686	0.65367	0.135591	0.176894	0.193748	0.053699
AD01G00080	0	0	0	0	0	0	0	0	0	0	0	0	0	0	0	0	0	0
AD01G00081	2.14027	1.00435	3.4849	1.79175	1.92128	2.27886	1.16444	1.36089	2.11921	0.964062	0.927977	1.32374	0.525365	0.620211	0.795391	0.300876	0.276966	0.200044
AD01G00082	0	0	0	0	0	0	0	0	0	0	0	0	0	0	0	0	0	0
AD01G00083	0	0	0	0	0	0	0	0	0	0	0	0	0	0	0	0	0	0
AD01G00084	0	0	0	0	0	0	0	0	0	0	0	0	0	0	0	0	0	0
AD01G00085	0	0	0	0	0	0	0	0	0	0	0	0	0	0	0	0	0	0
AD01G00086	0	0	0	0	0	0	0	0	0	0	0	0	0	0	0	0	0	0
AD01G00087	0	0	0	0	0	0	0	0	0	0	0	0	0	0	0	0	0	0
AD01G00088	0	0	0	0	0	0	0	0	0	0	0	0	0	0	0	0	0	0
AD01G00089	0	0	0	0	0	0	0	0	0	0	0	0	0	0	0	0	0	0
AD01G00090	0	0	0	0	0	0	0	0	0	0	0	0	0	0	0	0	0	0
AD01G00091	0	0	0	0	0	0	0	0	0	0	0	0	0	0	0	0	0	0
AD01G00092	0	0	0	0	0	0	0	0	0	0	0	0	0	0	0	0	0	0
AD01G00093	0	0	0	0	0	0	0	0	0	0	0	0	0	0	0	0	0	0
AD01G00094	0	0	0	0	0	0	0	0	0	0	0	0	0	0	0	0	0	0
AD01G00095	0	0	0	0	0	0	0	0	0	0	0	0	0	0	0	0	0	0
AD01G00096	0	0	0	0	0	0	0	0	0	0	0	0	0	0	0	0	0	0
AD01G00097	0	0	0	0	0	0	0	0	0	0	0	0	0	0	0	0	0	0
AD01G00098	0	0	0	0	0	0	0	0	0	0	0	0	0	0	0	0	0	0
AD01G00099	0	0	0	0	0	0	0	0	0	0	0	0	0	0	0	0	0	0
AD01G00100	6.0861	4.75867	5.67841	3.6968	3.55396	6.07483	6.53052	6.26488	4.32702	2.66175	2.54621	3.74117	3.18445	3.39997	4.3062	3.91756	2.75556	1.93446
AD01G00101	103.289	79.7986	65.6801	61.6303	53.8003	42.0767	121.238	79.7874	109.51	164.322	190.007	143.242	108.93	102.104	92.1549	96.4931	59.1669	82.2961
AD01G00102	0	0	0	0	0	0	0	0	0	0	0	0	0	0	0	0	0	0
AD01G00103	17.0562	16.5648	20.0598	21.7408	21.5395	22.5132	16.7382	13.3204	21.2553	18.6777	17.2359	19.0996	27.8395	19.4538	29.8745	6.11642	5.24243	7.35357
AD01G00104	0	0	0	0	0	0	0	0	0	0	0	0	0	0	0	0	0	0
AD01G00105	0.364188	0	0.778086	2.62364	0.847521	0.150973	0.457092	0.037991	0.649664	0.738802	0.530928	0.090832	1.87772	5.59387	0.092821	16.2614	6.03367	2.94924
AD01G00106	0	0	0	0	0	0	0	0	0	0	0	0	0	0	0	0	0	0
AD01G00107	20.5521	30.7351	44.0612	21.2691	19.4688	23.0222	25.3288	25.7351	22.5272	13.0005	18.3419	15.8161	18.168	17.1771	14.8219	0.483922	0.941894	0.147828
AD01G00108	0	0	0	0	0	0	0	0	0	0	0	0	0	0	0	0	0	0
AD01G00109	9.27466	8.24025	8.4711	5.40262	6.54514	6.88041	7.16306	7.70995	5.27508	3.93799	3.1981	4.58331	4.00614	1.74155	3.10948	7.2208	3.80084	1.50955
AD01G00110	2.65073	2.39823	3.30423	3.69677	2.65896	2.43313	2.00992	2.03299	2.39504	2.68161	2.49435	2.43488	3.13227	2.60681	2.81231	5.6706	5.74382	2.20497
AD01G00111	0	0.065327	0	0	0	0	0	0.034158	0	0.027971	0.026262	0.031464	0	0	0	0	0	0
AD01G00112	166.523	138.564	131.647	65.9068	83.6977	82.6046	74.8129	96.8544	55.8119	92.1917	54.1728	112.943	92.1844	31.0839	89.2008	44.5785	12.3673	59.1138
AD01G00113	27.2772	36.2818	43.4437	33.2411	35.615	39.8138	24.1146	25.1929	24.8983	10.2107	12.3186	14.2022	10.6383	12.4725	12.6923	1.04581	0.559066	0.39307
AD01G00114	0	0	0	0	0	0	0	0	0	0	0	0	0	0	0	0	0	0
AD01G00115	3.89817	3.42233	2.77931	2.15666	2.11796	2.89677	2.20871	2.69566	1.33419	1.26145	0.956992	1.53794	1.37249	0.423463	1.46379	2.63826	1.76386	0.699575
AD01G00116	0.554674	2.79725	1.61393	1.81967	1.26636	1.75601	1.01561	1.63485	0.281215	0.417802	0.48644	0.568386	0.275788	0.494153	0.45373	0.074135	0.043365	0.085516
AD01G00117	51.6444	50.9307	136.591	61.0429	74.9934	62.8224	91.0155	84.1912	98.8188	72.5085	67.118	71.5459	68.336	59.9353	60.4795	83.0545	87.4367	96.1432
AD01G00118	0	0.134859	0.032587	0	0.047372	0	0.03411	0	0.240217	0.100265	0.12666	0	0.047243	0	0	0.111997	0.051294	0
AD01G00119	0	0	0	0	0	0	0	0	0	0	0	0	0	0	0	0	0	0.084368
AD01G00120	0	0	0	0	0	0	0	0	0	0	0	0	0	0	0	0	0	0
AD01G00121	0	0	0	0	0.59813	0	0	0	0	0	0	0	0	0	0	0	0	0
AD01G00122	0.196614	0	0.255031	0	0.09986	0	0	0	0.488433	0.362676	0.279267	0.188122	0.098271	0.552611	0.260536	0.09654	0.211693	0
AD01G00123	0	0	0	0	0	0	0	0	0	0	0	0	0	0	0	0	0	0
AD01G00124	0	0	0	0	0	0	0	0	0	0	0	0	0	0	0	0	0	0
AD01G00125	0	0	0	0	0	0	0	0	0	0	0	0	0	0	0	0	0	0
AD01G00126	0.338822	0	0.48938	0	0	0	0	0	0.106986	0.117574	0	0	0.103441	0	0.186023	0	0.58523	0
AD01G00127	0	0.61752	0.423625	0	0	0.28889	0.201328	0.183588	0.422366	0.106776	0.560104	0.658506	1.25829	0.170007	1.00252	1.05616	1.1929	0
AD01G00128	3.134	4.43517	5.64917	2.34895	4.04775	4.5382	2.41117	2.56485	1.36623	1.07414	0.434388	1.78878	3.24832	1.37538	2.40491	7.76455	6.4586	2.21977
AD01G00129	2.98092	2.35877	2.6841	2.3221	1.3399	1.44679	1.88839	2.74411	1.6621	0.388027	0.515014	1.32314	2.02772	0.546795	1.84095	7.16272	3.46844	1.29676
AD01G00130	0	0	0	0	0	0	0	0	0	0	0	0	0	0	0	0	0	0
AD01G00131	0	0	0	0	0	0	0	0	0	0	0	0	0	0	0	0	0	0
AD01G00132	0	0	0.190697	0	0	0	0	0.38419	0	0	0	0	0	0	0	0	0	0
AD01G00133	0.736656	14.6453	10.88	6.89274	15.2766	22.6905	18.5559	23.8658	15.5266	1.21557	4.66644	9.30848	7.42789	4.58126	10.0132	1.66891	2.80688	0.953983
AD01G00134	0	2.6737	2.13513	0	2.80253	0.63171	4.22715	6.23533	6.51222	0.497933	1.48144	2.8395	1.51756	1.33845	3.2807	0.500824	0	0
AD01G00135	0	0	0	0	0	0	0	0	0	0	0	0	0	0	0	0	0	0
AD01G00136	0	2.64015	2.79736	0.603698	0.947862	0.431157	1.38834	1.61881	1.28467	0.353896	1.00297	1.77427	1.99881	0.749114	1.5389	3.24407	2.25275	0
AD01G00137	0	0	0	0	0	0	0	0	0	0	0	0	0	0	0	0	0	0
AD01G00138	0	0	0	0	0	0	0	0	0	0	0	0	0	0	0	0	0	0
AD01G00139	0	0	0	0.083555	0	0	0.062138	0	0.063897	0	0	0	0	0	0	0	0	0
AD01G00140	0	0	0	0	0	0	0	0	0	0	0	0	0	0	0	0	0	0
AD01G00141	0	0	0	0	0	0	0	0	0	0	0	0	0	0	0	0	0	0
AD01G00142	0	0	0	0	0	0	0	0	0	0	0	0	0.42175	0	0.118916	0	0	0
AD01G00143	0	1.14156	2.17992	0.378324	0.750301	0.602706	0.639887	0.627989	0.588994	0.137606	0.389655	0.59081	0.639286	0.670014	0.810492	2.11845	1.49354	0
AD01G00144	0	0	0	0	0	0	0	0	0	0	0	0	0	0	0	0	0	0
AD01G00145	0	0	0	0	0	0	0	0	0	0	0	0	0	0	0	0	0	0
AD01G00146	0	0	0.119803	0.418887	0	0	0.062138	0	0.063897	0.135961	0	0	0	0	0.273082	0.142711	0	0
AD01G00147	0	0	0	0	0	0	0	0	0	0	0	0	0	0	0	0	0	0
AD01G00148	0	0	0	0	0	0	0	0	0	0	0	0	0	0	0	0	0	0
AD01G00149	0	0	0	0	0	0	0.077683	0.029082	0	0.066203	0	0	0	0	0	0	0	0
AD01G00150	2.39696	3.96088	2.25254	1.13918	1.48174	1.92091	1.41506	2.58325	0.276577	0.20334	0.274185	0.759216	0.197598	0.151658	0.423785	0.022283	0.056604	0.034111
AD01G00151	0.480642	0.132108	0.091934	0.781598	0.636589	0.44907	0.041456	0.18953	0.236408	0.267308	0.33422	0.109286	0.041432	0.095076	0.057086	0	0	0
AD01G00152	13.7444	16.8576	5.3813	6.68805	3.34509	4.18057	3.01225	4.49767	1.88979	3.81585	0.809896	2.05914	3.58216	1.06307	4.74151	15.8782	8.68489	3.79279
AD01G00153	2.84748	3.92816	1.92281	1.74628	1.53153	1.10326	0.793124	0.821746	0.72845	1.51617	0.164326	0.519767	0.639894	0.354899	1.42682	3.36657	2.13158	1.42618
AD01G00154	8.60794	11.8519	3.23496	2.06111	3.01239	4.1005	3.01845	3.90119	2.0026	1.7563	0.908226	2.0287	2.2779	1.60918	4.24565	5.80288	4.68299	3.1462
AD01G00155	10.7027	15.1076	5.24783	6.00567	6.07058	9.45616	4.2365	5.40416	2.8223	2.72053	1.22906	3.3403	2.94704	2.49032	3.50551	7.27044	4.96209	3.34088
AD01G00156	0	0	0	0	0	0	0	0	0	0	0	0	0	0	0	0	0	0
AD01G00157	0.528966	3.41934	0.004368	0	7.71619	7.33208	0.364902	1.49726	2.52719	0.508321	0.584054	0.546661	1.06934	0	2.04655	2.01896	0.764504	1.53345
AD01G00158	2.0642	2.76966	0.820257	0.806509	1.47971	3.48156	0.784852	0.528701	0.848122	0.176989	0.517889	0.476491	1.80731	0	1.21944	1.92178	1.60242	1.04988
AD01G00159	2.67994	2.93706	2.56042	0.806508	1.42346	2.22019	0.890257	1.19475	0.657626	0	0.200142	0.445895	1.26617	0	1.20554	2.65697	1.44917	0.623773
AD01G00160	1.8481	2.19627	3.44428	0	1.79619	2.40244	0.383247	2.22244	0.564615	0	0.17893	0.312947	1.65606	0	1.22441	4.12554	2.11571	1.45098
AD01G00161	0	0	0.293303	0.227515	0	0	0	0	0	0	0	0	0.125576	0	0	0	0	0
AD01G00162	0	0	0	0	0	0	0	0	0	0	0	0	0	0	0	0	0	0
AD01G00163	2.1034	2.2815	0.744689	1.07593	1.0858	1.26144	1.28565	0.969783	1.19597	0.610624	0.621975	1.03928	0.559985	0.849877	0.592815	1.0445	0.59253	0.17131
AD01G00164	1.05365	0.805586	0.928787	0	0	0	0	0	0.336238	0	0	0	0.535472	0	0	0.470967	0.534431	0
AD01G00165	33.1056	32.0698	29.9283	29.3406	25.9225	28.6809	28.2799	32.5082	22.5598	21.5705	23.2035	23.3247	24.063	15.8796	23.0515	15.6923	8.62198	12.1486
AD01G00166	5.57706	4.92756	4.18375	8.706	11.3012	6.82054	6.11544	7.62658	12.5098	3.2412	4.31143	3.00199	5.3042	1.33767	6.13539	0.653095	0.505333	0.210039
AD01G00167	7.0801	8.49135	7.36127	6.28448	11.5198	6.44131	2.56309	3.52936	1.36078	4.47529	1.7552	1.68203	0.959575	1.29434	2.39038	7.15496	3.38614	1.08866
AD01G00168	2.35537	4.53395	0.10722	0	0.826905	0.211903	0.495891	0.868136	0.495348	0.667008	0	0.259229	0.512982	0.062009	1.36211	2.466	1.01299	0.985105
AD01G00169	0	0	0	0	0	0	0	0	0	0	0	0	0	0	0	0	0	0
AD01G00170	0	0	0	0	0	0	0	0	0	0	0	0	0	0	0	0	0	0
AD01G00171	0.315562	2.42515	0	0.710326	0.940291	2.81258	1.64932	1.54906	0.825027	0.062209	0.630968	0.552911	2.38887	0.711828	2.76884	0	0	1.16022
AD01G00172	16.1405	19.6396	22.1723	66.8385	30.9654	32.5854	52.707	24.7848	46.1624	6.74434	17.8562	15.233	41.1678	58.9455	40.6133	14.6831	33.0505	38.6326
AD01G00173	0	0	0	0	0	0	0	0	0	0	0	0	0	0.13172	0	0.219345	0	0
AD01G00174	0	0	0	0	0	0	0	0	0	0	0	0	0	0	0	0	0.32785	0
AD01G00175	8.79694	8.00601	12.7372	10.088	9.21907	7.8235	7.17865	7.65457	5.08732	5.14909	3.48845	5.536	6.11014	2.87613	5.94407	8.90609	4.59152	4.72488
AD01G00176	0.14676	0.040178	0.193355	0	0	0	0	0	0	0	0	0	0	0	0	0	0	0
AD01G00177	0	0	0	0	0	0	0	0	0	0	0	0	0	0	0	0	0	0
AD01G00178	78.542	59.0094	106.734	61.4611	72.0448	72.3242	105.424	83.7127	70.284	40.6057	61.168	48.3788	23.233	79.0508	29.7647	2.13174	1.43613	5.47153
AD01G00179	0	0	0	0	0	0	0	0	0	0	0	0	0	0.017772	0	0	0	0
AD01G00180	0	0	0	0	0	0	0.032936	0	0	0	0.091179	0.123389	0	0	0.021209	0.168823	0.071383	0
AD01G00181	0	0	0	0	0	0	0	0	0	0	0	0	0	0	0	0	0	0
AD01G00182	0.657776	4.20236	14.0872	0	2.11841	0.844994	3.12594	2.95139	1.1549	1.81072	2.35131	1.59576	0.724991	0.18895	1.46147	0.16056	0.53881	1.18712
AD01G00183	0	0	0	0	0	0	0	0	0	0	0	0	0	0	0	0	0	0
AD01G00184	0	0	0	1.03039	0.722343	0	0	0	0	0	0	0	0.298577	0.241633	0.137322	0	0	0
AD01G00185	3.19511	0.397682	0.886031	0.968661	0.393701	1.34201	0.433105	0.880433	0.095967	0.680182	2.29739	2.28007	0.499325	0.316843	0.059802	0	0	0
AD01G00186	0	0	0	0	0	0	0	0	0	0	0	0	0	0	0	0	0	0
AD01G00187	0	0	0	0	0	0	0	0	0	0	0	0	0	0	0	0	0	0
AD01G00188	0	0	0.035421	0	0	0	0.207579	0.171572	0	0	0.041706	0.066785	0.069857	0.038925	0	0	0	0
AD01G00189	2.34247	2.81849	5.19579	0.696915	1.00672	0.883799	2.85676	2.39005	2.01791	1.5882	0.857436	0.751757	2.48833	1.02536	2.44451	0	0.092328	0.297535
AD01G00190	0	0	0	0	0	0	0	0.334177	0.038007	0	0	0.174003	0	0	0	0	0	0
AD01G00191	4.62477	9.16202	2.70418	13.9178	2.19436	5.53141	26.0136	25.369	7.44846	5.81033	11.5458	8.8317	22.0501	2.32626	11.6872	0.233914	0.715937	0.036958
AD01G00192	0.228127	0.757246	0.666499	0.746395	0.588073	1.00376	0.980926	1.17722	0.505743	0.232404	0.250104	0.153686	0.442186	0.364717	0.584999	0.241471	0.027444	0.124278
AD01G00193	4.83899	4.53931	13.3224	0.640971	1.42795	2.0434	6.37764	6.86375	5.04376	5.20267	3.96652	3.68086	3.18345	1.64155	3.38479	1.50914	1.1636	2.38527
AD01G00194	9.6396	27.2293	9.89422	19.985	13.5705	17.6727	23.9294	25.8407	9.34469	7.102	5.43737	12.3379	9.27634	7.05888	10.6024	59.2416	51.72	83.0454
AD01G00195	0	0	0	0	0	0	0	0	0	0	0	0	0	0	0	0	0	0
AD01G00196	7.16596	5.25181	3.54641	2.61725	2.65962	4.20014	4.02211	4.19304	5.49124	4.52447	2.60784	5.7438	8.26778	3.32717	8.04535	21.8496	22.5787	13.9856
AD01G00197	0	0	0.028528	0	0	0	0.061503	0.19175	0.081837	0	0.365829	0.425395	0	0.076456	0	8.01137	5.00665	5.91298
AD01G00198	8.12482	5.78643	4.15182	3.15941	2.99521	4.96713	5.32407	5.30941	6.12741	4.91979	2.93518	6.05721	9.08166	3.80816	9.56044	24.1446	25.3294	16.1
AD01G00199	0	0	0.051558	0	0	0	0.050349	0.109283	0.066577	0	0.317263	0.365278	0	0.093662	0	7.74094	5.07168	6.61704
AD01G00200	0	0	0	0	0	0	0	0	1.03157	0.408196	0.135155	0	0	0	0	0	0	0
AD01G00201	0	0	0	0	0	0	0	0	0	0	0	0	0	0	0	0	0	0
AD01G00202	0.516717	3.14217	0.703095	0.491165	4.83138	10.9131	9.95918	9.0038	3.22792	0.902272	1.58362	3.12602	0.482728	3.2854	0.392114	0	0.253774	1.05284
AD01G00203	0.13343	0.063037	0	0	0	0	0	0	0.137557	0	0	0	0	0	0	0	0	0
AD01G00204	0.098784	0.079923	0.178	0.842529	0	0	0	0	0.067661	0	0	0	0	0	0.081701	0.259826	0	0
AD01G00205	0.125206	0.085762	0.076422	0.506981	0.16288	0.216551	0.131294	0.227382	0.07024	0.448933	0.579336	0.046095	0.307274	0.197786	0.417297	2.47888	0.756864	0.047764
AD01G00206	3.13304	3.29249	5.58476	5.26957	4.41452	7.14718	3.26176	2.4858	4.21529	2.63592	3.77709	2.29896	4.19913	2.83444	3.56453	4.04937	3.56502	4.35004
AD01G00207	9.77977	10.5025	12.8522	12.5061	8.44162	11.7943	9.39109	6.98209	9.3118	9.64854	9.91096	8.89598	13.7091	9.14118	12.2614	12.3878	11.6525	10.8496
AD01G00208	0.154436	0.129272	0.368883	0.584321	0	0.059347	0.519929	0.59722	0.489244	0.327251	0.17575	1.01757	0.231627	0.185391	0.179609	0.553165	0.532868	0.022008
AD01G00209	0	0	0	0	0	0	0	0	0	0	0	0	0	0	0	0	0	0
AD01G00210	1.66605	0.35779	0.358695	0	0	0.030371	0.316851	0.303684	0.122466	0	0.026068	0.075106	0	0.013658	0.065483	0.13945	0.017264	0
AD01G00211	555.005	878.347	456.293	421.75	458.872	506.823	456.888	463.885	338.402	371.459	633.485	477.117	472.098	485.618	453.092	749.08	633.012	186.432
AD01G00212	0	0	0	0	0	0	0	0	0	0	0	0	0	0	0	0	0	0
AD01G00213	0	0	0	0	0	0	0	0	0	0	0	0	0	0	0	0	0	0
AD01G00214	106.773	50.6211	74.3232	55.0641	77.8738	87.5958	80.6301	78.1659	70.903	93.7939	98.1418	119.742	20.2145	108.825	17.2371	81.4233	71.632	37.4163
AD01G00215	2.17023	1.94136	9.53177	2.3051	2.52621	3.55732	2.11548	4.39249	4.03822	1.04905	1.83477	1.29516	0.840472	0.732069	0.990892	0.319467	0	0.620007
AD01G00216	0	0	0	0	0	0	0	0	0	0	0	0	0	0	0	0	0	0
AD01G00217	11.7911	8.09414	7.77639	4.55512	5.45148	11.7596	8.01726	10.3491	4.51731	2.41516	1.11894	1.8767	2.02273	0.350791	1.38235	0.714274	0.576075	0.474081
AD01G00218	19.1947	17.6734	28.7171	25.4279	25.3289	23.8808	23.6165	19.2776	19.7181	24.6157	20.021	19.4021	23.9146	88.97	19.6501	18.1234	14.7986	21.7935
AD01G00219	1.09147	2.45698	0.462072	1.54029	2.30064	2.03362	1.69761	2.05862	1.2642	1.1776	0.79553	1.78853	2.76775	0.449987	1.08144	2.78348	1.89082	0.508385
AD01G00220	42.6614	30.1243	10.155	12.9779	27.4175	34.1344	53.4598	53.9588	52.1054	100.619	79.141	76.282	51.4917	85.9332	42.7259	113.631	94.5238	142.138
AD01G00221	0.059252	0.045588	0	0	0	0	0	0	0	0	0	0	0	0	0.128473	0.099963	0	0
AD01G00222	0	0.049195	0.158247	0	0.216068	0.653532	0	0.105953	0	0	0.101733	0.16682	0.666215	1.42493	0.278811	0	0	0
AD01G00223	146.235	130.526	31.311	314.746	169.525	119.14	93.2717	93.5807	104.323	96.4914	123.763	87.8409	75.2303	77.1172	74.6823	0.335416	0.371884	0.702647
AD01G00224	52.6876	44.5657	53.145	36.2198	47.3705	50.1347	63.4589	63.8653	69.9999	55.3106	50.0138	53.1029	73.4754	79.0631	117.366	31.3616	44.0813	25.5805
AD01G00225	0.376588	1.3589	0.331353	1.55051	0	0.480957	0.411393	0.323059	0.211026	0.169509	0.067846	0.329845	0.693276	0	0.674747	0	0	0.116463
AD01G00226	0	0	0	0	0	0	0	0	0	0	0	0	0	0	0	0	0	0
AD01G00227	0	0	0	0	0	0	0	0	0	0	0	0	0	0	0	0	0	0
AD01G00228	0	0	0	0	0	0	0	0	0	0	0	0	0	0	0	0	0	0
AD01G00229	0	0	0	0	0	0	0	0	0	0	0	0	0	0	0	0	0	0
AD01G00230	59.8822	19.9409	44.5257	0	0.046172	0	24.6288	17.9197	8.59698	0.262477	0.275991	0.474068	0.508868	0.521075	0.35801	0.348586	0	0
AD01G00231	3.081	3.72308	2.14045	1.5061	2.27522	0.987961	1.57897	1.7683	1.86645	1.33787	1.07407	1.30654	0.738738	1.36954	0.628909	4.28366	2.26669	1.49914
AD01G00232	0	0	0	0	0	0	0.383958	0	0.036371	0	0	0	0	0	0	0	0	0
AD01G00233	0.006367	0.414719	0	0	0.253279	0	0.116813	0.005232	0.127967	0	0.02311	0	0	0	0	0	0	0
AD01G00234	3.00669	1.78724	3.40063	2.34867	2.50077	1.08452	0.758738	0.760644	1.23779	1.985	1.00792	0.778954	0.832888	1.48514	0.76992	4.47254	3.43378	1.49523
AD01G00235	2.78976	1.5902	1.08416	0	0	0.456217	0.72206	1.38613	1.05007	0	0	1.07523	0	0.936248	1.19686	1.53288	1.19013	0.853034
AD01G00236	0	0	0	0	0	0	0	0	0	0	0	0	0	0	0	0	0	0
AD01G00237	0.362588	0	0.320789	0	0	0	0	0	0.03288	0	0	0	0.374433	0.193337	0.19809	0	0	0
AD01G00238	0	0	0	0	0	0	0	0	0	0	0	0	0	0	0	0	0	0
AD01G00239	0	0	0.084917	0	0	0	0	0	0.062224	0	0.064392	0	0.538397	0.089841	0.404187	0.082285	0.028892	0
AD01G00240	135.307	137.259	196.879	106.64	118.219	121.594	171.882	149.089	167.007	179.853	156.514	139.818	139.744	156.281	123.215	108.764	99.332	57.8982
AD01G00241	0	0	0	0	0	0	0	0	0	0	0	0	0	0	0	0	0	0
AD01G00242	0.140813	0.190681	0	0	0.464461	0.188843	0	0	0	0.19457	0.150007	0.13335	1.32151	0.047016	0.672497	0	0	0.197473
AD01G00243	15.2507	7.48423	2.4515	4.43134	2.54075	4.18228	6.87192	4.94999	8.13196	4.0132	5.21398	6.4322	3.78195	4.11777	4.74329	1.61641	0.543262	0.224077
AD01G00244	3.42821	3.62199	3.29035	8.38505	5.3027	4.54821	3.94381	4.59808	4.95629	4.33675	3.93311	5.03779	4.98765	5.88308	6.89488	9.01107	12.2581	8.60599
AD01G00245	0	0	0	0	0	0	0	0	0	0	0	0	0	0	0	0	0	0
AD01G00246	7.00094	6.98198	6.40594	7.31356	3.52887	4.61461	6.3486	5.98867	5.22152	4.88235	3.48324	6.12523	2.8494	5.62031	3.86437	7.77266	2.84789	6.14837
AD01G00247	17.9721	16.8783	10.2183	17.271	19.3831	21.0244	20.9279	19.8026	19.9635	14.0989	10.9927	13.0108	19.9454	14.9057	24.0415	6.63204	5.55887	7.12961
AD01G00248	2.56516	16.3303	4.20177	19.1992	23.0269	34.3244	7.83496	12.9962	18.0943	11.5942	20.4727	21.5928	38.4077	9.06247	24.858	4.29771	2.29524	5.06172
AD01G00249	0.361888	0.399574	0.675321	0.939783	0.554434	0.765035	0.297711	0.342642	0.251107	0.152703	0.098401	0.376036	0.371051	0.27983	0.242922	1.11773	0.393802	0.218151
AD01G00250	15.4926	20.2663	21.6025	27.1114	16.979	12.3364	21.8286	24.0138	19.9687	8.87573	17.0106	17.9002	14.7294	16.271	17.8313	4.97753	5.69522	5.72007
AD01G00251	0	0.218854	0	0	0	0.277711	0	0.2375	0.207827	0	0	0	0	0.221079	0	0.162772	0.267867	0.670476
AD01G00252	0	0	0	0.760886	0	0	0	0	0	0	0	0	0	0	0	0.056746	0	0
AD01G00253	0	0.056517	0	0	0	0.312116	0	0	0	0	0	0	0	0	0	0	0	0.130485
AD01G00254	66.1356	50.0713	96.0152	60.1869	60.169	69.7782	72.3355	71.6419	57.9896	64.1095	38.3766	50.8628	70.1441	31.8628	60.6557	107.448	93.1286	53.0308
AD01G00255	1.79974	3.95314	2.45567	2.44361	2.86217	3.28118	2.55485	3.73172	1.72117	1.28627	0.598513	1.668	1.3248	0.81291	2.37425	0.071837	0.233036	0.234023
AD01G00256	3.94578	4.73114	8.18139	8.21547	11.8626	8.11452	5.14119	4.48957	5.08121	3.71907	3.71577	2.67534	4.62179	4.62888	5.29226	5.06707	4.59138	3.77994
AD01G00257	2.70917	2.08779	1.23126	0	0	0	0.877508	0.589387	0.197249	0	0.273292	0.351859	0	0	0.059139	0.24372	0.057113	0
AD01G00258	146.061	154.16	310.676	165.783	191.179	196.33	173.583	157.522	170.939	102.311	133.267	110.851	110.03	153.556	97.435	83.6871	65.9325	82.9336
AD01G00259	9.82864	8.14492	3.62286	9.67543	8.47991	10.0685	6.15952	6.94613	5.72166	8.37897	7.11569	11.2166	10.982	4.87901	9.0735	22.9294	18.1427	12.3007
AD01G00260	22.6841	16.114	48.8168	69.7511	83.1564	75.9921	49.3092	37.8977	95.8395	79.3683	72.3522	60.8398	95.364	216.569	82.1871	2.51196	3.57756	15.3783
AD01G00261	3.63467	2.69098	4.27899	1.9331	1.932	2.68989	2.17436	1.87115	3.92599	4.0913	1.27051	1.6414	4.67369	1.32959	4.23578	0.925876	0.33733	0.126981
AD01G00262	0	0	0	0	0	0	0	0	0	0	0	0	0	0	0	0	0	0
AD01G00263	0	0	0	0	0	0	0	0	0	0	0	0	0	0	0	0	0	0
AD01G00264	18.5056	14.3239	25.6927	13.3204	9.87147	17.0535	14.233	15.5571	10.2791	12.2396	9.215	13.5446	9.48994	4.62567	7.14241	9.49185	9.55769	5.34858
AD01G00265	0	0	0	0	0	0	0	0	0	0	0	0	0	0	0	0	0	0
AD01G00266	0	0	0	0	0	0	0	0	0	0	0	0	0	0	0	0	0	0
AD01G00267	0	0	0	0	0	0	0	0	0	0	0	0	0	0	0	0	0	0
AD01G00268	2.12709	1.98863	2.59511	8.173	6.52075	12.9847	11.5209	10.1356	9.43498	2.92912	3.68595	2.32969	1.89586	17.7409	6.55895	0.257465	0.193537	0.49205
AD01G00269	0	0	0	0	0	0	0	0	0	0	0	0	0	0	0	0	0	0
AD01G00270	0	0	0	0	0	0	0	0	0	0	0	0	0	0	0	0	0	0
AD01G00271	0	0	0	0	0	0	0	0	0	0	0	0	0	0	0	0	0	0
AD01G00272	0	0	0	0	0	0	0	0	0	0	0	0	0	0	0	0	0	0
AD01G00273	13.3475	11.9196	12.6862	17.271	16.1344	16.0581	19.3736	19.8107	20.1957	13.4739	14.0694	11.0981	16.816	22.9694	19.8555	14.7095	13.7346	25.5424
AD01G00274	4.30039	7.71367	3.36126	3.10237	1.67989	5.38117	1.29012	1.92927	0	1.68626	1.5855	2.33576	1.67534	0.98966	1.3329	11.2848	4.6043	0.710462
AD01G00275	5.7274	14.4936	6.22269	3.09883	4.54578	7.22027	2.81302	3.11775	0	1.83801	2.00188	5.0876	2.0639	0.767861	3.60136	13.1681	10.2416	1.45166
AD01G00276	0	0	0	0	0	0	0	0	0	0	0	0	0	0	0	0	0	0
AD01G00277	0	0.254735	0	0	0	0	0	0	0	0	0	0	0	0	0	0.206184	0	0
AD01G00278	0.539795	0.701038	1.30785	0	0.111691	1.78967	1.54495	1.38302	0.906267	0.5747	0.624979	0.828748	1.91079	0.483107	1.84644	3.62671	2.82132	0.778258
AD01G00279	7.0619	10.4366	21.0076	22.1224	13.1981	15.4023	9.91686	8.98779	12.8012	3.74519	5.78253	4.52825	9.04672	7.96489	9.52003	2.81687	3.79968	0.920368
AD01G00280	6.82749	9.98138	11.4695	12.4211	7.46512	9.09329	8.50305	9.7449	7.29502	3.5547	5.8807	3.91288	1.98459	3.94286	4.59211	4.56048	3.06898	2.13907
AD01G00281	0.235874	0.060501	0.047662	0.687251	0.379882	0.542426	0.269406	0.106486	0	0.145141	0.113186	0.1393	0.039829	0	0.100947	0	0	0.083491
AD01G00282	7.03365	4.79649	7.48268	9.43263	7.83494	10.377	6.90695	8.27706	3.53053	2.35427	4.23421	3.24312	2.73881	2.95006	4.0253	0.853988	0.611793	0.259118
AD01G00283	0.358729	0.356507	0.100826	0	0	0.062216	0.343032	0.174781	0.220077	0	0.148683	0.033198	0	0.109237	0	0	0	0
AD01G00284	0.675704	0	0.070124	0	0.088733	1.25049	0.33669	0.24947	0.154597	0	0	0.158445	0	0.33343	0	0	0.321768	0.101906
AD01G00285	20.4387	20.1726	15.1867	9.76791	9.64677	12.6653	12.2546	15.5921	12.6157	14.6734	12.2364	16.6549	20.5799	13.1902	19.5033	28.4336	40.9462	16.7
AD01G00286	5.52193	4.91898	4.09428	10.1365	5.82442	8.15403	4.96005	4.57476	7.46545	4.39398	4.78671	5.06655	10.3851	11.2997	11.9611	12.3326	14.7877	12.8404
AD01G00287	0.68144	0.406314	2.12446	2.9506	2.36124	1.76229	0.620665	0.151242	0.461373	0.116722	0.274011	0.227676	1.13786	0.785575	1.52792	0.867269	1.61944	0.346767
AD01G00288	19.2228	14.2691	30.8086	19.963	21.8257	22.6604	16.7129	16.7431	20.0538	17.679	20.7924	23.6932	32.1275	17.1886	28.0208	40.0236	48.8057	38.1124
AD01G00289	7.05395	15.3427	7.11382	4.83004	6.3296	11.6977	6.44869	7.61501	4.19312	5.12069	6.54283	4.55582	3.98596	4.23916	5.29736	4.38598	1.57294	11.2893
AD01G00290	0	0	0	0	0	0	0	0	0	0	0	0	0	0	0	0	0	0
AD01G00291	0	0	0	0	0	0	0	0	0	0	0	0	0	0	0	0	0	0
AD01G00292	1.08721	1.57143	0.841172	1.02274	0.456002	0.889071	1.41201	1.83103	1.39664	0.961099	0.565153	1.08621	0.716303	0.423177	1.10568	0.940867	0.765336	0.834361
AD01G00293	0	0	0	0	0	0	0	0	0	0	0	0	0	0	0	0	0	0
AD01G00294	0	0	0	0	0	0	0	0	0	0	0	0	0	0	0	0	0	0
AD01G00295	0.491969	0.673265	0.154616	0.992551	2.3428	3.68596	1.74499	1.39384	0.494188	0.668288	0.572446	0.960048	1.97959	0.532177	1.64858	2.46291	0.695807	3.20118
AD01G00296	15.9106	17.7865	29.8122	39.7073	24.6197	25.1975	28.2142	22.6488	25.5012	16.6374	20.1163	15.5505	16.5999	23.6504	16.2396	4.84957	4.8514	10.2815
AD01G00297	45.8467	46.6349	27.1437	16.4119	19.1255	24.5588	32.0958	33.8029	26.2368	16.026	12.9822	12.9378	7.75881	7.60981	12.3127	2.74403	1.86386	3.78846
AD01G00298	6.5436	4.44733	7.4173	5.4005	8.00006	8.29369	1.43441	3.21421	3.3322	2.74547	1.2899	3.25027	0.991649	1.6065	1.97131	10.3623	10.0959	5.82943
AD01G00299	3.8923	3.35974	1.82706	1.02104	0.340993	1.77516	1.78904	2.09525	1.62541	1.82623	0.77629	2.03164	1.78293	0.702218	1.47663	9.81809	7.87435	3.82961
AD01G00300	0.078901	0.665151	0.256967	1.8363	0.348968	0.338842	0.780106	0.982395	0.76284	0.340781	0.190734	0.332077	1.679	0.322564	1.62143	16.2158	15.0293	6.26817
AD01G00301	0	0	0	0	0	0	0	0	0	0	0	0	0	0	0	0	0	0
AD01G00302	0	1.75012	0.280979	0	0	0.498515	0	0	0	0.273845	0.171871	0.363328	0.158388	0.181505	0.33874	0.051466	0.038772	0
AD01G00303	30.0036	8.35622	25.9834	6.43608	9.214	6.01814	5.44822	6.10576	15.1874	16.7303	11.5108	16.1093	16.2854	2.99961	13.1066	6.64865	4.75063	3.20533
AD01G00304	15.6766	10.5258	9.15569	14.3141	13.6182	13.5195	13.1393	11.7815	14.4475	11.2693	4.99259	10.2013	16.1255	6.11128	13.9419	47.6202	69.9605	33.1566
AD01G00305	35.1122	41.8451	61.2096	19.9157	25.909	20.7235	37.8914	39.5831	40.9144	31.0409	34.2205	34.5105	32.9579	29.1276	30.7431	27.7096	28.1043	22.1138
AD01G00306	183.74	203.502	428.329	385.144	410.166	301.704	511.623	552.184	372.81	265.923	413.478	212.782	120.274	326.422	143.781	101.367	44.6691	142.883
AD01G00307	24.4543	20.181	32.1192	19.7214	18.8814	28.5937	30.039	34.2647	35.1907	22.4864	17.3733	21.9953	27.715	21.0323	29.428	11.0839	8.25428	8.52707
AD01G00308	43.1323	36.3488	17.7364	137.536	189.227	169.072	101.079	89.9266	85.6621	104.812	81.631	46.8773	104.866	238.997	88.243	169.232	197.244	54.5238
AD01G00309	0.39683	0.232855	0.04375	0	0	0	0.144442	0.071884	0.246075	0.074585	0	0	0.155368	0.064565	0.140449	1.69596	1.16518	1.42564
AD01G00310	0	0	0	0	0	0	0	0	0	0	0	0	0	0.116076	0	0.100921	0	0
AD01G00311	0	0	0	0	0	0.131666	0	0	0	0	0	0	0	0	0	0.063035	0	0.182213
AD01G00312	0	0	0.009139	0	0	0	0	0	0.024429	0.018646	0.02221	0.008268	0.01573	0	0.007806	0.799543	0.497845	0.022065
AD01G00313	0	0	0	0	0	0	0	0	0	0	0.035721	0	0	0	0	0	0	0
AD01G00314	0	0	0	0	0	0	0	0	0	0	0	0	0	0	0	0	0	0
AD01G00315	11.516	40.5814	46.0325	154.24	87.5985	82.373	53.651	45.2807	97.12	127.911	175.037	172.852	113.053	103.905	96.6196	383.591	421.268	189.429
AD01G00316	0	0	0	0	0	0	0	0	0	0	0	0	0	0	0	0	0	0
AD01G00317	0	0	0	0	0	0.293075	0.024502	0	0	0	0	0.044862	0	0	0	0	0.293672	0
AD01G00318	0.172399	0.54051	0.047521	0	0	0	0.17594	0.108555	0.390689	0	0	0.049423	0.180487	0	0.080879	4.01054	3.49518	6.39884
AD01G00319	0	0	0	0	0	0	0	0	0	0	0	0	0	0	0	0	0	0
AD01G00320	0	0	0	0	0	0	0	0	0	0	0	0	0	0	0	0	0	0
AD01G00321	0	0	0	0	0	0	0	0	0	0	0	0	0	0	0	0	0	0
AD01G00322	0	0	0	0	0	0	0	0	0	0	0	0	0	0	0	0	0	0
AD01G00323	0	0	0	0	0	0	0	0	0	0	0	0	0	0	0	0	0	0
AD01G00324	0	0.093344	0.399867	0	0	0.251745	0	0.21343	0	0	0	0	0.104563	0	0	0.052423	0	0.154697
AD01G00325	0	0	0	0	0	0	0	0	0	0	0	0	0	0	0	0	0	0
AD01G00326	0	0	0	0	0	0.065853	0	0	0	0	0	0	0	0.053476	0	0	0	0
AD01G00327	0	0	0	0	0	0	0	0	0	0	0	0	0	0	0	0.346871	0.065808	0
AD01G00328	0	0	0	0	0	0	0	0	0	0	0	0	0	0	0	0	0	0
AD01G00329	0	0	0	0	0	0	0	0	0	0	0	0	0	0	0	0	0	0
AD01G00330	0	0	0	0	0	0	0	0	0	0	0	0	0	0	0	0	0	0
AD01G00331	6.16695	10.133	19.1097	17.7313	27.4426	53.8655	15.7243	19.0498	15.3132	18.1327	13.3364	16.2774	16.8287	14.8836	20.7953	26.3216	19.7149	37.1706
AD01G00332	0.129395	1.02067	0.855754	1.53195	1.21078	2.00625	1.11607	0.962456	2.04978	0.739012	0.971132	2.03691	2.36929	0.401923	2.78029	1.50988	4.68916	1.30689
AD01G00333	0	0	0	0	0	0	0	0	0	0	0	0	0	0	0	0	0	0
AD01G00334	11.6807	8.03641	14.1125	12.6961	8.54864	12.185	11.2148	9.68413	10.8012	5.21442	7.15739	9.14626	5.71082	4.42794	6.96201	0.926415	0.726484	1.20648
AD01G00335	0	0	0.057355	0	0.159141	0	0	0	0	0	0.0483	0.045474	0	0.076003	0	0	0	0
AD01G00336	2.37844	4.4579	3.71842	3.98223	6.28722	7.42969	6.81296	7.63374	1.94612	1.72385	1.58793	2.95781	1.18241	1.18777	3.6235	0.229937	0.277917	0
AD01G00337	3.06627	11.7178	8.0523	0.632552	2.56162	2.7243	2.61666	3.72408	3.18269	4.38065	4.38706	2.817	3.08454	2.755	3.08267	4.38258	3.59964	3.51586
AD01G00338	0.314703	0.139455	1.14102	0.29802	0	0.813284	0	0.152137	0.366275	0.963209	0.19185	0	1.91323	0.029869	1.0196	0.723129	1.70785	1.37763
AD01G00339	32.1884	21.8442	20.8788	46.1094	51.9669	36.8187	24.7996	25.3282	27.2058	23.6107	22.8197	22.7029	27.7833	21.4768	29.1739	21.7456	20.0505	20.4713
AD01G00340	11.6484	9.92858	9.32717	2.09215	4.69417	2.24367	7.86686	11.7755	8.11652	9.04586	5.96925	6.08741	11.065	6.70342	10.5313	7.10412	5.48098	5.00205
AD01G00341	26.4913	8.8045	16.0895	59.2389	44.3781	0.625705	0.253856	0	32.2878	55.0583	59.1092	46.9917	53.0783	43.7505	59.5334	29.8921	37.5457	30.7288
AD01G00342	0.111415	0	0	0	0	0	0	0	0	0	0	0.147336	0	0	0	0	0.288282	0
AD01G00343	118.416	99.9594	163.819	271.734	435.13	352.818	293.168	242.999	377.458	277.126	295.56	236.992	282.341	439.107	297.691	313.959	337.316	329.459
AD01G00344	55.5601	52.0556	12.1249	12.4986	21.2352	30.8776	48.2101	50.7734	27.3108	29.8808	13.7696	28.4077	17.6981	6.7271	15.7209	12.871	4.68886	9.7096
AD01G00345	26.8849	22.3032	34.4473	35.8305	30.486	27.7738	29.2253	29.223	40.5175	36.2209	41.1641	34.9155	69.131	78.8765	62.6033	53.4036	57.9939	44.4597
AD01G00346	0	0	0	0	0	0	0	0	0	0	0	0	0	0	0	0	0	0
AD01G00347	0	0	0	0	0	0	0	0	0	0	0	0	0	0	0	0	0	0
AD01G00348	0	0	0	0	0	0	0	0	0	0	0	0	0	0	0	0	0	0
AD01G00349	0	0	0	0	0	0	0	0	0	0	0	0	0	0	0	0	0	0
AD01G00350	1.50093	1.50915	1.44376	2.41058	1.9355	2.17749	1.21629	1.4483	1.91348	0.814954	0.65223	1.09674	1.59827	1.1405	1.7657	0.224963	0.05061	0.159471
AD01G00351	0	0	0	0	0	0	0	0	0	0	0	0	0	0	0	0	0	0
AD01G00352	0	0	0	0	0	0	0	0	0	0	0	0	0	0	0	0	0	0
AD01G00353	4.69806	5.26475	13.5977	0.292512	1.0714	1.72044	1.87196	3.92503	7.68535	10.2315	4.59962	8.38128	17.5716	2.04996	3.44947	3.37426	0.267033	0.270443
AD01G00354	0	0	0	0	0	0	0	0.029447	0	0	0	0	0	0	0	0	0	0
AD01G00355	0	0.136359	0	0	0	0	0	0	0	0	0	0	0	0	0.223673	0	0	0
AD01G00356	0	1.74595	1.69042	0	0	0	0	0	0	0.262104	0	0.245464	0	0	0	0	0	0
AD01G00357	3.03093	4.23303	2.49835	3.2694	3.769	5.39726	3.66174	3.42903	3.13613	2.36072	3.24322	3.11164	2.14848	2.16129	2.39148	4.71283	5.7079	2.1448
AD01G00358	0	0	0	0	0	0	0	0	0	0	0	0	0	0	0	0	0	0
AD01G00359	0	0	0	0	0	0	0	0	0	0	0	0	0	0	0	0	0	0
AD01G00360	0	0	0	0	0	0	0	0	0	0	0	0	0	0	0	0	0	0
AD01G00361	0	0	0	0	0	0	0	0	0	0	0	0	0	0	0	0	0	0
AD01G00362	0	0	0	0	0	0	0	0	0	0	0	0	0	0	0	0	0	0
AD01G00363	32.5044	33.2831	38.8297	32.8852	30.1228	41.1252	35.1747	35.4921	37.8532	29.7098	30.3741	28.2449	32.8638	28.8182	32.1538	32.1638	26.9874	21.7116
AD01G00364	0	0.057125	0	0	0	0	0	0	0	0	0	0	0	0	0	0	0	0
AD01G00365	0	0	0	0	0	0	0	0	0	0	0	0	0	0	0	0	0	0
AD01G00366	0	0	0	0	0	0	0	0	0	0	0	0	0	0	0	0	0	0
AD01G00367	0	0	0	0	0	0	0	0	0	0	0	0	0	0	0	0	0	0
AD01G00368	0.987053	0.310332	0.216117	1.29483	0.738136	1.61648	0.33092	0.338259	1.14407	0.734299	0.660458	0.985161	0.716016	0.670468	0.570706	0.431084	0.153862	0.411431
AD01G00369	10.5389	15.8315	20.5409	8.46094	2.30302	3.87876	12.6229	10.8363	2.2497	28.2932	34.9872	39.0988	3.02705	6.35554	2.41278	5.03389	1.87701	5.12484
AD01G00370	0	0	0	0	0	0	0	0	0	0	0	0	0	0	0	0	0	0
AD01G00371	11.3525	16.5541	4.02633	3.94482	2.23348	3.03057	4.72228	5.55875	3.75939	9.32769	2.61577	11.3682	3.77822	2.38529	3.81464	7.14888	7.7245	5.15968
AD01G00372	4.71049	3.13728	3.59391	3.10093	3.10989	2.29877	4.67817	4.56925	3.508	4.25026	4.72684	6.18868	1.50065	7.31979	1.6575	2.48784	2.13537	1.48164
AD01G00373	0	0	0	0	0	0	0	0	0	0	0	0	0	0	0	0	0	0
AD01G00374	0	0	0	0	0	0	0	0	0	0	0	0	0	0	0	0	0	0
AD01G00375	15.6071	12.3058	10.6549	12.6868	9.96696	12.2304	10.2877	11.7762	10.2976	9.19748	9.26433	11.2335	11.4448	9.55213	11.1375	10.3683	10.7208	8.51892
AD01G00376	6.40582	11.0165	31.7774	10.228	6.54793	5.89837	13.4775	12.5871	9.85955	3.77435	3.82816	3.16425	2.96957	6.40207	3.87851	0.058015	0	0
AD01G00377	4.18402	3.14371	2.68474	3.40159	3.87196	3.48168	3.74096	4.1491	4.71129	4.03219	3.39981	4.77642	7.32125	3.00002	5.98143	8.78564	8.45602	5.00067
AD01G00378	1.25907	1.33769	1.12152	1.07601	1.96531	2.83203	2.59783	1.18579	1.79747	0.936012	0.706562	1.96696	0.863266	1.53795	0.184034	0.710529	0.052396	0
AD01G00379	11.6168	12.3364	10.3632	20.5177	20.5831	17.0575	12.8678	12.9754	13.9041	5.31654	6.88924	5.78886	3.474	5.10947	5.14266	0.039901	0.044321	0.50462
AD01G00380	0	0	0	0	0	0	0	0	0	0	0	0	0	0	0	0	0	0
AD01G00381	0	0	0	0	0	0	0	0	0	0	0	0	0	0	0	0	0	0
AD01G00382	0	0	0	0	0	0	0	0	0	0	0	0	0	0	0	0	0	0
AD01G00383	22.833	29.0812	16.087	18.6643	19.6874	21.3827	15.2955	16.8014	15.3751	16.8593	16.6578	15.6936	19.8082	16.3126	21.35	29.0259	27.8291	24.7359
AD01G00384	0.156248	0.122289	0.049933	0.715731	0	0.272415	0.075581	0.081404	0.052991	0.030628	0.107936	0.124759	0.201116	0	0.293844	0	0.021866	0
AD01G00385	0.030812	0.032713	0	0	0.150753	0.267126	0.035335	0.066728	0.107965	0.070881	0.039205	0.093897	0.085765	0.074849	0	0	0	0.081649
AD01G00386	0.793741	0.224195	0.080286	0.312463	0.554828	0.352721	0.243593	0.713227	0.132506	0.449829	0.439849	0.215362	0.023592	0.094548	0.053916	0	0	0
AD01G00387	52.5762	16.8903	20.993	71.0709	59.8553	46.1188	31.2919	22.637	47.5107	38.7795	62.899	59.254	19.856	56.153	19.1548	38.6756	39.4006	39.1508
AD01G00388	3.13414	2.34619	5.56315	3.9636	4.18985	6.8773	7.20437	6.88867	7.58909	3.37528	2.23373	1.55655	1.60881	6.27594	1.96606	0.544421	1.26523	2.4512
AD01G00389	0	0	0	0	0	0	0	0	0	0	0	0	0	0	0	0	0	0
AD01G00390	0.188195	0.162361	0.083653	0	0	0	0.448131	0.482683	0.088124	0	0.05214	0	0.111405	0	0.255133	0	0	0.020958
AD01G00391	0.17064	0.10633	0	0	0.427772	0	0.227006	0.789032	0.148178	0	0	0	0	0.427197	0.41618	0.206616	0	0
AD01G00392	0.268662	0.485898	0.241228	0	0.560097	0.325767	0.444766	1.18511	0.134326	0.084192	0.043951	0.072375	0.22961	0	0.386153	0.077314	0.115206	0
AD01G00393	0	0	0	0	0	0	0.049494	0.041204	0	0	0	0	0	0	0	0	0	0
AD01G00394	0.300131	0.416581	0.204736	0.526849	0.690847	0.549084	0.766459	1.28917	0.39585	0.152387	0.338861	0.613606	0.900138	0.424631	0.900916	0.029161	0.052242	0.06645
AD01G00395	6.64929	5.85522	8.41075	5.49902	6.82306	10.3683	6.1378	8.80066	5.02456	5.10756	5.1361	5.28601	5.75384	4.36849	6.36603	7.93157	7.48081	7.43121
AD01G00396	0	0	0	0	0	0	0	0	0	0	0	0	0	0	0	0	0	0
AD01G00397	1.37746	1.8903	1.2342	0.957949	0.510667	1.41835	0.963715	1.7552	0.396493	0.860921	0.903157	0.70505	0.358638	0.139417	0.238403	0.088746	0.051486	0.054126
AD01G00398	0.072086	0.10666	0	0.143822	0.842756	1.36402	0.173302	0.283553	0.050793	0.088303	0.125921	0.071904	0.406695	0.057723	0.339645	0	0	0
AD01G00399	1.41633	2.07173	3.75616	1.49086	1.2779	2.04506	1.76013	2.75015	1.58978	0.484347	0.597112	0.846769	0.422952	0.760234	0.575332	0.092268	0.055575	0
AD01G00400	15.7315	15.2079	7.5481	8.66345	9.40305	10.0733	13.2388	15.8698	10.412	9.29427	9.19975	10.0895	10.2935	10.614	12.0222	6.36435	6.27462	3.78933
AD01G00401	6.38734	4.96496	8.80967	7.71466	3.61643	3.05008	2.58056	3.09167	3.85805	7.63357	6.28426	3.62301	10.9769	2.70409	11.6779	10.7785	3.36199	2.70556
AD01G00402	0	0	0	0	0	0	0	0	0	0	0	0	0	0	0	0	0	0
AD01G00403	0	0	0	0	0	0	0	0	0	0	0	0	0	0	0	0	0	0
AD01G00404	12.5941	5.05336	8.44192	9.00496	9.20728	12.3336	10.9938	11.8342	12.9434	8.57371	8.10919	9.26856	8.9544	5.62026	8.34381	13.6658	11.6985	9.1467
AD01G00405	0.358604	0	0	2.14911	0.996063	0.134217	0	0	0	0	0.008047	0.144046	0	0	0	0.149097	0.106089	0
AD01G00406	0	0	0	0	0	0	0	0	0	0	0	0	0	0	0	0	0	0
AD01G00407	0	0	0	0	0	0	0	0	0	0	0	0	0	0	0	0	0	0
AD01G00408	0	0	0	0	0	0	0	0	0	0	0	0	0	0	0	0	0	0
AD01G00409	4.54086	6.25456	6.67144	4.0464	4.95491	4.8951	6.60841	6.94525	4.89862	4.13392	3.72508	5.39105	4.0944	3.67815	2.88184	7.45855	3.35913	6.64964
AD01G00410	2.47361	4.2472	0.783142	4.39336	1.21323	0.41581	2.18052	1.17795	7.16025	5.69609	5.06765	10.9283	0.568421	4.11619	0.472409	3.13017	1.26696	0
AD01G00411	49.9695	55.5366	31.1859	24.0003	33.5897	35.2242	39.943	47.0472	40.9193	63.1729	52.8157	52.7271	50.8133	42.7151	37.4576	2.25202	1.03652	5.18352
AD01G00412	130.648	154.435	280.736	100.06	100.86	78.4992	221.68	164.24	200.292	107.622	140.398	98.9731	105.701	146.022	116.648	27.1239	21.888	43.7341
AD01G00413	0.013582	0.116608	0.022132	0.540908	0.285116	0.684713	0.085619	0.173859	0.24545	0.023082	0.038497	0.119623	0.551405	0.06224	0.543641	0	0.009796	0.03922
AD01G00414	0.094375	0	0	0	0	0	0.136052	0.263704	0.279987	0	0	0	0	0	0	0	0	0
AD01G00415	0	0	0	0	0	0	0	0	0	0	0	0	0	0	0	0	0	0
AD01G00416	0	0	0	0	0	0	0	0	0	0	0	0	0	0	0	0	0	0
AD01G00417	0	0	0	0	0	0	0	0	0	0	0	0	0	0	0	0	0	0
AD01G00418	2.63776	1.89019	1.23012	2.04994	1.34943	1.1598	1.08621	1.6418	1.28849	1.02751	1.36373	1.37147	1.70734	0.691787	1.55233	1.27125	1.09082	1.2273
AD01G00419	0	0	0	0	0	0	0	0	0	0	0	0	0	0	0	0	0	0
AD01G00420	15.9895	14.6258	28.0152	16.1984	19.7877	20.5475	21.5819	21.5342	20.8626	11.9564	16.5368	16.005	12.2247	18.673	17.2345	13.084	10.0272	8.66338
AD01G00421	0	0	0	0	0.370978	0	0	0	0	0	0	0	0	0	0	0	0	0
AD01G00422	0	0	0	0	0	0	0	0	0	0	0	0	0	0	0	0	0	0
AD01G00423	0	1.54954	0	0	0	0	0	0	0	0	0	0	0	0	0	0	0	0
AD01G00424	0	0	0.108814	0	0	0	0	0	0	0	0	0	0	0	0	0	0	0
AD01G00425	0	0	0	0	0	0	0	0	0	0	0	0	0	0	0	0	0.078725	0
AD01G00426	0.552727	0.646067	1.41598	0.874416	0.814339	0.43007	0.367932	0.174801	0.674175	0.592451	0.541188	0.446974	0.890225	0.376503	0.355292	0.988569	0.715137	0.248593
AD01G00427	0	0	0	0	0	0	0	0	0	0	0	0	0	0	0	0	0	0
AD01G00428	2.7534	0	3.96681	2.44572	0	0	0	1.22199	2.30466	0	2.65276	0	2.65728	1.05085	1.90069	0	4.23145	2.48581
AD01G00429	0	0	0	0	0	0	0	0	0	0	0	0	0	0	0	0	0	0
AD01G00430	43.6004	66.0683	95.3399	33.8689	31.1228	22.5807	27.116	23.0393	42.8996	64.4512	55.107	37.4801	63.5631	42.7629	51.0697	88.1554	59.5795	59.759
AD01G00431	0	0	0	0	0	0	0	0.005079	0	0	0	0	0	0	0	0	0.020607	0
AD01G00432	0	0	0	0	0	0	0	0	0	0	0	0	0	0	0	0	0	0
AD01G00433	0.238986	0.572897	0.299897	0.112379	0.237984	0.347381	0.270189	0.377196	0.606605	0.142948	0.417683	0.191827	0.505646	0.265728	0.797834	0.313519	0.093956	0.094602
AD01G00434	0.106436	0	0	0	0	0	0	0	0	0	0	0	0	0	0	0	0	0
AD01G00435	0	0	0	0	0	0	0	0	0	0.032073	0	0	0	0	0	0	0	0
AD01G00436	10.492	10.4573	15.994	5.98052	6.16382	10.4372	8.55309	10.853	6.96124	6.32188	5.72712	7.63879	11.4746	4.47376	8.66184	9.21628	6.09825	4.11015
AD01G00437	1.0394	0.614705	0.450749	1.85592	1.15889	1.58289	1.1084	0.350493	0.80258	1.35679	3.83423	1.90447	0.702925	0.473287	0.772156	1.23151	0.694214	1.05202
AD01G00438	4.1068	3.83383	3.26763	4.06851	7.24253	8.18869	4.65373	6.00048	4.36606	5.34282	5.87119	5.85969	7.55341	4.56811	5.46552	2.24776	2.41928	0.386833
AD01G00439	2.14723	2.00006	1.97983	0.545317	0.792952	1.35365	0.76173	1.08335	0.570871	0.763805	0.226734	0.888507	0.949501	0.122679	0.851425	1.3632	0.930078	0.180786
AD01G00440	5.91271	2.71287	1.48774	0.431473	0	0.121697	0.068516	0.033099	0.132057	0.129694	0	0	0.109418	0	0.095639	1.22569	0.412591	0.022283
AD01G00441	8.29673	5.11592	11.5736	15.8562	11.1296	10.6362	6.15788	7.79437	8.31063	5.16622	6.89885	6.8624	6.05347	5.25516	7.86125	7.83401	7.02379	6.80932
AD01G00442	0.838567	1.34731	1.9196	0.817779	2.7752	0.858118	1.48001	1.43662	1.69722	1.02529	2.19079	1.47802	2.22929	1.79574	1.30331	2.38258	0.861605	0.900187
AD01G00443	0.528783	0.281208	0.820133	0.670222	0.657648	1.05047	0.816834	0.573532	1.36766	0.609825	0.336655	0.485313	1.59027	0.979236	1.65885	0.553914	0.331219	0.198642
AD01G00444	0.227912	0.413051	0.967376	0.126343	0.02669	0.442719	0.245285	0.557844	0.541712	0.084195	0.390461	0.124453	0.619657	0.23572	0.690659	0.390051	0.135258	0.157312
AD01G00445	0.505417	0	0.252906	0	0	0	0.141924	0.320141	0.077298	0.194184	0.250685	0	0.012783	0.07117	0.046147	0	0.033118	0.202324
AD01G00446	0.436853	0.282906	0.221977	0.680018	0.813689	1.4793	1.05718	0.832132	0.601813	0.388222	0.620021	0.345578	0.573264	0.510457	1.319	0.490248	0.47025	0.244302
AD01G00447	0.038648	0.10287	0.066915	0.081567	0.038906	0.096447	0.101854	0.069954	0.129127	0.099074	0.017097	0.006405	0.092265	0.066375	0.068861	0	0.006389	0
AD01G00448	0	0	0	0	0	0	0	0	0	0	0	0	0	0	0	0	0	0
AD01G00449	0.403923	0.339429	0.390261	1.49773	1.24907	1.80503	1.0753	0.849413	0.730312	0.422253	0.909972	0.355518	0.771657	0.604474	1.18996	0.653535	0.36638	0.311163
AD01G00450	0.099058	0.201076	0.076561	0.906483	1.30471	2.84531	0.53439	0.737285	0.424612	0.100003	0.327002	0.294908	0.26527	0.453777	0.520573	0.239662	0.060114	0.207283
AD01G00451	0	0	0	0	0	0	0	0	0	0	0	0	0	0	0	0	0	0
AD01G00452	0	0	0	0	0	0	0	0	0	0	0	0	0	0	0	0	0	0
AD01G00453	0	0	0	0	0.080197	0	0.074574	0	0	0	0.074765	0	0	0	0	0	0	0
AD01G00454	0	0	0	0	0	0	0	0	0	0	0	0	0	0	0	0	0	0
AD01G00455	0	0	0	0	0	0	0	0	0	0	0	0	0	0	0	0	0	0
AD01G00456	0	0	0	0.103443	0	0	0	0	0	0	0.117223	0	0	0	0	0	0	0
AD01G00457	0.511069	0.328726	0.545705	1.74917	1.41945	2.19805	1.33892	0.897905	0.835135	0.444427	0.867904	0.448793	0.892642	0.646921	1.33689	0.731741	0.386643	0.278476
AD01G00458	2.16187	2.567	3.51869	3.3981	4.05097	4.6311	3.64676	3.48699	3.64304	1.21374	1.4545	1.15479	1.51036	1.74538	1.94682	0.041127	0.106255	0.133365
AD01G00459	1.80186	2.30972	4.16326	5.29826	3.71781	6.48876	3.9618	3.54286	4.59832	1.80395	2.21562	2.49323	2.51588	3.53343	3.18828	4.35583	4.32669	2.79458
AD01G00460	0.11359	0.122733	0.502074	0.22437	0.298822	0.377591	0.162413	0.254011	0.20851	0.171406	0.054403	0.177686	0.352489	0.150268	0.421843	0.282491	0.202873	0.164087
AD01G00461	0	0	0	0	0	0.339644	0	0	0	0	0	0	0	0	0	0	0	0
AD01G00462	0.810588	0.98725	0.584846	1.19697	1.78482	2.58284	1.43668	1.14856	1.07506	0.291944	0.539451	0.503002	1.88768	1.02433	1.38139	0.789308	0.509624	0.368438
AD01G00463	3.45921	3.90686	5.61261	5.70061	7.17471	13.1584	5.80805	6.14244	7.33428	2.24089	2.22083	2.32843	3.36449	2.4145	3.33644	0.049182	0.343501	0.204571
AD01G00464	2.0497	2.24663	4.29311	6.14397	4.0658	6.11077	4.32364	3.87696	4.70212	1.60535	2.1121	2.26504	2.77475	2.93404	3.49275	5.17969	5.06818	2.80183
AD01G00465	0.188606	0.089787	0.436705	0.06906	0.045388	0.014116	0.149753	0.32654	0.344565	0.153704	0.095933	0.356106	0.242822	0.19164	0.39191	0.283127	0.346691	0.282501
AD01G00466	0	0	0	0	0	0	0	0	0	0	0	0	0	0	0	0	0	0
AD01G00467	0.599364	0.830169	1.20246	3.08547	2.36788	2.20847	1.87436	1.46741	2.02892	0.829591	1.02817	1.13714	1.52537	1.66953	1.84908	2.77424	1.54934	0.387306
AD01G00468	2.006	2.30948	3.32643	5.0879	3.95773	7.23822	2.95103	3.32663	4.3293	1.33207	1.4001	1.21291	1.97764	1.46768	1.86134	0.031043	0.149295	0.154283
AD01G00469	0	0	0	0	0	0	0	0	0.068684	0	0	0	0	0	0	0	0	0
AD01G00470	0.321607	0.444567	0.690164	0.996232	1.02759	0.672126	0.622277	0.342012	0.38935	0.177989	0.629441	0.573517	0.41039	0.282732	0.280293	0.522872	0.2116	0.147982
AD01G00471	0.0731	0.206575	0.155346	0.726002	0	0.337492	0.284886	0.627431	0.13349	0.027888	0.158448	0.11177	0.236728	0.11051	0.855579	0	0	0
AD01G00472	0	0	0	0	0	0	0	0	0	0	0	0	0	0	0	0	0	0
AD01G00473	3.87545	6.48275	4.4108	2.59131	3.24669	4.55451	3.98917	6.33425	3.31617	0	1.32749	3.03795	3.28545	2.59708	2.2494	3.71084	1.7905	1.48574
AD01G00474	1.25676	3.55829	0.231228	0	1.2643	1.03587	6.6719	7.478	2.0432	2.84633	0.743149	5.7167	1.09726	2.87343	1.98952	2.22938	0.809396	0
AD01G00475	8.73086	11.0032	7.77108	5.99686	5.14089	7.7525	7.12193	7.88011	5.72474	6.73498	5.51854	4.85652	4.32092	1.7587	6.07251	0.423227	0	0.556648
AD01G00476	14.2377	12.4255	19.2128	14.1619	12.3027	12.1428	13.0976	12.4667	12.129	9.03561	7.71693	8.5761	8.43524	8.10017	8.16845	10.4326	6.98198	5.4924
AD01G00477	0	0	0	0	0	0	0	0	0	0	0	0	0	0	0	0	0	0
AD01G00478	0	0	0	0	0	0	0	0	0	0	0	0	0	0	0	0	0	0
AD01G00479	0	0	0	0	0	0	0	0	0	0	0	0	0	0	0	0	0	0
AD01G00480	0	0	0	0	0	0	0	0	0	0	0	0	0	0	0	0	0	0
AD01G00481	0	0	0	0	0	0	0	0	0	0	0	0	0	0	0	0	0	0
AD01G00482	0	0	0	0	0	0	0	0	0	0	0	0	0	0	0	0	0	0
AD01G00483	4.50776	6.56223	5.43734	4.32612	3.56859	4.985	4.26804	4.80938	2.0896	2.25316	3.4268	3.3867	3.68564	2.83692	4.12613	4.53064	2.3536	1.7078
AD01G00484	11.2002	45.6216	18.312	5.75859	7.44689	4.3576	8.0645	6.65209	7.48258	17.2341	20.2013	22.6014	9.94739	6.40435	9.67928	4.57871	4.23654	1.08468
AD01G00485	0	0.156962	0	0	0	0	0	0	0	0	0.048914	0	0	0	0	0	0	0
AD01G00486	0	0	0	0	0	0	0	0	0	0	0	0	0	0	0	0	0	0
AD01G00487	1.05052	1.689	1.4458	0	0.218786	1.76166	1.04183	1.27522	1.14332	0.540359	0.9501	0.87743	2.44846	0.595899	1.40568	0.069692	0.099971	0.155133
AD01G00488	2.83855	4.36456	0	0	1.02051	3.44704	6.69229	7.72827	3.30097	2.24438	2.20224	2.29143	3.89981	2.54809	4.70324	0	0	1.76714
AD01G00489	10.1912	9.63764	11.963	5.6884	9.72035	9.80993	7.30987	8.27634	7.35678	5.82556	5.03197	6.05013	3.33483	2.72915	2.97771	5.03991	2.12755	2.00952
AD01G00490	0	0	0	0	0	0	0	0	0	0	0	0	0	0	0	0	0	0
AD01G00491	0	0	0	0	0	0	0	0	0	0	0	0	0	0	0	0	0	0
AD01G00492	0	0	0	0	0	0	0	0	0	0	0	0	0	0	0	0	0	0
AD01G00493	0	0	0	0	0	0	0	0	0	0	0	0	0	0	0	0	0	0
AD01G00494	143.368	100.83	29.8072	13.8819	18.4762	27.4682	33.6943	68.7812	34.6904	73.7135	49.3811	119.162	32.7122	11.7206	28.0129	32.4418	5.96135	40.7841
AD01G00495	0	0	0	0	0	0	0	0	0	0	0	0	0	0	0	0	0	0
AD01G00496	5.1372	7.53275	4.82151	8.53533	9.49474	7.15071	7.16122	7.51255	7.22511	7.85782	7.79824	5.83157	9.13709	9.29191	8.37956	39.7188	55.1643	42.3871
AD01G00497	0	0	0	0	0	0	0	0	0	0	0	0	0	0	0	0	0	0
AD01G00498	3.71521	0.794107	0.460945	0.453661	2.28683	1.98907	1.93008	1.73768	0.596072	1.53005	1.16398	0.308093	0.280325	0.271967	0.461185	0.037259	0.049214	0.06395
AD01G00499	27.8429	25.2597	40.9189	40.9911	34.7243	38.3483	23.7597	23.7161	21.8721	20.2605	23.1091	25.9543	27.3779	26.772	21.6205	17.7239	15.7786	12.0779
AD01G00500	13.7648	15.5409	15.779	13.471	15.0728	19.9044	16.4853	16.4159	16.1222	8.09288	13.1363	11.4357	11.3627	12.8457	9.34712	5.24005	4.24812	5.12841
AD01G00501	32.8076	29.4742	59.9575	24.63	40.2677	30.3566	48.2485	38.9578	86.6968	91.6813	96.135	83.2822	150.705	167.038	135.972	261.851	242.495	217.01
AD01G00502	19.8573	17.8918	27.7466	22.7264	16.3932	15.6337	11.7383	12.6628	17.2163	15.2263	14.9496	18.08	18.0222	14.5782	18.968	5.04257	4.70772	3.35353
AD01G00503	0	0	0	0	0	0	0	0.050377	0	0.156481	0.082052	0	0	0	0	0	0	0
AD01G00504	5.58324	5.9581	12.118	8.89456	7.67253	6.66013	7.34404	7.08641	8.82051	7.23485	6.04756	5.86996	7.5473	4.78605	9.51026	10.6161	8.41983	11.3706
AD01G00505	0	0	0	0	0	0	0	0	0	0	0	0	0	0	0	0	0	0
AD01G00506	0	0	0	0	0	0	0	0	0	0	0	0	0	0	0	0	0	0
AD01G00507	0	0	0	0	0	0.307657	0	0	0	0	0	0	0	0	0	0	0	0
AD01G00508	0	0	0	0	0	0	0	0.09488	0	0	0	0	0	0	0	0	0	0
AD01G00509	2.63118	2.28747	3.57938	2.28315	0.893873	1.41886	1.83709	1.49213	1.33454	2.61283	1.59281	3.40537	4.63478	2.06367	3.27459	1.17585	1.32514	1.03154
AD01G00510	40.7045	36.832	45.0032	53.6585	53.1874	47.6917	51.3632	50.5197	52.7727	49.4717	57.0664	47.4084	64.8046	62.5064	67.3238	40.8382	49.1669	43.2731
AD01G00511	0	0	0	0	0	0	0	0	0	0	0	0	0	0	0	0	0	0
AD01G00512	685.714	73.1274	352.865	871.663	534.081	765.824	1121.88	168.547	344.538	1229.07	536.325	343.108	37.1111	783.204	11.1909	281.798	34.9242	5.15977
AD01G00513	15.0696	14.9279	12.763	14.3774	12.7678	16.8985	13.9128	14.2599	11.9466	6.91558	5.0941	7.95489	12.7137	4.87991	10.8141	9.13028	9.00374	6.81441
AD01G00514	0	0	0	0	0	0	0	0	0	0	0	0	0	0	0	0	0	0
AD01G00515	0	0	0	0	0	0	0	0	0	0	0	0	0	0	0	0	0	0
AD01G00516	0	0	0	0	0	0	0	0	0	0	0	0	0	0	0	0	0	0
AD01G00517	62.2065	61.1509	83.6025	58.3663	53.9531	56.9357	65.6318	69.1067	66.6476	45.9455	50.4849	50.9492	51.7003	32.9269	43.1588	59.2577	53.215	50.7446
AD01G00518	0	0	0	0	0	0	0	0	0	0	0	0	0	0	0	0	0	0
AD01G00519	0	0	0	0	0	0	0	0	0	0	0	0	0	0	0	0	0	0
AD01G00520	2.93242	3.68873	2.6839	3.46836	4.62034	5.29723	3.82344	3.93569	2.8581	1.82211	2.38496	3.71381	6.83059	2.53274	4.1771	4.37017	3.84427	2.15644
AD01G00521	2.80172	3.29526	3.29096	3.39627	3.47696	4.25217	2.9727	2.85756	3.15624	1.7309	1.36316	2.30935	3.70305	1.69991	2.26087	4.32866	2.85414	1.33143
AD01G00522	3.96479	4.34024	7.31443	6.66618	7.03678	6.71201	4.19385	4.08858	3.37959	5.42134	5.91561	5.99856	5.49653	5.90251	6.48907	3.47526	2.40572	2.63562
AD01G00523	0	0	0	0	0	0	0	0	0	0	0	0	0	0	0	0	0	0
AD01G00524	0	0	0	0	0	0	0	0	0	0	0	0	0	0	0	0	0	0
AD01G00525	9.75163	10.186	23.1361	7.22258	8.89342	6.99346	6.14433	5.01252	4.78593	9.25858	8.31531	7.36284	7.48258	4.43354	4.70735	6.89201	2.62902	6.84853
AD01G00526	1.01995	0.946673	7.78048	0	3.31045	2.25782	1.69698	0.822079	1.06844	0.873815	2.12671	0.898157	5.48588	1.95479	5.89812	0.207087	0.257315	0.262227
AD01G00527	1.53321	6.8995	3.94922	7.77434	5.70037	5.17865	10.0109	5.96652	4.13419	1.50186	2.8053	1.99575	5.03401	13.6784	9.78912	7.53624	5.01504	3.2355
AD01G00528	0	0	0	0	0	0	0	0	0	0	0	0	0	0	0	0	0	0
AD01G00529	0	0	0	0	0	0	0	0	0.139964	0	0.139261	0	0	0	0	0	0	0
AD01G00530	0.407739	0	0.138191	0	0	0.211573	0.077725	0.212208	0.191925	0.413197	0.078786	0.117974	0.656772	0.293524	0.423032	0.949159	1.0619	0.24975
AD01G00531	1.18636	0	0.520264	0	0.382781	0.533957	0.369291	0.178384	0	0	0.10502	0	0	0.482253	0	0	0	0.045679
AD01G00532	0	0	0	0	0	0	0	0	0	0	0	0	0	0	0	0	0	0
AD01G00533	6.26659	7.79192	3.95676	3.13867	3.92577	4.15836	4.59154	5.32597	2.83672	3.1408	1.9012	3.35013	3.04052	1.48641	4.58214	7.1375	4.71295	1.98828
AD01G00534	2.40349	1.96617	1.64655	0	3.03922	4.03781	6.76661	5.23799	4.52538	0.453797	0.633122	1.63911	4.8138	2.29836	5.3109	0.667052	0.721917	0
AD01G00535	13.8908	11.337	23.3068	23.1618	24.185	19.2312	14.8357	14.941	23.7615	17.3512	19.2762	16.7979	41.435	29.5287	36.6284	8.14912	4.60817	3.6784
AD01G00536	3.50173	3.94634	3.78581	4.73501	3.66234	2.04128	2.2943	1.70608	2.54676	2.58881	2.9464	1.9126	3.33706	0.962478	2.0437	1.63106	0.96734	2.4497
AD01G00537	0.166348	0.441455	0.118379	0.25405	0	0.145982	0.190731	0.256798	0.184875	0.171481	0.109143	0.183344	0.187028	0.051282	0.040941	9.41377	6.36717	2.46663
AD01G00538	0.113925	0	0	0	0	0	0	0	0	0	0	0	0	0	0	0	0	0
AD01G00539	0	0	0	0	0	0	0	0	0	0	0	0	1.40254	0	0.787911	0	0	0
AD01G00540	0	0	0	0	0	0	0	0	0	0	0	0	0	0	0	0	0	0
AD01G00541	0	0	0	0	0	0	0	0	0	0	0	0	0	0	0	0	0	0
AD01G00542	0	0	0	0	0	0	0	0	0	0	0	0	0	0	0	0	0	0
AD01G00543	0	0	0	0	0	0	0	0	0	0	0	0	0	0	0	0	0	0
AD01G00544	0	0	0	0	0	0	0	0	0	0	0	0	0	0	0	0	0	0
AD01G00545	0	0	0	0	0	0	0	0	0	0	0	0	0	0	0	0	0	0
AD01G00546	13.7344	25.0859	11.586	16.9766	18.0469	21.9298	17.6123	22.973	9.00983	8.35079	13.7495	19.3403	6.93337	13.7441	7.90238	1.24606	0.27597	0.194413
AD01G00547	18.9744	26.9596	27.3871	15.9838	31.6875	45.275	32.241	35.3683	26.1661	31.5589	32.6215	40.4231	46.8985	17.654	36.4262	4.01819	5.38621	2.42537
AD01G00548	0.066923	0.069219	0.032223	0	0.011354	0	0	0	0.018818	0.140634	0.081225	0.012805	0	0	0.020572	0	0	0
AD01G00549	0	0	0	0	0	0	0	0	0	0	0	0	0	0	0	0	0	0
AD01G00550	0	0	0	0	0	0	0	0	0	0	0	0	0	0	0	0	0	0
AD01G00551	0	0	0	0	0	0	0	0	0	0	0	0	0	0	0	0	0	0
AD01G00552	36.5641	23.9499	36.6866	8.54588	13.1923	14.2896	16.1816	22.1554	14.3975	12.3121	6.50979	12.878	10.4909	4.12716	9.31674	10.33	8.52826	8.83335
AD01G00553	18.6245	19.6542	32.8603	19.4585	20.4515	22.4154	20.797	21.6578	23.8201	18.8406	20.6796	18.6615	22.8079	26.0994	32.9777	6.87961	7.79211	3.79344
AD01G00554	4.73511	4.20642	3.76164	2.58614	2.62139	2.95883	2.56992	2.93445	2.18229	1.30972	0.924793	2.28228	0.932214	0.68632	1.31865	1.16007	0.897862	0.583656
AD01G00555	71.1956	71.8046	20.053	19.187	23.7372	33.9479	52.3012	70.018	23.3298	23.7951	9.95232	23.147	9.29704	6.46231	11.9527	7.01308	3.10539	8.62976
AD01G00556	0.213086	0.019043	0.024774	0	0	0.085354	0.067707	0.107719	0.046676	0.132474	0.057084	0.113229	0	0	0	0.038685	0.01301	0.046171
AD01G00557	0	0	0	0	0	0	0	0	0	0	0	0	0	0	0	0	0	0
AD01G00558	0.078567	0	0	0	0	0	0	0	0	0	0	0	0	0	0	0	0	0
AD01G00559	1.30602	1.60723	0.487907	0.784902	0.282447	0.823052	0.666686	0.75961	0.32777	0.185001	0.073327	0.230381	0.211551	0.208736	0.598857	2.64946	1.88295	0.450735
AD01G00560	1.736	1.75315	1.23342	1.04793	1.47373	1.53593	0.360762	0.740271	0.284966	0.258611	0.159147	0.580667	0.963714	0.0805	0.312179	1.36948	0.590159	0.322745
AD01G00561	0	0	0	0	0	0	0	0	0	0	0	0	0	0	0	0	0	0
AD01G00562	0	0	0	0	0	0	0	0	0	0	0	0	0	0	0	0	0	0
AD01G00563	0	0	0	0	0	0	0	0	0	0.049652	0.039209	0.047237	0	0	0	0	0	0
AD01G00564	48.6822	66.6297	23.6255	29.5265	23.9045	28.8334	40.8653	37.4225	42.5529	44.1339	37.3556	35.3533	22.9857	18.0043	23.978	2.41356	2.49052	14.2766
AD01G00565	1.37361	4.75349	2.77496	0.14766	0.654196	0.479232	3.24845	3.71781	3.15583	2.50374	0.670677	2.00063	1.38544	0.057322	1.16759	0.037089	0.124737	0
AD01G00566	6.11069	8.41981	8.63629	13.0008	8.32845	8.29794	13.261	12.5804	22.8407	23.5741	20.4867	17.2553	36.6579	65.4642	17.3137	54.6549	74.8752	27.7188
AD01G00567	0.526219	3.63582	4.979	0.776094	3.14953	2.71621	8.97767	7.52297	6.30807	6.64872	4.73943	3.36917	1.67018	3.20513	0.899857	6.36756	3.76671	3.65388
AD01G00568	0	0	0	0	0	0	0	0	0	0	0	0	0	0	0	0	0	0
AD01G00569	0	0	0	0	0	0	0	0	0	0	0	0	0	0	0	0	0	0
AD01G00570	0	0	0	0	0	0	0	0	0	0	0	0	0	0	0	0	0	0
AD01G00571	0	0	0	0	0	0	0	0	0	0	0	0	0	0	0	0	0	0
AD01G00572	0	0	0	0	0	0	0	0	0	0	0	0	0	0	0	0	0	0
AD01G00573	3.93801	2.15466	0.625076	14.3026	4.2121	5.23325	4.03666	3.23605	4.87108	1.05997	1.35173	2.19917	2.91274	2.41301	1.85673	0	0	0.036388
AD01G00574	0	0	0	0	0	0	0	0	0	0	0	0	0	0	0	0	0	0
AD01G00575	18.0469	17.2233	35.4207	20.5729	14.3056	18.4958	20.7267	19.9001	19.0965	12.7822	13.522	16.5208	14.9377	10.5702	13.4967	15.1244	13.5289	14.2372
AD01G00576	2.78227	2.97207	2.79929	6.46861	6.4198	7.38497	5.26433	4.10297	3.561	2.95251	3.66282	2.3171	4.52876	5.02602	5.61736	0.382478	0.968333	0.369371
AD01G00577	0	0	0	0	0	0	0	0	0	0	0	0	0	0	0	0	0	0
AD01G00578	0.112992	0.365166	0.511224	0.677936	0.237027	0.031081	0.528216	0.417962	0.177964	0.145778	0.050007	0.682425	0.109085	2.72168	0.094731	0.078978	0.047955	0.018223
AD01G00579	1.08393	0.615915	0.95532	0.727824	1.08277	0.70217	0.143892	0.175485	0.549652	1.03988	0.612242	0	0.03515	1.5279	0	5.19974	3.37547	2.10335
AD01G00580	6.43863	10.592	5.15769	17.5776	11.8813	6.64253	8.14334	7.0006	9.47633	14.8141	13.3195	12.6856	29.1691	15.0271	23.0288	37.7485	27.0073	24.3248
AD01G00581	0	0	0	0	0	0	0	0	0.377903	0	0	0	0	0	0	0	0	0
AD01G00582	9.33932	11.6773	10.3441	26.2378	17.793	15.5981	26.3003	23.3178	27.7373	13.0214	23.5478	15.1767	22.7652	74.7344	29.6498	36.2163	54.0015	32.9014
AD01G00583	1.4419	1.77823	1.08166	0.580426	1.988	1.84204	0.980854	1.28699	0.711991	0.439511	0.425582	1.19311	1.0411	0.507479	0.6844	0.049568	0	0
AD01G00584	0	0.09894	0	0	0	0	0.137585	0	0	0	0	0	0	0	0	0	0	0
AD01G00585	0	0	0	0	0	0	0	0	0	0	0	0	0	0	0	0	0	0
AD01G00586	1.94146	0.551094	0.993639	0.827921	1.65551	2.09927	1.16929	1.15542	1.22562	5.17685	1.40199	2.68707	1.77196	1.95798	1.36038	0.858033	0.550244	0.262073
AD01G00587	3.57076	2.21982	1.5881	11.822	5.57196	5.84751	5.16427	3.85747	6.04993	2.07926	2.42428	3.32706	3.66918	3.59119	6.52908	3.3967	2.33421	1.72112
AD01G00588	4.18947	7.26406	7.12816	7.99851	6.83813	8.31122	11.1291	13.0268	6.33348	2.21768	4.20731	2.77342	1.78651	8.95359	3.32812	0	0	0.044826
AD01G00589	3.46398	2.71049	0.292977	0.433269	0.611103	0	0.727192	1.63467	0.234758	0.15575	0	1.90889	0.440433	0	0.754592	0.914584	1.19224	0.303485
AD01G00590	7.0815	2.75426	1.7689	0.891696	3.44481	3.49569	4.39987	5.69162	1.37865	0	0.759607	1.19218	0.356397	0.43423	0.492364	0.523718	0.448929	2.36724
AD01G00591	6.70314	6.53733	4.71149	2.81821	1.89535	2.74328	3.4639	4.95228	2.26243	0.856806	1.33888	1.0203	1.24538	3.12042	2.78713	8.97198	6.42888	6.03176
AD01G00592	3.10223	0	0.855877	3.16649	0	0	0	0	1.45067	0.19314	0.297376	1.68646	0	0	0	0	0.091967	4.30014
AD01G00593	0	0	0	0	0	0	0	0	0	0	0	0	0	0	0	0	0	0
AD01G00594	0.173721	0.236605	0.234864	0.576711	0.190564	1.03279	0.272072	0.140933	0.360753	0	0.129575	0.047577	0.315873	0	0.359896	0	0	0.195122
AD01G00595	0	0	0	0	0	0	0	0	0	0	0	0	0	0	0	0	0	0
AD01G00596	0	0	0	0	0	0	0	0	0	0	0	0	0	0	0	0	0	0
AD01G00597	0	0	0	0	0	0	0	0	0	0	0	0	0	0	0	0	0	0
AD01G00598	0	0	0	0	0	0	0	0	0	0	0	0	0	0	0	0	0	0
AD01G00599	0	0	0	0	0	0	0	0	0	0	0	0	0	0	0	0	0	0
AD01G00600	0	0	0	0	0	0	0	0	0	0	0	0	0	0	0	0	0	0
AD01G00601	0	0	0	0	0	0	0	0	0	0	0	0	0	0	0	0	0	0
AD01G00602	16.9524	20.8706	31.5839	30.8541	29.8797	32.9775	22.0607	17.7471	23.738	24.1214	24.7691	21.3106	24.935	33.5622	31.5519	26.2859	27.627	16.4403
AD01G00603	12.9345	13.0877	15.79	13.8999	11.5486	13.3091	14.5853	15.6222	20.9734	16.3923	21.4888	17.862	23.0012	14.535	14.2862	10.7608	5.63037	7.61562
AD01G00604	0	0	0	0	0	0	0	0	0	0	0	0	0	0	0	0	0	0
AD01G00605	8.55711	5.80426	0.799434	1.21196	1.53959	1.52123	2.52326	3.53379	3.01887	3.71578	2.02706	7.81994	4.94731	2.41497	1.62494	5.49553	0.659519	4.80573
AD01G00606	0	0	0	0	0	0	0	0	0	0	0	0	0	0	0	0	0	0
AD01G00607	2.13705	1.82805	1.00673	8.75107	3.06731	4.90995	1.78371	1.01508	2.62826	2.83258	1.87344	5.99243	1.10735	1.5786	0.784829	12.962	6.53114	7.22989
AD01G00608	0	0.188642	0	0.233145	0	0	0.051862	0.067013	0.430332	0	0.046954	0.297323	0.047181	0	0	0	0	0
AD01G00609	33.4018	21.3673	8.74354	5.48991	7.26403	9.13924	14.5282	15.1974	4.4501	2.86566	2.34815	4.8467	2.24781	0.714778	2.76082	1.57813	0.658055	1.48331
AD01G00610	0	0	0	0	0	0	0	0	0	0	0	0	0	0	0	0	0	0
AD01G00611	1450.88	1461.81	1174.04	602.599	759.234	651.623	1152.38	1176.54	981.937	1742.29	2125.2	1976.92	1441.17	1047.29	1036.83	993.127	525.286	1428.79
AD01G00612	2335.73	2351.45	1847.48	720.799	922.217	861.618	1651.75	1684.1	1661.77	3031.93	3625.36	3290.89	1869.28	1555.6	1553.32	1544.03	769.47	2095.06
AD01G00613	255.57	272.953	218.418	55.8478	84.0543	114.429	174.432	176.872	241.309	314.857	366.68	326.141	179.575	157.347	180.223	214.736	117.992	219.727
AD01G00614	0	0	0	0	0	0	0	0	0	0	0	0	0	0	0	0	0	0
AD01G00615	0.353784	0	0	0	0	0	0	0	0	0.933525	0	0.105723	0	0	0	0	0	0
AD01G00616	7.81984	1.87723	12.7448	7.78371	2.88561	4.20692	5.28794	3.63601	3.17064	0.34313	0	0.505074	1.47335	0.396287	1.71346	0.237935	1.61915	0
AD01G00617	6.35216	5.74359	6.64509	5.24768	2.37087	5.33781	5.51117	4.19481	5.1535	3.24564	5.91134	5.30419	2.36663	3.72162	1.87693	0	0	0.464619
AD01G00618	10.8395	11.4712	9.4898	18.8996	16.4631	19.0409	17.2899	16.608	14.1516	14.5827	14.3407	13.1364	15.6526	9.73597	15.1984	7.5879	6.00464	5.85096
AD01G00619	2.62285	6.06879	1.57091	2.58699	4.06913	3.7333	3.68175	4.94327	1.59101	1.50886	1.66161	1.99439	1.24635	1.51288	1.53215	0.015283	0.016862	0.046832
AD01G00620	2.97537	2.92259	3.67648	7.70718	5.20177	7.29001	4.60714	5.02373	4.01612	2.23309	3.18461	2.1605	1.93272	2.91187	3.45231	2.64951	4.01436	1.93713
AD01G00621	3.57502	6.77813	2.13543	0.486788	1.81745	1.52044	1.3116	1.86738	0.30776	1.41879	0.787572	2.53703	0.342802	0.388505	0.758195	0.092185	0	0.030237
AD01G00622	0	0	0	0	0	0	0	0	0	0	0	0.029908	0	0	0	0	0	0
AD01G00623	6.7614	10.9211	15.0886	7.099	9.30643	7.99752	22.661	18.8485	19.7923	6.34674	8.38026	6.07148	3.34781	9.09192	5.56838	5.16501	2.58623	2.97679
AD01G00624	6.2203	7.02863	3.32877	6.8549	9.16062	9.45554	6.59123	7.32195	6.52623	7.09384	4.63113	7.47116	8.71914	7.11364	8.37518	7.4651	5.97279	4.8426
AD01G00625	0	0.091789	0	0	0	0	0	0	0	0	0	0	0	0	0	0	0	0
AD01G00626	0	0	0	0	0	0	0	0	0	0	0	0	0.049439	0	0	0	0	0
AD01G00627	0	0	0	0	0	0	0	0	0	0	0	0	0	0	0	0	0	0
AD01G00628	3.57546	3.63277	7.53872	5.60662	4.98642	3.52051	4.92737	3.99435	4.72637	3.69063	3.05106	3.32235	5.16838	1.53706	2.88431	2.86531	1.30421	1.27902
AD01G00629	11.2552	12.0844	11.2128	11.6662	13.7681	12.0069	9.62413	9.9152	9.67777	8.82746	8.9316	9.84711	9.4224	5.85033	13.0435	5.59129	3.52056	3.07241
AD01G00630	4.73844	1.12984	0.456634	2.13888	2.43958	3.61513	3.57094	3.29614	1.08736	0.576549	0.670804	0.667782	0.741029	1.90997	1.18932	0.678102	0.375683	0.081233
AD01G00631	0	0.439376	0	0	0	0	0.205447	0.059263	0	0	0.176353	0	0	0	0.055163	0	0	0
AD01G00632	0.110986	0.222361	0.045764	0	0	0	0.234641	0.244476	0.097706	0	0	0	0	0	0.130782	0	0	0
AD01G00633	8.70155	3.98611	0.843974	1.15305	1.10395	0.879071	0.599934	1.23811	1.12135	7.27644	3.99591	10.9224	4.49198	1.41956	1.68204	4.86158	0.891177	5.52826
AD01G00634	0	0	0	0	0	0	0	0	0	0	0	0	0	0	0	0	0	0
AD01G00635	0	0	0	0	0	0	0	0	0	0	0	0	0	0	0	0	0	0
AD01G00636	0	0	0	0	0	0	0	0	0	0	0	0	0	0	0	0	0	0
AD01G00637	7.81879	0.843756	0.193413	1.98453	3.7249	10.3358	13.3733	14.5723	2.36373	3.88615	3.62027	9.86571	1.61771	0.472329	2.1355	10.4724	3.24277	0.473477
AD01G00638	5.83358	1.51817	0.23551	0.849132	2.32904	5.78322	6.13522	7.06244	2.47173	3.32198	1.887	4.54895	2.11394	0.193107	1.42132	7.26029	1.86594	0.654576
AD01G00639	0	0	0	0	0	0	0	0	0	0	0	0	0	0	0	0	0	0.094705
AD01G00640	0	0	0	0	0	0	0	0	0	0	0	0	0	0	0	0	0	0
AD01G00641	20.4637	8.03797	0.691119	2.49074	4.95164	14.9307	21.9659	26.3921	5.28715	6.4951	5.2927	12.8526	2.08327	1.05299	0.261568	16.0754	1.96163	4.50404
AD01G00642	5.86942	6.38936	3.83476	9.00938	1.7417	3.2494	4.13643	5.02739	4.81052	4.83666	1.83848	3.57735	10.03	0.643938	4.64827	3.96149	2.82263	1.09979
AD01G00643	0	0	0	0	0	0	0	0	0	0	0	0	0	0	0	0	0	0
AD01G00644	32.8251	37.6487	16.5856	17.6527	11.4331	13.7884	11.3832	13.1667	12.0959	17.4415	15.1949	18.8152	16.9872	5.53568	15.679	8.24283	6.47363	11.1082
AD01G00645	21.2096	22.5061	9.20825	15.4149	6.91139	8.77525	6.86611	8.02684	8.68802	11.5291	11.9451	15.2552	10.4015	4.84375	10.1161	7.1256	5.14567	8.15044
AD01G00646	0	0	0	0	0	0	0	0	0	0	0	0	0	0	0	0	0	0
AD01G00647	0	0	0	0	0	0	0	0	0	0	0	0	0	0	0	0	0	0
AD01G00648	33.2945	24.8994	15.8005	21.4047	8.4057	13.9511	18.6981	21.9841	12.6001	24.9825	12.1544	23.5598	20.9744	9.21623	11.6394	2.86429	0.281849	1.85211
AD01G00649	0	0	0	0	0	0	0	0	0	0	0	0	0	0	0	0	0	0
AD01G00650	0	0	0	0	0	0	0	0	0	0	0	0	0	0	0	0	0	0
AD01G00651	3.41743	2.77041	0.399661	0	0	0	3.53228	7.94092	0.427459	6.26096	2.24444	5.11486	3.70282	2.14593	2.32326	0.261589	0	0.349218
AD01G00652	8.40346	5.13928	8.6493	12.6821	10.9176	8.13242	8.28907	8.04046	14.5098	9.92052	11.0681	5.62891	9.99658	13.8587	10.6672	5.29524	4.36963	2.15465
AD01G00653	0	0.030879	0.190375	0	0	0.193351	0	0	0	0.066299	0	0.053375	0	0	0	0	0	0
AD01G00654	0	0	0	0	0	0	0	0	0	0	0	0	0	0	0	0	0	0
AD01G00655	23.1494	32.9342	77.4558	26.4404	30.4022	38.4818	41.4246	48.042	55.5928	29.4379	83.9028	39.072	88.7915	28.2192	116.784	3.85185	3.92189	9.94361
AD01G00656	4.77442	9.93911	1.52355	10.6623	4.72009	5.8142	4.8177	2.34779	5.45819	5.04776	11.2022	12.6945	3.37209	3.83402	3.54152	45.5671	6.33679	31.7791
AD01G00657	0.288045	0.352775	0.764427	0	0.387906	0.46322	0.254831	0.329761	0.295837	0.349535	0.355486	0.183674	0.157467	0.184043	0.216797	0.92543	0.484764	0.134934
AD01G00658	1.84711	3.53491	20.5866	1.32301	3.09361	3.53341	6.00632	9.83164	3.24119	2.15935	1.65241	1.13914	2.25751	1.33279	2.26824	0	0.046456	0.200755
AD01G00659	2.94652	5.56878	6.63377	5.13223	3.17043	3.32352	4.45933	5.18712	3.31048	5.82302	4.91528	4.30459	4.95571	3.35334	4.59624	11.5853	11.5694	6.87525
AD01G00660	4.01496	3.64744	3.84554	6.18541	2.87201	5.56703	4.31732	3.18378	3.81853	2.95618	3.38699	3.47134	4.40004	3.99788	3.17564	2.57835	1.86437	1.58692
AD01G00661	22.9865	22.5997	36.3948	21.1311	26.2766	21.2436	24.4975	26.3526	23.4492	17.8205	18.3907	15.7565	22.6311	15.876	20.5009	25.9864	30.3969	28.6254
AD01G00662	0	0	0	0	0	0	0	0	0	0	0	0	0	0	0	0	0	0
AD01G00663	157.634	148.169	66.3694	37.5342	52.7206	66.8605	91.2229	111.037	74.6716	132.73	84.0121	156.639	106.826	42.1019	86.1892	165.961	95.9851	148.744
AD01G00664	0	0	0	0	0	0	0	0	0	0	0	0	0	0	0	0	0	0
AD01G00665	0	0	0	0	0	0	0	0	0	0	0	0	0	0	0	0	0	0
AD01G00666	0	0	0	0	0	0	0	0	0	0	0	0	0	0	0	0	0	0
AD01G00667	0	0	0	0	0	0	0	0	0	0	0	0	0	0	0	0	0	0
AD01G00668	0	0	0	0	0	0	0	0	0	0	0	0	0	0	0	0	0	0
AD01G00669	0.077133	0	0	0	0	0	0	0	0	0	0.039106	0.047243	0	0	0	0	0	0
AD01G00670	12.3511	9.34793	7.68635	8.35893	5.89434	10.9481	8.15333	9.33439	3.33204	3.19126	1.953	4.42443	4.12877	2.13392	3.99572	4.34052	4.18923	1.32194
AD01G00671	0	0	0	0	0	0	0	0	0	0	0	0	0	0	0	0	0	0
AD01G00672	0	0	0	0	0	0	0	0	0	0	0	0	0	0	0	0	0	0
AD01G00673	0.182851	1.33091	0.05635	0.400501	0	0	0.973249	0.858564	0	0	0	0	0.267204	0.022806	0.082629	0.777102	0.244162	0.265727
AD01G00674	1.28374	0.953676	1.43747	2.69262	2.9776	2.50419	1.40908	1.15969	1.10255	1.57049	0.922924	1.33468	2.29131	1.41004	1.86287	3.82027	2.43882	2.61126
AD01G00675	0	0	0	0	0.21853	0	0	0.056833	0	0	0	0	0	0	0	0	0	0
AD01G00676	0	0	0	0	0	0	0.040231	0.146334	0	0.066228	0	0	0	0	0	0	0	0
AD01G00677	0	0	0	0	0	0	0	0	0	0	0	0	0	0	0	0	0	0
AD01G00678	0	0	0	0	0	0	0	0	0	0	0	0	0	0	0	0	0	0
AD01G00679	0	0	0	0	0	0	0	0	0	0	0	0	0	0	0	0	0	0
AD01G00680	0	0	0	0	0	0	0	0	0	0	0	0	0	0	0	0	0	0
AD01G00681	0.275793	0.218226	0.814528	15.2732	6.25843	6.21309	1.61912	0.674169	2.77635	0.619202	0	0.2469	0	2.46615	0.985721	0	0	0
AD01G00682	19.4135	25.7093	58.8	29.8084	33.1017	30.6122	26.3863	18.0618	29.5191	22.3689	31.1112	15.0358	33.2356	33.4305	38.733	13.1654	6.65666	16.5233
AD01G00683	0	0	0	0	0	0	0	0	0	0	0	0	0	0	0	0	0	0
AD01G00684	2.88603	0.666376	0.726436	4.40178	11.2378	5.13819	1.93554	1.96003	2.67267	5.02034	2.53648	2.78339	2.60755	1.58599	3.04139	0.181851	0	0
AD01G00685	0	0	0	0	0	0	0	0	0	0	0	0	0	0	0	0	0	0
AD01G00686	0	0	0	0	0	0	0	0	0	0	0	0	0	0	0	0	0	0
AD01G00687	0	0	0	0	0	0	0	0	0	0	0	0	0	0	0	0	0	0
AD01G00688	0	0	0	0	0	0	0	0	0	0	0	0	0	0	0	0	0	0
AD01G00689	0	0	0	0	0	0	0	0	0	0	0	0	0	0	0	0	0	0
AD01G00690	17.3574	12.9638	23.5964	8.37524	12.0449	12.5064	13.4025	13.7789	12.1435	14.2769	9.41203	10.423	16.9933	7.54893	12.5871	6.5339	5.84884	2.76158
AD01G00691	0.998182	0.339351	0.359999	0.462965	0.16064	0.724174	0.418839	0.647211	0.93328	0.553056	0.345761	0.598479	0.891846	0.342702	0.889999	0.228524	0.274669	0.295991
AD01G00692	12.1426	14.3901	29.1637	8.96967	6.51114	7.0805	22.8678	18.2282	24.7831	14.364	19.3809	16.5092	8.80853	19.1394	18.6455	8.83268	5.84369	10.5312
AD01G00693	0.151616	0	0	0	0	0	0	0	0	0	0	0	0	0	0	0	0	0
AD01G00694	7.18366	17.6201	8.05261	3.13869	4.84367	4.72309	4.71124	4.96131	4.93124	5.21178	4.78095	7.77091	4.50633	4.17414	6.10493	4.27766	2.3236	3.04063
AD01G00695	0	0	0	0	0	0	0	0	0	0	0	0	0	0	0	0	0	0
AD01G00696	1.74788	4.32907	3.95887	8.81253	4.0111	5.58815	7.20178	5.89797	6.95817	9.31431	15.4489	18.2424	11.3008	11.2053	6.8312	7.17138	2.62753	19.609
AD01G00697	0	0	0	0	0	0	0	0	0	0	0	0	0	0	0	0	0	0
AD01G00698	28.1531	22.52	28.3429	18.01	23.3549	20.0892	28.7335	25.9175	22.9683	26.3926	28.6403	23.6554	24.9163	27.8864	25.7443	18.9589	31.4253	21.1272
AD01G00699	2.72704	8.72494	4.41212	3.01792	1.16386	1.12342	1.57695	1.74311	2.45137	7.70498	9.94163	18.2287	2.04888	3.65827	1.86972	0.139115	0.499994	2.13813
AD01G00700	3.8406	2.23138	4.30819	6.17439	4.04099	5.89488	6.64502	4.92116	7.53868	3.11818	3.55174	4.15182	2.37358	5.89399	4.23848	0.189844	0.171579	0.370155
AD01G00701	13.8264	8.79847	6.15771	3.42069	3.13784	5.47365	4.53563	5.34845	2.95138	3.42289	2.28373	4.08902	2.19968	0.974283	2.60476	14.8349	12.6952	9.11361
AD01G00702	12.5485	13.9098	10.784	19.6038	19.5146	20.1663	15.7184	14.4245	16.2181	18.7951	18.0847	15.3325	31.7303	27.1858	30.3969	25.3272	33.1866	18.1066
AD01G00703	46.7177	36.6177	8.58579	4.51024	6.78777	6.81798	12.7991	12.9895	7.72496	46.5885	21.3276	66.5169	19.3196	6.39338	11.5537	131.3	46.4031	56.0964
AD01G00704	9.74818	22.5176	8.6072	10.5003	8.89023	11.6209	20.4957	20.351	14.3912	18.4217	13.9445	12.8135	30.3592	7.19277	25.0606	10.655	11.3524	5.40203
AD01G00705	0	0	0	0	0	0	0	0	0	0	0	0	0	0	0	0	0	0
AD01G00706	5.02966	7.71521	7.50397	2.00982	2.54549	7.12807	5.34465	9.2815	3.28179	4.562	4.56512	4.42887	5.71013	1.13868	4.431	0.092416	0	0.063869
AD01G00707	0	0	0	0	0	0	0	0	0	0	0	0	0	0	0	0	0	0
AD01G00708	2.59219	2.226	3.33928	2.49139	2.5526	3.02615	2.24923	2.46496	2.54256	1.93052	2.05719	1.77163	1.50701	1.69554	1.58497	4.73557	3.92356	3.36901
AD01G00709	0.063657	0.039402	0.022802	0	0	0	0	0.089111	0	0	0	0	0	0	0.012937	0.028204	0	0
AD01G00710	0.169137	2.65406	1.30356	0.818484	0.424403	0.357034	0.563474	1.25524	0.266635	1.48432	5.54159	1.68997	0.563928	0.666948	0.775177	65.2855	98.325	4.01608
AD01G00711	0	0	0	0	0	0	0	0.229729	0.048127	0	0	0	0	0	0.044819	0	0	0
AD01G00712	16.7643	12.1737	14.6016	20.2354	17.979	20.605	11.5851	14.3764	13.2037	13.4593	14.6216	14.1506	7.8754	13.0094	7.42715	4.51825	4.15346	3.30671
AD01G00713	0	0	0	0	0	0	0	0	0	0	0	0	0	0	0	0	0	0
AD01G00714	40.8866	46.1351	46.2235	8.68844	19.787	12.6474	20.6353	19.1068	27.9835	38.0715	32.5829	29.6233	28.1743	20.7278	21.3142	33.1094	12.6809	44.8069
AD01G00715	0	0	0	0	0	0	0	0	0	0	0	0	0	0	0	0	0	0
AD01G00716	0	0	0	0	0	0	0	0	0	0	0	0	0	0	0	0	0	0
AD01G00717	0	0	0	0	0	0	0	0	0	0	0	0	0	0	0	0	0	0
AD01G00718	0	0	0	0	0	0	0	0	0	0	0	0	0	0	0	0	0	0
AD01G00719	55.5497	49.0416	41.9169	59.672	51.6786	47.6971	45.3253	46.5755	44.9334	34.3933	48.3423	42.905	42.5397	30.8849	38.9859	35.6228	27.9549	37.8001
AD01G00720	0.10263	0.218464	0	1.54314	0	0	0.223674	0.257275	0.153315	3.28505	3.1085	4.67285	0.209425	3.19961	0.601493	1.83716	0.183179	0.034613
AD01G00721	0.086402	2.59102	7.53433	0	0.499273	0.270149	0.123929	0.59761	0.151379	1.73487	0.756324	0.828324	6.41081	1.38398	1.42233	0.063282	0	0.194675
AD01G00722	0.28604	104.968	180.902	0.22586	2.07058	2.76295	3.47052	4.90653	0.465941	0.929685	1.63599	4.66814	42.1149	18.5193	5.27932	3.28277	7.00447	4.80538
AD01G00723	0.639519	1.68721	2.36491	0.492412	0.745264	1.79008	0.978135	1.57522	0.570474	0.359972	1.10958	0.535366	3.74209	0.32776	3.64672	0.102696	0.160183	0
AD01G00724	42.1185	37.5156	90.9096	39.5667	39.5064	32.854	54.0671	46.7676	55.8474	63.7496	71.9198	45.6374	50.9871	94.3658	61.8443	34.2373	33.9083	32.9497
AD01G00725	20.0614	23.4437	26.7486	37.0422	32.1654	31.1232	26.6523	24.8771	30.8909	26.0853	22.0347	25.0111	25.1366	42.8113	33.0039	2.36489	3.74856	9.68357
AD01G00726	135.583	116.783	158.983	277.974	293.829	216.846	212.583	187.594	330.176	253.644	311.337	218.873	249.005	360.425	275.557	130.435	136.065	121.965
AD01G00727	0	0	0	0	0	0	0	0	0	0	0	0	0	0	0	0	0	0
AD01G00728	5.03271	0.543959	2.84603	3.45974	2.93614	1.87828	0.349819	0	0.425787	1.96987	0.425878	0.841208	2.06145	2.55441	3.26641	0	0	0.05132
AD01G00729	0	0	0	0	0	0	0	0	0	0	0	0	0	0	0	0	0	0
AD01G00730	0	0	0	0	0	0	0	0	0	0	0	0	0	0	0	0	0	0
AD01G00731	0	0	0.181711	0	0	0	0	0	0	0	0	0	0	0	0	0	0.092935	0
AD01G00732	103.854	57.1943	45.7375	47.5233	15.7006	20.7046	2.38054	1.4786	5.59133	28.7145	22.0776	13.3377	26.5441	6.64339	9.32615	0.965501	0.147634	0.228507
AD01G00733	41.7976	8.97564	42.9511	44.8414	24.7935	26.2964	6.17111	4.33658	10.6206	31.1468	12.7575	11.5817	38.3939	66.8231	60.0808	2.84582	3.9629	0.611157
AD01G00734	0	0	0	0	0	0	0	0	0	0	0	0	0	0	0	0	0	0
AD01G00735	0	0	0	0	0	0	0	0	0	0	0	0	0	0	0	0	0	0
AD01G00736	3.85889	1.82993	3.90804	0	1.59456	1.30945	0	1.21378	1.32571	1.99012	1.46408	2.44434	6.09018	1.74352	6.48751	5.89448	5.98308	2.38551
AD01G00737	0	0.115119	0.099049	0	0	0	0	0	0	0.110868	0	0	0.09522	0	0	0	0	0
AD01G00738	26.6358	15.4031	22.0188	34.5043	22.1139	23.4068	12.1334	13.5883	16.5267	14.7575	15.5793	13.9414	10.7337	11.059	14.0384	1.14036	0.981594	4.24156
AD01G00739	9.32137	7.81796	6.62329	3.12627	3.66719	5.70404	4.67162	6.78878	2.22992	2.69181	0.709282	2.96645	1.9493	0.619591	2.06965	7.84274	4.65034	2.25923
AD01G00740	0	0	0	0	0	0	0	0	0	0	0	0	0	0	0	0	0	0
AD01G00741	0	0	0	0	0	0	0	0	0	0	0	0	0	0	0	0	0	0
AD01G00742	0	0.063131	0	0	0	0	0	0	0	0	0	0	0	0	0	0	0	2.03093
AD01G00743	0	0	0	0	0	0	0	0	0	0	0	0	0	0	0	0	0	0
AD01G00744	34.7304	16.9077	4.46974	19.9749	19.4221	15.4942	31.8989	20.5565	20.2799	25.4318	22.7035	32.0494	12.581	13.592	9.98957	2.99066	1.44857	5.36637
AD01G00745	0	0	0	0	0	0	0	0	0	0	0	0	0	0	0	0	0	0
AD01G00746	0	0	0	0	0	0	0	0	0	0	0	0	0	0	0	0	0	0
AD01G00747	0	0	0	0	0	0	0	0	0	0	0	0	0	0	0	0	0	0
AD01G00748	0	0	0	0	0	0	0	0	0	0	0	0	0	0	0	0	0	0
AD01G00749	0	0	0	0	0	0	0	0	0	0	0	0	0	0	0	0	0	0
AD01G00750	0.121309	0.316129	0.923797	0.885344	0.569419	0.126706	0.059545	0.305449	0.602116	0.343717	1.05876	1.22897	2.39149	0.381579	1.83309	0.076039	0.070327	0
AD01G00751	101.811	75.4524	157.453	339.694	368.825	300.04	168.205	146.54	244.041	166.456	253.411	166.287	136.51	333.088	150.129	131.548	134.069	129.604
AD01G00752	0	0	0	0	0	0	0	0	0	0	0	0	0	0	0	0	0	0
AD01G00753	0.021045	0	0.161646	0	0	0.108332	0.078213	0	0	0	0	0	0	0	0	0	0	0
AD01G00754	3.76936	2.80282	2.60674	2.37869	2.74869	2.20675	3.80308	3.41677	2.9753	1.63947	2.36655	2.24178	2.8457	1.11521	2.737	1.28827	1.26099	1.58535
AD01G00755	0	0	0	0	0	0	0	0	0	0	0	0	0	0	0	0	0	0
AD01G00756	0.506266	1.50882	2.22361	1.33875	2.15342	2.96962	1.15523	0.581001	2.97251	4.8251	15.6127	8.64558	32.7273	3.61249	9.90138	1.38491	4.10123	0.813995
AD01G00757	2.41322	3.30465	2.997	1.88014	1.56814	1.19995	2.50687	3.3078	3.36617	5.038	3.24474	3.83269	2.48565	2.76621	2.78829	1.64597	1.36887	1.34112
AD01G00758	0	0	0	0	0	0	0	0	0	0	0	0	0	0	0	0	0	0
AD01G00759	0	0	0	0	0	0	0	0	0	0	0	0	0	0	0	0	0	0
AD01G00760	0.291878	0	0.488783	5.0732	12.9322	11.4556	3.12393	1.4088	7.73658	14.6964	23.7566	34.5213	25.9223	16.0116	1.99828	87.0977	122.546	36.2489
AD01G00761	0.602713	2.09793	2.99121	0.942622	0	1.18324	0.768258	0.974588	0.218475	0.214751	0.356744	0.163085	0	0.166415	0.457375	0.189908	0.597715	0.239856
AD01G00762	0	0.04766	0	0	0.32562	0	0.063424	0.053327	0	0	0	0	0	0	0	0	0	0
AD01G00763	0	0	0	0	0	0	0	0	0	0	0	0	0	0	0	0	0	0
AD01G00764	0.021665	0.026828	0	0	0	0	0	0.033073	0.020762	0	0	0	0	0	0	0	0.059987	0
AD01G00765	13.028	21.7751	16.7503	24.8115	20.9951	30.9706	18.0514	22.1827	17.7626	15.7083	11.8358	14.8423	14.5128	10.4471	13.0883	13.6193	11.0248	15.4883
AD01G00766	0.312376	0	1.9063	0.177198	0	0.34112	1.38326	0.556428	0.100802	0.153153	0.250145	0	0.110029	0.210781	0.037016	0	0	0.181499
AD01G00767	0.011186	0	0	0	0	0	0	0	0	0	0	0	0	0	0	0.119558	0	0
AD01G00768	0	0	0	0	0	0	0	0	0	0	0	0	0	0	0	0	0	0
AD01G00769	0	0	0	0	0	0	0	0	0	0	0	0	0	0	0	0	0	0
AD01G00770	0	0	0	0	0	0	0	0	0	0	0	0	0	0	0	0	0	0
AD01G00771	17.9187	19.6401	9.92649	5.15115	5.08943	7.26987	5.5609	8.08335	4.07752	8.0942	2.17655	8.4799	4.56112	1.67132	3.79381	6.16215	5.11155	4.23882
AD01G00772	0	0	0	0	0	0	0	0	0	0	0	0	0	0	0	0	0	0
AD01G00773	0.231671	3.35717	0.027497	0.203139	0.149016	0.340604	0.984374	0.20259	0.426092	0.904741	2.8874	0.973549	3.16586	1.14467	0.973966	1.50432	2.80189	11.0374
AD01G00774	45.6752	43.1929	50.6213	77.8559	79.5231	80.1096	60.6299	56.3235	69.7481	62.1513	72.6143	54.6903	71.914	83.3183	75.5177	52.8945	47.1843	41.6182
AD01G00775	14.4984	14.8507	14.1954	5.35863	8.50608	9.57994	14.2563	14.2697	12.3932	8.13439	8.31253	10.7483	11.8879	8.96642	12.5651	11.4666	15.7949	10.4974
AD01G00776	1.89405	1.80008	1.79395	0.122992	0.41985	0.485117	1.5145	2.15908	1.64808	1.07896	0.713187	1.69531	2.05485	0.622117	3.2888	2.71341	0.941646	1.41716
AD01G00777	0.289975	0	0	0	0.032894	0.409971	0	0.084312	0	0	0	0	0	0	0	0	0	0.01651
AD01G00778	0	0	0.045778	0	0	0	0.020102	0	0.021447	0	0	0	0.168016	0	0	0	0	0
AD01G00779	0	0	0	0	0	0	0	0	0	0	0	0	0	0	0	0	0	0
AD01G00780	0	0	0	0	0	0	0	0	0	0	0	0	0	0	0	0	0	0
AD01G00781	0.439213	0.155703	0.115136	0	0.450611	0.82543	0	0.249538	0.156158	0	0.193041	0	0.076213	0.283643	0	0.518124	0.05474	0.099539
AD01G00782	8.24686	7.36585	8.53919	5.34317	5.052	6.23658	6.72745	7.81322	4.70879	5.32718	3.82818	4.65266	5.31373	2.06229	5.25956	5.08599	4.15302	4.01191
AD01G00783	0	0	0.035399	0.126958	0	0	0	0.047729	0	0	0.028547	0	0	0	0	0	0	0
AD01G00784	0	0.120269	0.117348	0	0	0	0	0	0	0	0	0	0	0	0	0	0	0
AD01G00785	64.9373	96.0668	100.617	24.1395	42.3581	47.3144	47.5677	54.6603	42.16	44.979	32.914	50.0582	73.4005	27.4371	50.5822	68.2012	43.8906	63.8831
AD01G00786	10.6437	12.2422	9.89476	8.58496	7.58164	8.60155	6.7843	8.00582	6.52945	6.47911	6.39388	7.2619	9.40189	5.47059	9.4756	6.68237	8.626	6.09524
AD01G00787	0	0	0	0	0	0	0	0	0	0	0	0	0	0	0	0	0	0
AD01G00788	0	0	0	0	0	0	0	0	0	0	0	0	0	0	0	0	0	0
AD01G00789	2.10542	2.60787	1.84386	2.74187	2.01783	3.06556	2.66029	4.51431	2.3178	1.65259	1.91782	2.34718	1.75668	1.27626	1.64862	0.781856	0.554993	0.894144
AD01G00790	8.35102	7.77293	7.34398	7.3144	7.25203	6.90418	7.64697	8.07586	5.60698	7.40904	4.706	6.88957	10.7896	5.80626	11.0109	32.7412	39.3563	22.3978
AD01G00791	3.72716	2.96597	1.54424	4.10124	5.34778	3.34295	3.59953	2.62255	2.42083	1.96455	0.673981	1.63924	1.88217	0.967765	2.21049	2.52401	0.891567	3.80958
AD01G00792	2.96715	0.74799	0.83695	2.59173	1.99826	1.90403	0.918075	1.09219	1.08567	0.44143	0.289323	0.72598	0.733684	0.760043	0.979025	2.2393	0.932534	2.8116
AD01G00793	2.6281	1.98773	2.66113	0.574128	0.829495	1.48559	1.38566	1.47159	0.863517	0.658881	0.354255	1.02697	1.75894	0.641407	2.01908	6.44972	4.33736	3.33562
AD01G00794	46.8173	53.252	94.5463	51.4341	56.484	44.9397	75.9527	63.0445	58.9669	54.2011	62.9949	52.7055	46.268	50.0594	45.0288	38.5136	43.7414	38.1253
AD01G00795	2.0716	0.843485	0.655418	1.01646	0.98312	0.784078	0.98115	1.34352	1.09505	0.870722	0.395852	1.43079	0.799383	0.36938	0.338524	0.221135	0.058228	0.604792
AD01G00796	37.4492	59.8274	43.5748	12.8598	17.7086	22.2526	26.3391	30.4413	19.7508	18.03	15.0255	26.7336	22.1593	8.41034	22.6402	4.89941	2.28578	7.6878
AD01G00797	0.048386	0.212043	0	0.284745	0	0	0.026702	0.098973	0.013837	0.049745	0.026628	0.038334	0.015364	0	0.008078	0	0	0
AD01G00798	1.74223	1.76958	1.82742	3.5915	2.56978	3.22384	2.28265	1.52247	1.98083	1.89822	1.1349	1.36127	2.43723	1.19316	2.35587	0.991579	0.35773	0.382104
AD01G00799	0	0	1.70382	0	0	0	0	0	0	0.190704	0	0	0	0	0	0	0	0
AD01G00800	0	0	0	0	0	0	0	0	0	0	0	0	0	0	0	0	0	0
AD01G00801	0	0	0	0	0	0	0	0	0	0	0	0	0	0	0	0	0	0
AD01G00802	0	0	0	0	0	0	0	0	0	0	0	0	0	0	0	0	0	0
AD01G00803	0	0	0	0	0	0	0	0	0	0	0	0	0	0	0	0	0	0
AD01G00804	0.184542	0.776369	1.03234	0.323005	0.356974	1.27681	1.2488	1.27235	0.668101	0.097525	0.449702	0.079805	0.2661	0.089048	0.397467	0	0	0.095628
AD01G00805	0	0	0	0	0	0	0	0	0	0	0	0	0	0	0	0	0	0
AD01G00806	0	0.095142	0.046494	0	0	0	0.691398	0.167732	0	0.077772	0	0	0	0.04651	0	0	0	0.052647
AD01G00807	0	0	0	0	0	0	0	0	0	0	0	0	0	0	0	0	0	0
AD01G00808	0	0	0	0	0	0	0	0	0	0	0	0	0	0	0	0	0	0
AD01G00809	0	0	0	0	0	0	0	0	0	0	0	0	0	0	0	0	0	0
AD01G00810	56.7878	72.866	109.461	35.0505	41.2941	39.6955	44.4722	69.3578	44.8658	69.5651	52.222	47.3162	51.0625	40.652	51.2818	27.0135	22.9576	26.4401
AD01G00811	0	0.039673	0.371174	0.211785	0	0	0	0	0.072303	0.063903	0.364786	0	0	0	0	0	0	0
AD01G00812	0	0	0	0	0	0	0	0	0	0	0	0	0	0	0	0	0	0
AD01G00813	0	0	0	0	0	0	0	0	0	0	0	0	0	0	0	0	0	0
AD01G00814	3.71377	4.68179	6.54405	2.85208	1.60455	0.526751	3.48232	1.308	3.18534	2.08487	3.19608	2.23715	3.69716	2.05109	2.22836	1.47259	0.339808	0.585956
AD01G00815	0	0	0.502921	0	0	0	0	0	0	0	0	0	0	0	0	0	0	0
AD01G00816	0	0	0	0	0	0	0	0	0	0	0	0	0	0	0	0	0	0
AD01G00817	10.8379	12.1541	2.84366	2.81782	4.20688	5.34397	3.47144	6.18414	1.58424	1.90262	0.563129	2.7562	0.525051	0.412396	1.20182	0.193785	0.039411	0.046817
AD01G00818	14.7244	11.2593	9.05763	9.47925	12.412	13.748	19.968	23.1444	17.9445	7.04993	7.34385	6.01587	1.70145	5.69251	3.08862	0.564755	0.426204	1.13528
AD01G00819	0.293599	0.756922	0.599806	0.094704	0.034222	0.500526	2.5953	2.07456	0.230269	0.25762	0.116473	0.498767	5.75385	0.710717	4.00374	0.008928	0	0.088499
AD01G00820	0	0	0	0	0	0	0	0	0	0	0	0	0	0	0	0	0	0
AD01G00821	27.7065	31.7498	28.9955	16.7786	13.7257	16.8683	23.9407	24.4198	17.1802	12.045	13.3821	13.1537	14.1932	8.5104	12.9397	21.5632	12.7631	8.95399
AD01G00822	0	0	0	0	0	0	0	0	0	0	0	0	0	0	0	0	0	0
AD01G00823	6.33055	7.08821	10.0843	9.93511	14.3676	17.0687	18.0097	14.9303	7.97248	4.84667	6.66145	4.76672	5.78246	8.14635	8.28107	17.3555	23.4371	17.3712
AD01G00824	255.727	284.918	380.598	110.12	147.822	156.964	327.523	309.363	362.935	328.716	382.106	306.146	422.907	461.635	426.47	260.076	293.03	310.472
AD01G00825	0	0	0	0	0	0	0	0	0	0	0	0	0	0	0	0	0	0
AD01G00826	0	0	0	0	0	0	0	0	0	0	0	0	0	0	0	0	0	0
AD01G00827	64.301	135.335	117.955	71.5072	183.522	88.7896	150.539	102.329	59.8104	254.75	257.305	170.402	35.0518	510.871	22.4217	848.433	536.948	1178.18
AD01G00828	0	0	0	0	0	0	0	0	0	0	0	0	0	0	0	0	0	0.928112
AD01G00829	0	0	0	0	0	0	0.181313	0.094623	0.013708	0.025179	0.026189	0.065094	0.030399	0	0.451	0	0	0.034526
AD01G00830	0	0	0	0	0	0	0	0	0	0	0	0	0	0	0	0	0	0
AD01G00831	0	0	0.04092	0	0	0	0	0	0	0	0	0	0	0	0	0	0	0
AD01G00832	0	0	0	0	0	0	0	0	0	0	0	0	0	0	0	0	0	0
AD01G00833	1.92422	3.07943	2.43062	6.85844	4.26084	7.08966	5.55698	5.91852	3.70344	9.88869	7.3018	11.9546	67.2812	22.2168	27.0081	15.4901	24.1172	2.47838
AD01G00834	15.2631	21.3133	42.687	69.3311	28.1333	22.3975	21.5981	28.702	8.40352	4.35001	26.2265	7.21911	10.7018	30.782	71.785	0.025366	0	0.060703
AD01G00835	0	0	0	0	0	0	0	0	0	0	0	0	0	0	0	0	0	0
AD01G00836	0	0	0	0	0	0	0	0	0	0	0	0	0	0	0	0	0	0
AD01G00837	0	0	0	0	0	0	0	0	0	0	0	0	0	0	0	0	0	0
AD01G00838	5.49865	52.8545	10.9249	3.4664	7.90654	8.0582	9.48269	11.0242	8.18679	8.13891	6.56883	5.54847	4.26909	1.33359	7.22131	0.466859	2.02815	6.13339
AD01G00839	0	0	0	0	0	0	0	0	0	0	0	0	0	0	0	0	0	0
AD01G00840	0	0	0	0	0	0	0	0	0	0	0	0	0	0	0	0	0	0
AD01G00841	3.02484	3.45592	0.310105	0.622235	0.451027	0.44531	0.249361	0.674375	0.105607	1.97888	1.37803	1.6357	0.119725	0.2254	0.630703	0.478009	0.333983	0.629237
AD01G00842	0.25003	0.539271	0.079131	1.0707	0.317107	0.511106	0.408594	0.463853	0.033854	0.137606	0.573591	0.387139	0.149143	0.184393	0.308277	0.487775	0.220018	0.14244
AD01G00843	0	0	0	0	0	0	0	0	0	0	0	0	0	0	0	0	0	0
AD01G00844	0	0	0	0	0	0	0	0	0	0	0	0	0	0	0	0	0	0
AD01G00845	0	0	0	0	0	0	0	0	0	0	0	0	0	0	0	0	0	0
AD01G00846	0	0	0	0	0	0	0	0.10963	0	0	0	0	0	0	0	0	0	0
AD01G00847	0.100719	0	0	0	0	0.422813	0	0.057136	0.043669	0	0	0	0	0	0	0	0	0
AD01G00848	5.92314	4.94443	0.364333	0.332316	0	0.616823	0.713767	1.13968	0.863363	6.16481	2.98065	7.22764	0.802235	0.862678	0	1.62637	0	0.46861
AD01G00849	273.559	266.201	407.871	250.581	255.998	230.161	291.302	265.978	352.878	296.729	360.355	311.098	451.871	467.274	383.798	370.996	297.048	231.779
AD01G00850	0	0	0	0	0	0	0	0	0	0	0	0	0	0	0	0	0	0
AD01G00851	6.86885	6.80478	9.91198	5.22164	5.49446	5.49002	5.74017	7.08354	3.82653	5.14196	4.38506	5.96142	4.57717	3.83461	4.09516	0.788273	1.20289	0.439838
AD01G00852	0	0	0	0	0	0	0	0	0	0	0	0	0	0	0	0	0	0
AD01G00853	10.1829	11.5866	10.8164	10.3226	10.3379	10.8151	16.9601	16.6125	18.685	11.9219	15.7908	14.7782	16.0899	16.5718	16.3662	19.0644	23.8832	18.1448
AD01G00854	0.99785	1.82868	5.77566	3.99079	4.88206	4.03115	4.28809	2.74921	4.58814	2.65334	3.60582	2.30366	4.15361	3.9683	4.30019	3.20814	2.94938	2.23374
AD01G00855	9.11566	11.8664	14.2253	8.66611	14.0617	10.5467	16.4847	16.5081	12.8988	6.73629	11.1876	7.75009	6.67931	14.3062	10.8948	2.8044	3.86799	2.3136
AD01G00856	0.841032	0.301147	0.326774	7.07932	5.96037	5.88224	3.00574	1.14836	2.23985	0.925954	1.94846	2.63379	0.760789	2.45412	1.24531	2.35215	2.09004	1.15082
AD01G00857	0	0.043959	0	0	0	0	0.043281	0.099946	0	0	0	0	0	0	0.002182	0.060135	0.120842	0.01569
AD01G00858	0	0	0	0	0	0	0	0	0	0	0	0	0	0	0	0	0	0
AD01G00859	30.3944	32.2189	54.6331	29.9022	28.0403	28.3429	36.5255	34.2212	29.8658	20.3679	24.7792	22.3786	28.2253	22.5455	24.2568	19.8561	18.1914	19.7436
AD01G00860	19.9889	14.0751	32.9609	40.0818	29.0506	26	15.1857	15.3262	21.8906	16.7195	15.6965	16.5968	17.2661	15.723	15.4025	14.7724	15.0299	13.5048
AD01G00861	1.13079	1.18918	0.722086	0	0.20488	0.637641	0.867636	0.623599	0.339769	0.360242	1.00967	1.00006	0.932805	0.889709	0.419191	1.01028	1.20802	1.10206
AD01G00862	0	0	0	0	0	0.055832	0.050499	0.070082	0	0	0	0	0.03225	0	0	0	0	0
AD01G00863	80.6322	69.0754	65.4343	56.303	57.7923	71.824	88.7745	90.8542	94.8853	59.264	67.1783	65.2269	47.1329	67.1584	54.1971	14.6552	12.0941	31.2714
AD01G00864	0	0	0	0	0	0	0	0	0	0	0	0	0	0	0	0	0	0
AD01G00865	0.237102	0.244727	0.173673	0.582305	0.435509	0.560001	0.312436	0.257959	0.328092	0.234971	0.180248	0.156515	0.429336	0.257339	0.087765	0.064217	0.090045	0.144606
AD01G00866	34.177	36.3788	70.5405	60.0022	75.5091	72.0492	61.9891	50.3598	97.9775	69.2053	81.8387	64.5581	99.2417	110.848	99.0672	35.1	49.3921	30.7131
AD01G00867	3.69834	2.58332	0.409432	0	1.56109	2.05578	0.720095	0.905825	0.951113	2.29089	2.3736	6.82201	4.20848	0.191816	2.88718	0	0	0.054627
AD01G00868	0	0	0	0	0	0	0	0	0	0	0	0	0	0	0	0	0	0
AD01G00869	14.4109	15.5595	23.4953	13.9291	17.1346	16.5246	18.7896	18.7739	17.1458	9.45448	14.887	12.357	15.1171	9.22592	14.3143	9.58184	7.88065	4.92897
AD01G00870	0	0	0	0	0	0	0	0	0	0	0	0	0	0	0	0	0	0
AD01G00871	52.3173	54.6227	138.198	43.1638	30.0464	28.3239	71.5022	56.7104	84.2493	93.0191	80.9426	58.4096	90.0594	66.6383	76.6236	71.0811	92.2604	88.6094
AD01G00872	63.4922	65.2621	121.715	95.8873	111.177	73.2093	95.6777	98.0805	88.3714	80.1511	101.447	61.6623	107.02	101.269	126.33	30.6701	47.6972	79.561
AD01G00873	0	0.089027	0.183004	0.48342	0	0	0.181028	0.20906	0	0.106383	0.092751	0.254222	1.28789	0.583423	0	0	0	0
AD01G00874	14.755	13.6081	41.6451	12.8831	15.3112	13.4293	19.4643	17.7988	25.04	18.6906	18.0916	13.4509	17.8785	11.846	15.3472	10.0961	6.14828	6.01694
AD01G00875	0	0	0	0	0	0	0	0.0229	0.043756	0.04237	0.082674	0.074186	0	0.537558	0	0	0	0
AD01G00876	0	0.168669	0	0	0	0	0	0	0	0	0	0	0	0.254991	0.099451	0	0	0
AD01G00877	0	0	0	0	0	0	0	0	0	0	0	0	0	0	0	0	0	0
AD01G00878	0.791629	1.88807	1.94566	0.978073	0.19566	0.563216	4.22774	3.93995	3.3282	0.700359	2.30464	2.05478	3.79932	4.18462	4.93807	2.23632	2.83156	2.31944
AD01G00879	3.24359	4.24897	3.48127	6.3868	5.35948	2.76521	4.74587	5.61104	5.24812	2.34973	2.04023	3.05933	7.33183	5.69766	8.17459	5.68549	9.07651	4.12103
AD01G00880	0	0	0	0	0	0	0	0	0	0	0	0	0	0	0	0	0	0
AD01G00881	2.32833	10.3355	1.30097	1.74993	1.8397	1.47898	9.75252	10.5371	8.70767	3.28687	5.32447	10.3276	13.1432	16.4026	13.6791	3.2848	3.3098	8.5809
AD01G00882	20.507	9.64798	13.6644	17.9616	17.4181	14.9201	7.91113	8.65217	6.75009	14.892	9.53347	9.59237	11.1292	0.942011	11.6055	22.1668	26.2086	10.6874
AD01G00883	0.055811	0	0.624352	0	0.798939	0.292919	0.509352	0	0.081035	0	0.207255	0.124932	0	2.03418	1.52842	0.395519	1.60038	0.045066
AD01G00884	13.9406	26.8167	15.1547	14.3294	12.1127	12.9351	9.12662	7.62212	9.21725	11.3444	15.0794	11.9322	7.69025	10.6872	8.81361	3.73032	4.04542	4.43373
AD01G00885	19.8204	20.5397	33.4409	17.8709	13.2543	19.9619	18.6218	18.1053	19.4415	11.269	13.7158	15.6206	15.0108	9.89523	11.0741	9.99896	8.57049	7.50547
AD01G00886	0	0	0	0	0	0	0	0	0	0	0	0	0	0	0	0	0	0
AD01G00887	9.09171	5.39715	3.13258	8.27496	10.2909	11.4636	8.36723	10.1564	6.95904	18.2166	12.9759	19.544	30.6634	5.97749	16.7367	95.2709	53.0471	20.1614
AD01G00888	10.2127	8.07696	9.59616	15.5144	13.493	14.0996	8.03266	10.1554	11.3255	11.1605	13.0108	11.2888	14.2254	22.0837	14.3521	11.4517	18.3737	18.871
AD01G00889	0	0	0	0	0	0	0	0	0	0	0	0	0	0	0	0	0	0
AD01G00890	0	0	0	0	0	0	0	0	0	0	0	0	0	0	0	0	0	0
AD01G00891	0	0	0	0	0	0	0	0	0	0	0	0	0	0	0	0	0	0
AD01G00892	0	0	0	0	0.381939	0	0	0.123062	0.111271	0.057108	0	0	0	0	0.079053	0	0	0
AD01G00893	0	0	0	0	0	0	0	0	0	0	0	0	0	0	0	0	0	0
AD01G00894	0	0	0	0	0	0	0	0.021975	0	0	0.092372	0	0.02475	0.017165	0	0	0	0.058185
AD01G00895	0	0	0.512632	0	0.174525	0.581679	0.294708	0.775549	0.177585	0	0.117502	0	0.112923	1.69956	0.121827	0.339108	0	0
AD01G00896	0.203729	0	0	0	0	0	0	0	0	0	0	0	0	0.751551	0	0	0	0
AD01G00897	11.1285	8.50299	3.62127	13.3905	10.493	9.59812	12.3703	10.9331	13.0977	8.99033	6.51727	8.59746	12.4851	10.235	15.6151	16.7642	16.407	13.5286
AD01G00898	0	0	0	0	0	0	0	0	0	0	0	0	0	0	0	0	0	0
AD01G00899	2.25644	3.20334	5.18879	3.08954	2.65706	2.85149	3.17052	2.57309	2.61609	1.82511	1.63141	2.03065	2.68018	2.13765	2.4278	2.16125	1.39372	0.404897
AD01G00900	0.364935	0.656173	0	0	0	0	0	0.242973	0.085563	1.31562	0.818927	0.819302	0.252168	0.469129	0.230476	0.175885	0.24078	0
AD01G00901	1.02933	0.339241	0.36744	1.36739	1.10349	1.46464	1.06784	0.972334	0.901878	0.467657	0.194106	0.710159	0.694166	0.191268	0.82537	0.169644	0.217174	0.087272
AD01G00902	11.8616	10.0456	13.5479	15.9542	16.9987	16.186	11.6424	11.2759	11.7298	12.3569	15.1308	11.705	18.7938	17.7317	13.9596	14.3581	12.48	10.2542
AD01G00903	0	0	0.163754	0.678384	0.209641	0.218427	0.323367	0.088203	0.783193	0.051013	1.04804	0.219859	1.07716	0.092171	0.818982	0.166032	0.1878	0.215909
AD01G00904	0.064716	0.353419	0.141912	0.046485	0.04106	0.616142	0.058668	0.019202	0.185807	0.092926	0.039508	0.054148	0.220029	0	0.921856	0	0	0
AD01G00905	33.8852	24.8508	95.0379	176.31	82.0698	103.281	50.8173	23.4877	85.7405	45.2811	59.6974	40.9912	50.7417	25.0227	79.5604	8.66263	14.8977	4.72268
AD01G00906	0	0	0	0	0	0	0	0	0	0	0	0	0	0	0	0	0	0
AD01G00907	1.92711	0	0	0	2.95768	1.26035	0.095645	0	0.38603	0.097297	0.697668	1.5214	0	0.36298	0	0.352942	0.046294	0
AD01G00908	0	0	0	0	0	0	0	0	0	0	0	0	0	0	0	0	0	0
AD01G00909	0	0.600356	0	0	1.78351	0.78237	0.460749	1.157	0	0	0	0.079675	0	0	0	0	0	0
AD01G00910	4.3834	4.01164	3.31243	1.58718	1.89159	2.49889	1.81777	2.4264	1.67922	4.15491	1.76468	4.57236	0.583324	0	0.897258	0.150827	0.10875	0.194621
AD01G00911	0	0	0	0	0	0	0.026133	0	0	0.375215	0	0.100255	0.221639	0	0.069764	0.096901	0	0
AD01G00912	13.6425	13.5079	6.57967	4.99592	5.57375	7.91138	6.38486	9.01231	3.94681	2.61479	0.785736	2.65669	2.29136	0.683459	3.2638	15.304	7.40244	4.11158
AD01G00913	0	0	0	0	0	0	0	0	0	0	0	0	0	0	0	0	0	0
AD01G00914	0	0	0	0	0	0	0	0	0	0	0	0	0	0	0	0	0	0
AD01G00915	12.0908	10.6539	8.50018	9.25453	7.96897	9.24801	6.5046	8.67937	8.92812	7.08722	6.29779	10.2371	10.9555	4.50897	10.0479	7.01965	5.96801	2.54407
AD01G00916	1.73981	1.90447	1.90437	3.82901	1.78087	1.2634	1.44463	1.69492	3.0291	1.615	1.58581	2.08881	2.01981	2.00549	1.90386	2.14314	2.09726	1.49828
AD01G00917	6.07478	6.58786	7.75872	7.85989	6.25232	11.3028	9.56155	8.54129	8.44118	5.36174	6.64886	7.56782	12.0817	11.4117	16.8065	7.22452	10.6768	4.55814
AD01G00918	5.15373	2.49504	1.96895	2.89727	3.31248	2.39953	3.26686	3.52615	1.06934	0.826912	1.31723	1.77642	0.318515	0.333188	0.711619	0.301638	0.060082	0.396631
AD01G00919	0.946799	0	1.32462	1.40192	0	0.66734	0.538312	0.058141	0	0	0	0	0	0.205355	0	0	0	0
AD01G00920	0.270203	0.371553	0.293611	0	0	0	0.341158	0.169981	0	0	0	0	0	0	0	0	0	0
AD01G00921	0	0	0	0	0	0	0	0	0	0	0	0	0	0	0	0	0	0
AD01G00922	1.42664	0.036312	0.167672	0	0.671884	0.329663	0.796299	1.56344	0	1.02931	0.150084	0.26023	0.085147	10.4668	0.180252	0.081529	0	0
AD01G00923	0	0	0	0	0	0	0	0	0	0	0	0	0	0	0	0	0	0
AD01G00924	22.5418	16.1807	15.1738	6.77445	4.49851	8.53601	8.8045	10.7945	2.98666	3.38525	1.06476	4.00418	1.98165	0.464157	1.74224	12.2835	4.88388	6.07098
AD01G00925	0.150216	0.068167	0.196187	0	0	0	0	0	0	0	0	0	0	0	0	0	0	0
AD01G00926	9.84126	11.1436	16.323	5.65595	6.29775	6.2625	3.04148	6.5116	8.40864	10.6517	9.74695	9.50873	8.29946	3.82127	9.93315	14.2337	17.2479	21.3427
AD01G00927	10.1099	7.14541	0.978708	1.35803	0.74219	3.60982	5.00102	2.40999	1.97622	6.26972	7.50727	10.6815	14.6639	3.0471	4.88335	11.1766	4.71766	1.28754
AD01G00928	104.943	93.2715	126.895	186.7	241.036	146.637	238.955	247.855	231.272	47.8352	144.383	58.8647	29.761	103.854	48.9674	0.162294	0.263102	0
AD01G00929	4.15555	5.69235	1.89138	3.8714	3.62942	3.15087	3.9863	5.28	3.43773	3.85896	2.15779	4.04664	4.71915	2.36389	5.42155	15.3085	11.2334	17.6627
AD01G00930	11.7006	8.7535	12.1109	6.96945	6.52357	7.33341	6.73273	7.38343	6.74755	3.46765	3.16993	3.6909	2.373	2.84178	3.18228	4.12711	3.08148	2.06467
AD01G00931	3.32778	2.23242	5.45132	6.39727	4.47347	4.44704	2.42277	2.55454	4.74852	1.32686	1.65788	1.56858	2.31937	0.919809	1.39401	0.17433	0.219695	0
AD01G00932	0	0	0	0	0	0	0	0	0	0	0	0	0	0	0	0	0	0
AD01G00933	0.62363	0.931102	0.983679	0.424061	0.209863	0.919336	0.848046	0.928891	1.1613	0.262827	0.160682	0.200405	0.33937	0.0141	0.224747	0.0755	0.031442	0.033928
AD01G00934	0	0	0	0	0	0	0.001592	0	0	0	0	0	0	0	0	0	0	0
AD01G00935	1.52021	1.89208	2.09064	0.810555	0.949547	1.3009	1.01882	1.25447	0.379706	0.409731	0.276603	0.523232	0.68761	0.361054	0.550506	0.017014	0.155991	0
AD01G00936	11.0094	10.4172	5.90886	8.38245	5.77159	9.959	7.00572	9.57866	5.03008	4.15445	2.08402	5.3372	5.45369	1.58427	4.01025	13.6609	15.9389	7.22762
AD01G00937	0	0	0	0	0	0	0	0	0	0	0	0	0	0	0	0	0	0
AD01G00938	18.7859	7.7376	4.31831	6.98193	7.84863	8.48028	9.4162	7.0419	6.26745	4.6584	3.89074	4.72315	3.93564	2.1582	4.11008	1.86214	0.100188	0.08236
AD01G00939	0.667821	0.617599	0.365648	0.977866	0.70149	0.770906	0.83971	0.625332	0.987399	0.313794	0.146378	0.36837	0.835265	0.236126	1.27798	0.024589	0	0
AD01G00940	1.0915	1.17377	0.613122	1.40661	1.2238	0.731766	0.628349	0.79274	0.796328	0.8031	0.501644	0.977411	1.09008	0.680091	1.41814	1.22161	1.36569	0.285214
AD01G00941	27.64	24.9921	17.2394	16.6677	18.6133	16.2937	19.8782	22.3109	20.1088	25.1006	26.5008	25.2971	29.3898	25.4474	24.7611	54.2207	53.2942	29.6032
AD01G00942	59.4207	59.4577	171.326	25.6227	26.0552	44.2847	70.1722	68.8035	65.8959	49.2457	47.2997	34.8207	45.3267	43.2852	37.211	82.8206	56.6656	68.1179
AD01G00943	0	0	0	0	0	0	0	0	0	0	0	0	0	0	0	0	0	0
AD01G00944	0	0	0	0	0	0	0	0	0	0	0	0	0	0	0	0	0	0
AD01G00945	0	0	0	0	0	0	0	0	0	0	0	0	0	0	0	0	0	0
AD01G00946	0	0	0	0	0	0	0	0	0	0.107009	0	0	0.322984	0	0	0	0.20533	0
AD01G00947	0	0	0	0	0	0	0	0	0	0	0	0	0	0	0	0	0	0
AD01G00948	0	0	0	0	0	0	0	0	0	0	0	0	0	0	0	0	0	0
AD01G00949	0	0	0	0	0	0	0	0	0	0	0	0.057193	0	0	0	0.429956	0.447253	0
AD01G00950	0	0	0	0	0	0	0	0	0	0	0	0	0	0	0	0	0	0
AD01G00951	0	0	0	0	0	0	0	0	0	0	0	0	0	0	0	0	0	0.018684
AD01G00952	0	0	0	0	0	0	0	0	0	0	0	0	0	0	0	0	0	0
AD01G00953	0	0.040391	0	0	0	0.100301	0	0	0	0	0.038679	0.043388	0.341305	0	0.113775	0.317	0.30888	0
AD01G00954	0	0	0	0	0	0	0	0	0	0	0	0	0	0	0	0	0	0
AD01G00955	0	0	0	0	0	0	0	0	0	0	0	0	0	0	0	0.53703	0.554721	0
AD01G00956	0	0	0	0	0	0	0	0	0	0	0	0	0	0	0	0	0	0
AD01G00957	0	0	0	0	0	0	0	0	0	0	0	0	0	0	0	0	0.045585	0
AD01G00958	0	0	0	0	0	0	0	0	0	0	0	0.080229	0	0	0	0	0	0
AD01G00959	0.300819	0	0	0.185273	0.927045	0.539604	0.408745	0.048551	0.258829	0.017924	0.099391	0.249356	0.463474	0	0.025065	0.074612	0.015837	0.02452
AD01G00960	59.0648	54.6374	8.79326	64.2228	43.9024	39.666	65.669	44.9507	61.6092	245.911	150.941	219.431	70.9962	64.2684	44.2459	67.5298	40.6369	55.3804
AD01G00961	1.12414	0.591974	1.10408	0.861891	0.861736	0.673647	0.323183	0.454729	0.550433	0.81989	0.407896	0.70865	1.31531	0.448804	0.836501	0.990752	0.230746	0.227165
AD01G00962	0	0	0	0	0	0	0	0	0	0	0	0	0	0	0	0	0	0
AD01G00963	0	0	0	0	0	0	0	0	0	0	0	0	0	0	0	0	0	0
AD01G00964	0.581732	0.296491	0.231742	1.34711	2.11789	2.65705	0.286973	0.547626	1.68489	0.995054	0.74329	0.413721	0.221263	0.669716	0.393024	0	0	0
AD01G00965	0	0	0	0	0	0	0	0	0	0	0	0	0	0	0	0	0	0
AD01G00966	0	0	0	0	0	0	0	0	0	0	0	0	0	0	0	0	0	0
AD01G00967	0	0	0	0	0	0	0	0	0	0	0	0	0	0	0	0	0	0
AD01G00968	0	0	0	0	0	0	0	0	0	0	0	0	0	0	0	0	0	0
AD01G00969	0	0	0	0	0	0	0	0	0	0	0	0	0	0	0	0	0	0
AD01G00970	0	0	0	0	0	0	0	0	0	0	0	0	0	0	0	0	0	0
AD01G00971	0	0	0	0	0	0	0	0	0	0	0	0	0	0	0	0	0	0
AD01G00972	0	0	0	0	0	0	0	0	0	0	0	0	0	0	0	0	0	0
AD01G00973	0	0	0	0	0	0	0	0	0	0	0	0	0	0	0	0	0	0
AD01G00974	0	0	0	0	0	0	0	0	0	0	0	0	0	0	0	0	0	0
AD01G00975	0	0	0	0	0	0	0	0	0	0	0	0	0	0	0	0	0	0
AD01G00976	0	0	0	0	0	0	0	0	0	0	0	0	0	0	0	0	0	0
AD01G00977	0	0	0	0	0	0	0	0	0	0	0	0	0	0	0	0	0	0
AD01G00978	0.014223	0	0.012299	0	0	0	0	0	0	0	0	0	0	0	0	0	0	0
AD01G00979	0	0	0	0	0	0	0	0	0	0	0	0	0	0	0	0	0	0
AD01G00980	0	0	0	0	0	0	0	0	0	0	0	0	0	0	0	0	0	0
AD01G00981	0	0	0	0	0	0	0	0	0	0	0	0	0	0	0	0	0	0
AD01G00982	0	0	0	0	0	0	0	0	0	0	0	0	0	0	0	0	0	0
AD01G00983	0	0	0	0	0	0	0	0	0	0	0	0	0	0	0	0	0	0
AD01G00984	0	0	0	0	0	0	0	0	0	0	0	0	0	0	0	0	0	0
AD01G00985	0.03758	0	0	0	0	0	0	0	0	0	0	0	0	0	0	0	0	0
AD01G00986	0	0	0	0	0	0	0	0	0	0	0	0	0	0	0	0	0	0
AD01G00987	0	0	0	0	0	0	0	0	0	0	0	0	0	0	0	0	0	0
AD01G00988	0	0	0	0	0	0	0	0	0	0	0	0	0	0	0	0	0	0
AD01G00989	0	0	0	0	0	0	0	0	0	0	0	0	0	0	0	0	0	0
AD01G00990	0	0	0	0	0	0	0	0	0	0	0	0	0	0	0	0	0	0
AD01G00991	0	0	0	0	0	0	0	0	0	0	0	0	0	0	0	0	0	0
AD01G00992	0	0	0	0	0	0	0	0.026871	0	0	0	0	0	0	0	0	0	0
AD01G00993	0	0	0	0	0	0	0	0.006193	0.005471	0	0	0	0	0	0	0	0	0
AD01G00994	0	0	0	0	0	0	0	0	0	0	0	0	0	0	0	0	0	0
AD01G00995	0	0	0	0	0	0	0	0	0	0	0	0	0	0	0	0	0	0
AD01G00996	0	0	0	0	0	0	0	0	0	0	0	0	0	0	0	0	0	0
AD01G00997	0	0	0	0	0	0	0	0	0	0	0	0	0	0	0	0	0	0
AD01G00998	0.550131	0.423813	0	0.015734	0	0	0	0	0	0	0	0	0	0	0	0	0	0
AD01G00999	0	0	0	0	0	0	0	0	0	0	0	0	0	0	0	0	0	0
AD01G01000	0	0	0	0	0	0	0	0	0	0.437485	0.241279	0	0	0	0	0	0	0
AD01G01001	0	0	0	0	0	0	0	0	0	0	0	0	0	0	0	0	0	0
AD01G01002	0.08651	0	0	0	0	0	0	0	0	0	0	0	0	0	0	0	0	0
AD01G01003	0.018214	0.016486	0.057807	0	0	0.096155	0	0	0	0	0	0	0	0	0	0	0	0
AD01G01004	0	0	0	0	0	0	0	0	0	0	0	0	0	0	0	0	0	0
AD01G01005	0.018067	0.015692	0.067181	0	0	0	0	0	0	0	0	0	0	0	0	0	0	0
AD01G01006	0	0	0	0	0	0	0	0	0	0	0	0	0	0.010833	0	0	0.014202	0
AD01G01007	0	0	0	0	0	0	0	0	0	0	0	0	0	0	0	0	0	0
AD01G01008	0.065538	0	0	0	0	0	0	0	0	0	0	0	0	0	0	0	0	0
AD01G01009	0.090336	0	0.078118	0	0	0	0	0	0	0	0	0	0.045152	0	0.043902	0	0	0
AD01G01010	0	0	0	0	0	0	0	0	0	0	0	0	0	0	0	0	0	0
AD01G01011	0.562189	0.288222	0.026039	1.80056	0	0.024102	0.086477	0.143256	0.080574	0.182619	0.342166	0	0	0	0.041853	0.225329	0.092729	0
AD01G01012	0	0	0	0	0	0	0	0	0	0	0	0	0	0	0	0	0	0
AD01G01013	0	0	0	0	0	0	0	0	0	0	0	0	0	0	0	0	0	0
AD01G01014	0.856587	0.369109	0.229721	0	0	0.185389	0.698807	0	0	0.989488	0	0	0.27942	0.322378	0.664223	0	0	0
AD01G01015	0	0	0	0	0	0	0	0	0	0	0	0	0	0	0	0	0	0
AD01G01016	6.3684	4.50862	2.74756	6.84601	5.19553	5.82131	4.82012	4.37498	5.06632	7.03689	5.39004	11.2315	5.30625	1.79495	3.56363	15.8837	6.58533	4.50197
AD01G01017	1.98002	1.80135	1.71541	6.29738	5.11238	4.48311	2.98021	2.71483	6.1066	1.72551	2.56926	1.57719	2.87125	2.62263	3.24064	1.10294	1.00465	1.01323
AD01G01018	0	0	0	0	0	0	0	0	0	0	0	0	0	0	0	0	0	0
AD01G01019	0	0	0	0	0	0	0	0	0	0	0	0	0	0	0	0	0	0
AD01G01020	8.42117	4.19972	12.8163	18.7813	7.32037	5.64469	7.26617	8.863	5.39668	2.07893	5.64562	5.42243	2.98081	1.06537	3.56659	1.38506	2.34514	0.964716
AD01G01021	0	0	0	0	0	0	0	0	0	0	0	0	0	0	0	0	0	0
AD01G01022	0.864058	0.313723	1.02005	1.98877	0.803367	1.03736	1.50254	1.52219	0.273636	0.307381	1.11253	1.04338	0.311776	0.115815	0.315795	0.043884	0.08443	0
AD01G01023	0.045607	0	0.02737	0	0	0	0	0	0	0	0	0	0	0	0	0	0	0
AD01G01024	11.6182	1.07859	18.4297	12.6228	6.20223	3.92923	4.13734	3.91814	1.21377	0.83698	4.48515	3.5572	3.6906	1.12905	3.4863	0.184594	0.353145	0.022815
AD01G01025	105.027	84.1855	5.59782	2.37194	4.1531	7.08269	13.1954	27.4319	10.2516	40.2424	5.70782	62.6308	13.8536	2.2983	7.92869	32.4674	6.99766	39.9281
AD01G01026	16.7441	22.0011	34.947	24.1885	21.1011	22.7242	20.867	21.8147	26.5508	19.9288	21.1804	16.3639	24.2098	21.9776	24.3871	21.4773	22.3886	19.1652
AD01G01027	0	0	0.048585	0	0	0	0	0	0	0	0	0	0	0	0	0	0	0.300545
AD01G01028	0	0	0	0	0	0	0	0	0	0	0	0	0	0	0	0	0	0
AD01G01029	0	0	0	0	0	0	0	0	0	0	0	0	0	0	0	0	0	0
AD01G01030	17.7035	20.196	19.5848	14.1838	19.9305	28.9131	34.9885	32.0763	34.233	21.2854	28.1746	23.6911	64.3959	30.6696	47.0352	5.58872	2.90026	3.65872
AD01G01031	0	0.050527	0	0	0	0	0.033955	0	0	0	0	0	0	0	0	0	0	0
AD01G01032	0	0	0	0	0	0	0	0	0	0	0	0	0	0	0	0	0	0
AD01G01033	0	0	0	0	0	0	0	0	0	0	0	0	0	0	0	0	0	0
AD01G01034	0	0	0	0	0	0	0	0	0	0	0	0	0	0	0	0	0	0
AD01G01035	2.16915	2.97785	0.346472	0	2.37738	2.45439	1.60639	1.90087	0.600769	2.24979	5.40449	1.07	2.45879	0.084309	2.51569	1.36512	0.069632	0.858922
AD01G01036	0	0	0	0	0	0	0	0	0	0	0	0	0	0	0	0	0	0
AD01G01037	15.6809	23.6076	26.0931	12.909	14.7113	12.9048	20.9382	20.5353	17.0537	16.0642	18.2711	12.1919	27.7412	18.1073	22.0903	14.1629	9.16133	6.71159
AD01G01038	12.6161	9.52112	14.3543	14.6629	11.7796	12.2167	12.5795	11.5784	13.2044	10.0975	13.1522	10.1445	15.2879	13.0736	17.1078	9.55772	10.3936	10.5348
AD01G01039	9.88976	6.09119	11.9149	8.64579	9.23919	8.5855	7.46069	7.05014	8.67217	9.58615	8.43932	8.92687	11.0558	8.09436	12.0392	12.2804	10.9533	12.1658
AD01G01040	5.29256	4.04995	4.5319	7.83162	8.74488	9.4765	8.31622	8.80814	8.03624	3.39535	4.85447	5.9593	7.19068	4.48058	8.01372	0.430017	0.220382	0.418267
AD01G01041	79.3756	108.957	48.9318	6.10657	6.78306	9.89237	23.0177	40.592	13.9318	42.6279	21.084	41.0677	5.05166	5.25717	6.69349	0.304227	0.149174	1.35046
AD01G01042	0	0	0	0	0	0	0	0	0	0	0	0	0	0	0	0	0	0
AD01G01043	0	0	0	0	0	0	0	0	0	0	0	0	0	0	0	0	0	0
AD01G01044	1.18344	1.37814	0.913477	0.636436	3.97416	1.7031	1.87117	1.96241	0.499284	1.36749	2.14692	4.18035	2.73624	1.07219	2.22192	0.734035	0.370198	0.328284
AD01G01045	4.25641	0.161435	0.803852	0	0.401004	0.369383	0.064952	0.01934	0.291789	0.312155	0.077669	0	0.186951	0	0.733713	0.090458	0	0.073447
AD01G01046	0.158063	0	0.118856	0.521568	0.184663	0	0	0	0	0.174108	0.199959	0	0.320382	0	0	0.03313	0.110805	0
AD01G01047	0.069955	0.583786	0.129883	0.399568	0.460202	0.792734	0.014772	0.220695	0.225271	0.137987	0.065096	0.19468	0.243483	0.062308	0.236038	0	0.045689	0
AD01G01048	3.55102	4.5972	3.63584	3.6915	3.445	3.51871	2.55385	2.93165	2.17753	3.41559	1.36787	2.72039	3.11735	0.928295	2.98037	7.40217	5.50324	4.73535
AD01G01049	3.94473	2.04653	1.43989	0	1.56271	0.939407	2.40044	2.3263	1.47009	1.1135	1.06501	2.27288	1.4769	0.143197	1.34618	2.75442	0.930893	1.07738
AD01G01050	38.3873	33.7369	21.2574	0	0	0	29.2763	29.8208	21.1238	21.3194	14.9281	19.3487	18.7599	13.1976	15.5387	35.9541	31.4933	23.345
AD01G01051	0	0.077716	0	0	0	0	0	0	0	0	0	0	0	0	0	0	0	0
AD01G01052	0	0	0	0	0	0	0	0	0	0	0	0	0	0	0	0.130073	0	0
AD01G01053	0	0	0	0	0	0	0	0	0	0	0	0	0	0	0	0	0	0
AD01G01054	0	0	0	0	0	0	0	0	0	0	0	0	0	0	0	0	0	0
AD01G01055	0	0	0	0	0	0	0	0	0	0	0	0	0	0	0	0	0	0
AD01G01056	0	0	0	0	0	0	0	0	0	0	0	0	0	0	0	0	0	0
AD01G01057	0	0	0	0	0	0	0	0	0	0	0	0	0	0	0	0	0	0
AD01G01058	0	0	0	0	0	0	0	0	0	0	0	0	0	0	0	0	0	0
AD01G01059	0	0	0	0	0	0	0	0	0	0	0	0	0	0	0	0	0	0
AD01G01060	0	0	0	0	0	0	0	0	0	0	0	0	0	0	0	0	0	0
AD01G01061	0	0	0	0	0	0	0	0	0	0	0	0	0	0	0	0	0	0
AD01G01062	0	0	0	0	0	0	0	0	0	0	0	0	0	0	0	0	0	0
AD01G01063	0	0	0	0	0	0	0	0	0	0	0	0	0	0	0	0	0	0
AD01G01064	0	0	0	0	0	0	0	0	0	0	0	0	0	0	0	0	0	0
AD01G01065	0	0	0	0	0	0	0	0	0	0	0	0	0	0	0	0	0	0
AD01G01066	7.45799	7.04296	6.03434	0.67473	2.49228	3.67698	3.8973	4.97579	2.827	2.83892	1.55642	2.92966	2.96997	0.652609	1.85362	9.49216	4.8822	3.16488
AD01G01067	0	0	0	0	0	0	0	0	0	0	0	0	0	0	0	0	0	0
AD01G01068	1.48353	1.39148	3.22757	2.07627	1.99985	1.80921	2.58289	1.56985	1.60433	1.08479	1.22513	1.29883	2.64325	1.59792	2.8861	0.768229	0.552858	0.756728
AD01G01069	0	0	0	0	0	0	0	0	0	0	0	0	0	0	0	0	0	0
AD01G01070	0	0	0	0	0	0	0	0	0	0	0	0	0	0	0	0	0	0
AD01G01071	0.916992	0.833516	2.06895	2.68438	1.38942	3.46948	2.05049	0.929529	1.38804	0.344165	0.732823	0.792475	2.97041	0.651509	2.47389	1.90992	1.61545	0.840982
AD01G01072	2.509	0.95159	4.70611	3.51075	2.22031	0.870023	3.14281	2.66786	7.71547	2.00802	1.22374	0.869245	4.24352	2.7813	6.52393	0.068387	0.651517	0.225222
AD01G01073	0.552774	0.696472	2.2407	0.689062	0	0.178304	0.864033	0.29165	0.833506	1.04611	0.117262	1.25922	0.177455	0.462319	0.127781	0	0	0
AD01G01074	0.792906	0.707068	0.629212	1.52187	0.479458	0.56646	0.530754	0.541486	0.562798	0.683857	0.482797	0.540667	0.953662	0.590543	1.26661	1.8349	2.17323	0.791315
AD01G01075	0.019638	0.279791	0.210644	0	0	0	0	0	0.136995	0	0	0	0.134144	0	0.452316	0	0	0
AD01G01076	5.40436	3.85814	3.7231	5.79877	3.73243	3.18234	3.52555	3.50621	3.76147	5.36399	3.76451	4.88601	7.79868	5.37491	7.36902	13.4704	11.8588	8.48266
AD01G01077	43.957	38.0638	41.0001	24.7328	27.032	29.2954	27.7491	28.6213	30.8477	32.6716	29.1893	28.6423	27.1355	25.3508	23.1574	30.6956	36.4786	17.4038
AD01G01078	2.51784	1.66095	2.30861	0.927023	1.00917	1.86299	1.24725	1.1049	0.837179	0.36532	0.306081	0.727783	0.644506	0.138178	0.722255	0.900114	0.502557	0.545718
AD01G01079	0	2.31143	0.337996	0.931766	0.380738	0.747121	0.456204	1.80532	0.384996	0.150422	0.155723	0.760328	0.228451	0.24467	0.263213	0	0	0
AD01G01080	32.3935	35.7482	39.7248	28.9872	31.5258	30.759	46.4332	46.8475	49.4377	26.1107	38.5075	28.5018	36.2286	51.8995	46.3979	21.5354	24.2315	26.222
AD01G01081	24.6763	21.4729	60.8939	26.8361	34.4721	27.429	37.6303	34.2125	52.1639	12.0774	12.6804	18.2709	5.73044	9.7134	12.1546	7.71806	7.88524	6.92018
AD01G01082	21.7147	21.3793	14.4617	16.7278	18.6232	19.2274	15.4273	19.2601	11.1545	13.1938	12.5617	15.6601	19.0001	13.0016	18.7504	27.1869	23.0909	17.5969
AD01G01083	0	0	0	0	0	0	0	0	0	0	0	0	0	0	0	0	0	0
AD01G01084	0	0	0	0	0	0	0	0	0	0	0	0	0	0	0	0	0	0
AD01G01085	0	0	0	0	0	0	0	0	0	0	0	0	0	0	0	0	0	0
AD01G01086	378.122	341.609	89.5921	81.4376	97.0202	136.584	182.206	193.729	146.759	316.787	286.886	390.362	139.16	123.295	123.697	43.3589	7.73566	63.0848
AD01G01087	21.461	18.1	25.979	33.1722	31.6706	31.7819	23.3424	23.8777	26.2878	12.7075	15.6045	11.0332	13.8271	17.2093	14.7922	2.30098	3.45582	4.70624
AD01G01088	0	0	0	0	0	0	0	0	0	0	0	0	0	0	0	0	0	0
AD01G01089	14.2656	11.144	11.2969	11.4151	13.6052	12.4855	13.0462	13.9128	12.1869	7.90748	9.30437	7.48076	13.9242	12.4782	13.5647	13.8704	14.6184	11.9978
AD01G01090	186.959	196.225	367.99	253.969	218.753	201.87	182.632	172.559	228.885	245.261	266.532	226.382	236.24	252.241	244.492	195.298	161.598	163.818
AD01G01091	0	0	0	0	0	0.158895	0.085445	0	0.074793	0	0	0	0	0	0	0	0	0
AD01G01092	0.043672	0.128507	0	0	0	0	0.160441	0.325852	0	0.118389	0.042805	0.30858	0.148967	0.115209	0	0	0	0
AD01G01093	4.66242	5.99746	20.0838	5.31281	5.00188	4.74627	9.87528	6.52668	13.4895	5.94793	7.9828	7.43715	22.0501	12.0989	16.2009	4.20672	4.7798	3.00188
AD01G01094	28.575	25.2789	34.925	84.207	74.478	72.0492	49.9864	43.9199	70.1518	35.465	42.38	30.003	49.8281	75.5362	47.3326	61.8186	50.5296	46.9833
AD01G01095	3.57276	4.73027	4.72129	6.42133	4.05158	4.61198	3.36287	3.9541	3.17414	2.21909	2.53821	3.08372	2.17287	1.95182	2.75821	1.55002	0.753509	0.54683
AD01G01096	4.79992	5.79822	5.11018	5.05167	4.32967	3.39345	5.23487	6.01646	5.09155	3.6248	4.80302	3.50493	7.99696	7.96813	8.85152	20.9989	44.3378	20.8766
AD01G01097	2.65398	3.05338	1.54458	5.69579	15.1326	24.8721	5.48748	6.06537	5.39224	5.6096	8.15542	11.7596	16.6794	4.23114	15.9802	0.140928	0.476895	0.379994
AD01G01098	0	0.069359	0.138353	0	0	0	0.017078	0	0	0	0	0.026813	0.014805	0	0	0.043117	0	0
AD01G01099	0.040254	0.014334	0	0	0	0	0	0	0	0	0	0	0.018826	0	0.031439	0.252424	0	0
AD01G01100	0.046018	0.054738	0.040004	0	0	0	0.03304	0.090648	0	0	0	0	0	0.060587	0	0.270083	0.473367	0
AD01G01101	0	0	0.000463	0	0	0	0	0	0	0	0	0	0	0	0	0	0	0
AD01G01102	17.9256	17.857	29.4088	19.4374	20.6584	13.0079	17.6154	15.999	19.6738	12.0967	18.5466	14.8823	24.692	21.1851	22.9768	9.82095	8.14194	5.0112
AD01G01103	0	0	0	0	0	0	0	0	0	0	0	0	0	0	0	0	0	0
AD01G01104	0	0	0	0	0	0	0	0	0	0	0	0	0	0	0	0	0	0
AD01G01105	0	0	0	0	0	0	0	0	0	0	0	0	0	0	0	0	0	0
AD01G01106	2.52105	8.03325	1.07435	9.63414	12.3765	20.2334	5.26864	10.7974	8.67569	6.76548	11.9683	14.9576	32.5746	4.71052	18.4171	0.069837	0.069524	0
AD01G01107	3.82877	2.1285	2.19508	0.634356	2.34069	1.1961	1.51763	1.89492	1.74766	0.85182	0.571738	0.488529	1.8576	0.390715	2.02524	6.88994	5.01293	2.01297
AD01G01108	0.265695	0.297397	0.037909	0.186064	0.330328	0.129632	0.049397	0.05119	0	0.218616	0.128715	0.165058	0.100275	0	0	0	0	0.02109
AD01G01109	2.19063	0.644887	1.78062	2.0746	1.18363	0.736183	1.56858	1.2967	2.68894	2.50175	2.86145	1.29254	1.70198	3.36052	1.88335	2.41939	3.29653	2.71818
AD01G01110	15.1455	19.0874	38.7907	15.9157	14.2097	15.5608	13.3053	15.452	15.6115	11.119	8.7382	10.3579	20.9651	8.94145	15.3784	21.6396	22.1733	8.68021
AD01G01111	4.43471	23.3759	14.7296	9.80193	12.7459	15.2987	15.6286	15.0855	5.5843	6.45186	12.9499	15.3297	13.2814	7.2475	14.6682	3.36722	4.33413	3.32457
AD01G01112	16.4052	20.7032	27.1309	9.43347	11.5138	12.8537	17.9983	23.4906	12.9917	19.8268	21.6478	16.9438	14.3779	14.16	16.8087	10.0027	8.99388	10.6107
AD01G01113	8.06195	10.8834	9.1971	13.3754	17.2942	13.1267	3.55161	4.30497	5.0765	3.8124	3.51318	4.54149	6.40846	3.22541	7.13422	5.92794	12.5185	3.72454
AD01G01114	8.42942	7.6825	6.14454	5.58614	3.58421	4.76383	5.06998	5.82787	6.01505	3.72183	4.27951	4.28162	5.12816	2.88958	5.32743	6.93856	12.6348	3.21902
AD01G01115	281.463	212.289	35.2454	54.1017	69.4649	107.973	110.418	138.076	54.7313	120.152	123.051	179.516	54.2653	39.0992	52.4749	17.0231	13.7644	45.6102
AD01G01116	0	0	0	0	0	0	0	0	0	0	0	0	0	0	0	0	0	0
AD01G01117	0.380431	0.11243	0.321854	0.338274	0.297626	0	0.209959	0.024651	0.125514	0	0.048296	0.085961	0.173609	0.037361	0.111505	0.175658	0	0.066495
AD01G01118	0	0	0	0	0	0	0	0	0	0	0	0	0	0	0	0	0	0
AD01G01119	0	0	0	0	0	0	0	0	0	0	0	0	0	0	0	0	0	0
AD01G01120	9.15241	13.4149	2.1596	6.64774	7.28909	5.40002	8.67733	9.98311	7.35907	2.40471	1.81557	3.41683	3.09827	7.785	10.8242	1.13127	1.61326	1.00346
AD01G01121	83.6018	93.52	37.7347	8.55174	13.6212	9.78154	20.6486	37.4207	20.8845	66.6407	51.7911	56.2539	21.5571	30.2395	26.8397	4.31878	2.81987	4.94926
AD01G01122	9.93403	8.13302	9.83591	11.8769	8.62366	11.4853	7.32399	7.5384	8.33042	4.12474	3.95569	4.33228	8.44413	6.22998	7.80032	4.53088	2.25308	1.85497
AD01G01123	0	0	0	0	0	0	0	0	0	0	0	0	0	0	0	0	0	0
AD01G01124	3.39502	2.397	2.5758	6.03924	4.48679	4.66156	1.03786	1.87267	1.21269	2.3437	1.92147	2.77524	4.92462	1.87502	8.29229	0.818325	0.484087	0.183056
AD01G01125	2.71333	1.80987	6.42688	0.725455	1.22939	0.167971	5.49154	2.87296	2.44048	2.26146	0.711267	1.08025	0.206955	14.023	0.082851	2.69084	0.848677	0.368618
AD01G01126	6.37613	3.86121	4.4402	2.6364	1.06883	2.07837	1.72398	2.65564	1.67737	1.62112	0.738092	2.18251	1.76914	0.234788	1.67016	1.88379	1.90768	0.811507
AD01G01127	0	0	0	0	0	0	0	0.061348	0	0	0	0	0	0	0.071292	0	0	0
AD01G01128	0	0	0	0	0	0	0	0	0	0	0	0	0	0	0	0	0	0
AD01G01129	0	0	0	0	0	0	0	0	0	0	0	0	0	0	0	0	0	0
AD01G01130	0	0	0	0	0	0	0	0	0	0	0	0	0	0	0	0	0	0
AD01G01131	0	0	0	0	0	0	0	0	0	0	0	0	0	0	0	0	0	0
AD01G01132	0	0	0	0	0	0	0	0	0	0	0	0	0	0	0	0	0	0
AD01G01133	0	0	0	0	0	0	0	0	0	0	0	0	0	0	0	0	0	0
AD01G01134	6.18812	7.10878	1.54388	2.20793	1.37091	2.06861	4.80311	6.59458	4.07861	2.55773	1.06405	2.59973	3.36174	1.73979	4.50802	4.45466	2.88687	3.16743
AD01G01135	8.39161	8.26237	3.26419	10.9163	12.284	11.4452	8.50215	9.91842	8.34204	5.61311	3.11856	4.60996	5.95818	2.94216	5.61723	5.53907	4.19529	4.79286
AD01G01136	0.376687	0.453783	0.495772	0.644059	0.10612	0.755044	0.511084	0.393142	0.437196	0.401804	0.174444	0.167004	0.399804	0.089776	0.296392	0.318858	0.189729	0.135151
AD01G01137	0	0	0	0	0	0	0	0	0	0	0	0	0	0	0	0	0	0
AD01G01138	18.8638	16.1881	7.85342	12.1865	12.699	12.9848	13.829	17.0174	12.7917	10.3822	9.36119	10.7676	11.5759	9.95771	11.6712	15.8428	12.6771	13.0162
AD01G01139	6.87157	5.41814	4.29401	5.13697	4.29592	5.82816	3.59488	4.86619	2.85464	3.167	1.70527	3.02777	4.31264	1.81076	3.26126	6.7055	4.04324	3.63667
AD01G01140	0	0	0	0	0	0	0	0	0	0	0	0	0	0	0	0	0	0
AD01G01141	0	0	0	0	0	0	0	0	0	0	0	0	0	0	0	0	0	0
AD01G01142	11.3051	16.8291	10.4732	3.32882	2.30577	4.84104	3.97885	7.06616	3.9117	7.53261	2.18603	6.54975	4.14847	0.500194	4.29883	7.58432	4.94997	2.406
AD01G01143	3.24197	5.58476	3.66591	0	0	0	1.8685	3.26878	1.84158	4.50603	0.632659	5.45622	0.816925	0.038218	1.64437	1.00585	0.660777	1.02353
AD01G01144	0	0	0	0	0	0	0	0	0	0	0	0	0	0	0	0	0	0
AD01G01145	15.8658	14.4424	11.1054	8.45504	9.79283	10.1064	12.073	14.0118	8.04643	5.18933	2.90624	7.56391	5.90869	1.98594	6.01691	10.0831	5.04179	2.95342
AD01G01146	28.2867	36.6831	63.6876	31.7756	35.0759	38.4346	49.6408	48.024	42.5716	18.6289	28.7559	19.1323	17.9722	27.97	21.3044	7.06408	7.74094	7.41687
AD01G01147	0	0	0	0	0	0	0.184042	0.127253	0	0	0	0	0	0	0	0	0	0
AD01G01148	0	0	0	0	0	0	0.350929	0	0	0	0	0	0	0	0	0	0	0
AD01G01149	0	0	0	0	0	0	0	0	0	0	0	0	0	0	0	0	0	0
AD01G01150	0.931168	0.269662	0.334093	0.402925	0.298107	0.302999	0.335839	0.36299	0.155808	0.223459	0.203047	0.184031	0.143503	0.021083	0.248976	0	0	0
AD01G01151	9.92533	14.4544	10.8424	12.0745	9.59346	10.0716	9.13961	11.5246	8.09192	2.53467	7.41967	3.53705	3.00741	3.00911	3.79243	0.292216	0.564792	1.29661
AD01G01152	27.0884	24.568	35.6295	19.3059	20.7141	18.9921	32.5603	34.7122	32.4153	22.9478	26.7174	23.5625	21.0293	34.5367	26.5965	37.9374	21.8333	24.2541
AD01G01153	1.76856	1.35068	1.91999	1.09171	0.819947	1.76514	0.575182	1.2759	0.778921	0.355745	0.780814	0.192146	1.84408	0.051137	0.587835	0.647851	2.01923	1.234
AD01G01154	60.3027	49.6321	81.7185	66.361	60.7504	66.4568	57.4785	53.3926	52.9188	60.1771	51.356	47.9248	52.2189	52.4413	56.3084	28.1499	27.2009	20.0543
AD01G01155	0	0	0	0	0	0	0	0	0	0	0	0	0	0	0	0	0	0
AD01G01156	0.026092	0.301461	0.028492	0	0.092275	0.104674	0.316318	0	0	0	0	0.134495	0	0.024623	0.023694	0	0	0
AD01G01157	0	0	0	0	0	0	0	0	0	0	0	0	0	0	0	0	0	0
AD01G01158	246.193	87.5113	93.6597	170.222	218.418	287.673	221.96	171.022	216.175	236.099	183.386	264.933	168.286	111.851	129.599	15.3001	7.28827	13.6653
AD01G01159	7.37619	12.7133	3.32672	1.14985	2.25278	8.75612	6.94634	6.28131	1.88758	1.68282	2.05252	3.3164	1.2835	0.486419	3.97534	0	0.043753	0.043096
AD01G01160	0.548037	13.4305	2.72183	1.06923	2.79997	8.98294	7.50564	10.1246	4.4404	2.8701	4.89778	4.70336	0.809803	8.30507	2.43702	0.580619	0.267665	1.12107
AD01G01161	0	0	0	0.618165	0	0.177927	0	0	0	0.188513	0	0	0	0	0	0	0	0
AD01G01162	0	0.068838	0	0	0	0	0	0	0	0	0	0	0	0	0	0	0	0
AD01G01163	7.12561	5.6464	6.3837	6.3434	5.34519	5.35198	8.3341	9.09861	7.54683	5.38179	5.42072	5.50621	6.21415	5.6376	7.4143	7.70696	6.08727	3.75001
AD01G01164	0.098118	0	0.031388	0	0.048839	0	0.015536	0	0	0	0	0	0	0	0	0	0	0
AD01G01165	5.04901	4.14637	7.58741	9.64267	8.92889	6.00354	3.36371	4.59923	3.988	2.36451	3.35258	1.88867	4.76515	2.60921	3.31898	1.42368	0.928986	1.3087
AD01G01166	3.53276	4.72804	5.41607	3.1831	2.62339	5.267	3.43977	3.32065	4.13272	2.90381	2.04033	1.98204	5.29641	2.79658	4.20962	3.23809	3.30641	1.79673
AD01G01167	0.388837	0.827464	0	0	0	0	0	0.280186	0	0	0	0	0	0	0	0.446401	0	0
AD01G01168	0	0	0	0	0	0	0	0	0	0	0	0	0	0	0	0	0	0
AD01G01169	24.179	21.5194	17.3473	22.4757	22.0379	23.4495	31.6347	29.1485	27.8328	17.8562	20.7322	22.5857	29.9583	27.3377	30.5086	14.1146	18.8896	13.7369
AD01G01170	2.08726	3.85979	2.9382	4.2349	3.16851	2.08664	3.43031	3.68557	3.24144	1.69249	3.03868	2.25489	3.79601	4.3095	3.83511	0.620536	0.543192	0.113786
AD01G01171	20.2571	36.1093	17.0736	20.652	27.6353	24.3464	18.8578	20.4711	19.1922	14.5877	16.3079	11.7839	8.74099	11.0695	11.7063	68.6054	73.077	82.125
AD01G01172	0.75853	1.99145	1.35304	1.90951	1.75008	4.0955	1.7761	1.92506	1.20078	1.19189	0.850764	1.2501	3.4694	0.876456	1.68545	1.39053	0.983254	0.501503
AD01G01173	47.0119	38.4838	13.0768	23.1478	23.0129	27.2211	37.1786	43.6226	34.0467	61.8445	41.2281	63.7675	48.1107	27.502	29.5829	57.4142	22.3612	55.4143
AD01G01174	0	0.257057	0.618709	0	0	1.55907	0.053746	0.147006	1.26654	2.95506	17.2459	3.14164	4.24618	0.359374	3.12744	0.061035	0.288514	0
AD01G01175	231.579	105.525	49.543	119.708	96.4016	142.42	69.1503	61.2612	73.3854	291.503	158.871	376.986	247.251	40.4142	122.319	193.636	82.7725	102.84
AD01G01176	16.8572	15.3698	9.83516	14.6206	13.7606	9.99369	20.685	25.5972	17.8504	24.5549	17.646	27.4334	13.318	14.7195	15.709	4.09788	1.59735	9.2264
AD01G01177	4.8032	5.17616	2.44091	2.51451	2.33858	2.72054	3.16228	3.94227	2.15844	1.16248	0.954245	2.1956	0.705822	0.587368	1.70723	0.178836	0.014284	0.011427
AD01G01178	0	0.474753	0	0	1.03485	4.34351	0.926338	1.08442	0	0	0.169332	0.173689	0	0.309723	0	0.741367	0.169844	0
AD01G01179	18.7271	13.5342	10.878	51.7885	35.7685	35.3586	20.8761	18.6955	24.836	15.1717	18.5732	24.1698	14.9994	15.4428	14.703	2.18299	2.16857	2.18505
AD01G01180	25.6897	17.4151	40.6699	25.1981	25.0539	24.3581	32.7794	30.4998	25.4228	21.9941	18.8598	18.5656	14.9249	10.2781	14.6372	13.7224	11.5628	15.8704
AD01G01181	6.06138	14.2546	8.69379	2.414	2.19482	3.40442	5.40673	5.78296	2.60091	4.94261	3.93362	3.12646	3.41707	1.3827	2.77881	0	0.203905	0.515359
AD01G01182	0.285139	0	0.475659	0	0.231993	0.156773	0	0	0.02877	0.397767	0.075609	0.039756	0.17593	0.143815	0.239243	0	0	0.034143
AD01G01183	0	0	0	0	0	0	0	0	0	0	0	0	0	0	0	0	0	0
AD01G01184	0.144273	0.830854	0.109333	0	1.58802	2.03263	0.558286	0.688032	0.322628	0.18995	0.223461	0.529662	1.30948	0.168258	0.80716	0.085831	0.552937	0.081949
AD01G01185	0	0.201225	0.104109	0	0	0	0.077658	0	0	0.081385	0	0	0.311775	0	0	0	0	0
AD01G01186	0.875079	2.04337	2.04672	0.206605	0.489177	1.44794	0.784951	0.509127	1.16168	0.411808	0.448829	0.703617	0.042934	0	1.03815	0	0	0.169229
AD01G01187	39.588	27.1745	20.9197	18.2665	16.4029	27.5299	26.5235	25.538	21.4145	13.1363	6.12402	16.7744	19.645	6.04628	18.6854	9.41877	7.82108	2.89733
AD01G01188	7.66369	7.60308	5.86171	8.32971	4.50089	7.14614	4.35454	5.71879	3.93646	3.96241	3.3293	3.6727	2.9504	2.66369	3.68173	3.58037	2.1362	1.95096
AD01G01189	0	0	0	0	0	0	0	0	0	0	0	0	0	0	0	0	0	0
AD01G01190	21.333	21.7205	8.97842	4.55261	4.97749	7.90688	13.0919	16.8183	6.02291	8.29958	5.46315	10.2941	8.37655	4.29106	8.09465	11.1137	8.03203	5.85502
AD01G01191	0	0	0	0	0	0	0	0	0	0	0	0	0	0	0	0	0	0
AD01G01192	11.5302	13.8193	2.5249	2.43047	3.6508	2.48142	4.43813	3.59901	3.30632	21.5203	13.871	26.2463	5.54065	1.60557	1.93053	1.61196	1.891	0.596658
AD01G01193	4.98877	5.82559	5.1539	3.45291	2.44224	3.64717	6.26762	5.31255	6.88097	6.18931	8.19527	7.31644	4.84216	6.56727	6.20057	1.86504	2.59624	2.16478
AD01G01194	0	0	0	0	0	0	0	0	0	0	0	0	0	0	0	0	0	0
AD01G01195	0	0	0	0	0	0	0	0	0	0	0	0	0	0	0	0	0	0
AD01G01196	0.286371	0	0.124938	0	0	0	0	0.127599	0	0.07841	0	0.039838	0.108931	0.228429	0	0.037977	0.142014	0.089952
AD01G01197	0	0	0	0	0	0	0	0	0	0	0	0	0	0	0	0	0	0
AD01G01198	0	0	0	0	0	0	0	0	0	0	0	0	0	0	0	0	0	0
AD01G01199	0	0	0	0	0	0	0	0	0	0	0	0	0	0	0	0	0	0
AD01G01200	0	0	0	0	0	0	0	0	0	0	0	0	0	0	0	0	0	0
AD01G01201	0	0	0	0	0	0	0	0	0	0	0	0	0	0	0	0	0	0
AD01G01202	0	0.127606	0	0	0	0	0	0	0	0	0	0	0	0	0	0	0	0
AD01G01203	0.945253	0.778289	0.93512	2.20462	4.20849	5.18078	1.81196	1.89513	1.60517	0.745454	0.657327	1.35155	2.30251	1.38107	1.31396	0.613716	0	0.286806
AD01G01204	1162.59	1557.6	789.597	247.987	274.547	307.249	476.867	615.86	339.014	921.425	751.164	1102.09	662.336	271.667	462.456	426.233	159.146	256.119
AD01G01205	0	0	0	0	0	0	0	0	0	0	0	0	0	0	0	0	0	0
AD01G01206	9.91713	10.2858	10.4997	18.6101	15.8773	15.2408	15.1887	15.2699	12.4703	12.9043	12.7285	12.4078	13.5877	13.9891	14.5285	17.4279	26.5467	17.136
AD01G01207	0.04281	0.174527	0	0	0	0	0	0	0	0	0.062989	0	0	0	0	0	0	0.050625
AD01G01208	105.498	132.493	333.173	124.144	137.363	100.476	195.508	164.305	220.34	145.213	174.577	131.49	180.509	189.728	193.65	58.6079	53.7082	68.0807
AD01G01209	1.01587	2.51651	1.55039	5.18119	4.76068	7.71206	1.44674	1.48997	2.36465	1.43928	2.13089	3.0603	6.43255	1.53973	3.0214	0.811237	1.12151	0.24566
AD01G01210	0.925399	1.37886	1.74558	0.40482	0.706123	0.346572	1.50014	1.35704	1.22297	2.04819	1.56304	0.60994	1.21006	7.59139	1.7448	3.72654	8.35908	4.93034
AD01G01211	0.172486	0.087771	0	0	0	0.288005	0.740264	0.089529	0.374015	0.053392	0	0	0.463646	0.167011	0.139575	0.657282	1.02869	0.219808
AD01G01212	0	0	0	0	0	0	0	0	0	0	0	0	0	0	0	0	0	0
AD01G01213	0	0.575746	0	0	0	0	0	0	0	0	0	0.228641	0	0.201859	0	0	0	0
AD01G01214	9.5036	11.5901	13.2386	10.5846	11.8155	14.6	13.0751	12.3934	8.90396	9.19865	10.7051	9.94719	10.2706	18.058	10.1302	4.04117	7.47438	6.89036
AD01G01215	0.424351	0.799456	0.702686	0	0.590121	0.189895	0.302526	0.78598	0.869821	0.344164	0.580641	0.419539	0.063085	1.67819	0.325031	0	0	0
AD01G01216	4.38594	3.90475	5.80526	5.15989	3.82155	3.84482	7.02396	7.79842	8.26988	5.04468	5.4645	4.72167	7.72692	6.79292	7.58921	11.0447	10.7724	8.5642
AD01G01217	0.041072	0	0.128188	0	0	0.143286	0.081799	0	0.020194	0	0	0.127071	0.183389	0.02008	0.163171	0	0	0
AD01G01218	9.57461	10.5732	10.858	11.198	17.1799	14.2373	12.542	9.5212	7.05485	15.8022	18.707	14.8513	15.1197	13.6931	14.3863	8.77167	8.86284	7.31472
AD01G01219	0.817825	3.32773	2.50171	3.20018	3.24006	5.80221	6.87583	5.08305	1.66709	0.705487	1.42851	0.335392	0.835284	0.59263	1.59145	0	0	0
AD01G01220	0	0	0	0	0	0	0	0	0	0	0	0	0	0	0	0	0	0
AD01G01221	0	0	0	0	0	0	0	0	0	0	0	0	0	0	0	0	0	0
AD01G01222	15.8952	25.5078	14.9589	1.86875	2.35756	3.82806	5.23156	10.6799	3.40596	4.82155	1.29487	6.01188	3.58025	0.568684	4.7809	6.49	6.32934	1.88145
AD01G01223	0	0.030004	0.25639	0	0	0	0.121931	0.258115	0.113857	0.184492	0.488915	0.213814	0.804169	0.279485	0.858049	0.953548	0.756166	0.071949
AD01G01224	0	0	0	0	0	0	0	0	0	0	0	0	0	0	0	0	0	0
AD01G01225	3.02568	5.74116	4.03502	0	4.30015	6.50247	4.9932	5.72269	0	0.799372	1.11438	2.55913	0.735981	2.8224	1.14291	2.22826	2.19655	0.029835
AD01G01226	0	0	0	0	0	1.2102	0.34218	0.552003	0.834781	0.089287	0	0.354686	0.088984	0.565935	0	0.3864	0	0.195355
AD01G01227	3.16922	2.92377	6.32605	6.50696	4.40953	3.16092	5.112	3.00972	7.55667	3.74225	4.81318	3.47788	4.89626	4.54191	4.79341	1.72179	1.07535	0.966848
AD01G01228	6.72907	2.42068	4.06921	7.10388	4.27671	6.09328	2.23916	2.40402	2.98991	2.58806	2.16676	2.77611	3.70054	1.73972	2.96994	5.13008	6.00598	3.14509
AD01G01229	0	0	0	0	0	0	0	0	0	0	0	0	0	0	0	0	0	0
AD01G01230	103.481	115.704	99.5256	68.8968	74.3533	77.622	115.016	118.339	91.2849	66.7389	85.3495	69.7576	48.7657	52.3743	45.5595	66.428	63.6646	81.0262
AD01G01231	2.93939	2.95293	2.51512	1.97907	0.712159	1.30729	5.38046	4.84904	4.08971	2.08863	2.49649	3.93134	4.12494	3.32979	6.00389	5.83242	7.48111	3.92956
AD01G01232	0	0	0	0	0	0	0	0	0	0	0	0	0	0	0	0	0	0
AD01G01233	0	0	0	0	0	0	0	0	0	0	0	0	0	0	0	0	0	0
AD01G01234	3.68585	3.63962	2.92169	4.5903	3.11329	6.64181	4.35624	3.50139	1.8967	1.31024	1.36217	1.45582	1.38174	1.36937	2.3671	0.892452	0.440553	0.498623
AD01G01235	0.952142	1.52958	0.51818	1.73027	4.01086	4.15094	1.59953	1.63375	0.461172	1.04611	0.801808	1.31013	1.74707	0.200724	1.16735	0.061507	0	0
AD01G01236	3.0005	2.11824	1.66453	1.64151	1.53231	2.88632	1.88744	2.27843	1.93573	0.911982	0.518597	1.63328	1.79703	0.799271	1.87648	3.1164	2.26144	1.67436
AD01G01237	1.94333	6.6253	1.78678	7.01388	3.61439	5.12141	6.41186	5.60225	6.65229	1.92475	3.27523	2.3784	0.562172	3.51166	1.18841	0.633761	0.362821	1.69986
AD01G01238	18.7832	18.3543	18.085	11.8805	13.0328	17.2212	13.3596	15.8597	10.7537	9.61116	11.296	10.6109	12.7795	10.0661	11.8446	7.62956	5.57449	4.37066
AD01G01239	0	0	0	0	0	0	0	0	0.234514	0	0	0	0	0	0	0.09428	0	0
AD01G01240	0	0	0	0	0	0	0	0	0	0	0	0	0	0	0.094828	0	0	0
AD01G01241	0.113303	0	0.244945	0	0	0.030229	0.081708	0	0.392493	0	0.255706	0.177056	0.173668	0.106151	0	0	0	0
AD01G01242	0	0.024508	0	0	0	0	0	0	0.056414	0.083766	0	0	0	0	0.027813	0	0	0
AD01G01243	83.6353	57.1476	55.1656	78.2543	46.391	54.2144	59.8645	61.4135	56.0793	37.7927	46.2418	44.0695	31.9264	36.7611	40.3186	6.93449	5.15244	4.99736
AD01G01244	4.51963	4.30234	6.91297	6.63503	3.17807	3.86995	4.81656	5.72874	8.76671	6.03098	7.60887	6.38592	6.1819	4.86505	5.49281	4.7079	5.77878	4.27603
AD01G01245	0	0.035195	0.060812	0	0	0.200425	0	0	0.093696	0	0	0.042566	0.07708	0	0	0.16428	0	0
AD01G01246	2.71945	0.992509	1.74047	0.962107	1.97672	1.05644	0.650468	1.11815	0.997032	1.28923	0.508917	1.15779	0.241388	0.24914	0.265043	0.220207	0	0
AD01G01247	4.76799	1.16267	4.93698	1.58187	2.86582	3.1513	3.96705	4.25917	2.1453	2.24755	1.58973	3.39394	0.559168	1.35548	0.588342	0.537376	0.256517	0.085306
AD01G01248	0	0	0	0	0	0	0	0	0	0	0	0	0	0	0	0	0	0
AD01G01249	0	0	0	0	0	0	0	0	0	0	0	0	0	0	0	0	0	0
AD01G01250	2.67854	0.436984	1.9239	1.0383	1.26888	2.17208	2.21932	2.12756	1.47079	1.31408	0.438064	0.720663	0.265936	0.512326	0.284017	0.298305	0.127536	0.081973
AD01G01251	0	0	0	0	0	0	0	0	0	0	0	0	0	0	0	0	0	0
AD01G01252	0	0	0	0	0	0	0	0	0	0	0	0	0	0	0	0	0	0
AD01G01253	0	0	0	0	0	0	0	0	0	0	0	0	0	0	0	0	0	0
AD01G01254	0	0	0	0	0	0	0	0	0	0	0	0	0	0	0	0	0	0
AD01G01255	0	0	0	0	0	0	0	0	0	0	0	0	0	0	0	0	0	0
AD01G01256	0.40226	0.073216	0.11107	0	0.774775	0	0.058125	0	0	0.255967	0	0	0	0	0	0	0	0
AD01G01257	4.82057	0.497104	1.48239	0.927063	3.01894	3.26085	3.58457	3.62537	2.72371	1.53628	0.778625	0.605543	0.254105	0	0.309815	0.273858	0	0.186821
AD01G01258	7.44159	7.83122	8.95521	12.7296	7.99869	11.4348	10.5847	10.3354	12.7292	6.75735	10.5573	10.8969	12.9842	14.6796	14.2694	29.495	46.211	20.1505
AD01G01259	54.8318	18.9053	9.93869	19.076	14.4898	11.6136	11.5201	11.1372	14.0175	56.329	32.9307	27.1632	27.2795	4.2372	13.88	3.6251	3.11842	2.74705
AD01G01260	0	6.85806	0	0	1.98519	8.40073	6.96369	10.4442	4.01452	0.759187	4.10449	2.83743	0	9.3122	0	3.87203	3.14774	0
AD01G01261	1.72396	0.954884	1.77401	1.89493	2.34579	1.9251	1.54181	1.54188	1.95166	1.2995	1.30191	0.763414	1.42935	1.22193	0.908637	0.620385	0.268308	0.610789
AD01G01262	21.2662	20.2265	7.15329	2.32367	4.30369	5.42173	7.60973	10.3611	4.45099	5.16359	1.83723	5.13823	3.52862	0.954695	3.49332	6.44602	1.97704	2.88729
AD01G01263	12.874	17.4359	19.4329	10.3722	9.00972	11.5863	7.95996	12.2128	9.15473	7.1095	5.58856	7.42476	8.23508	6.77279	7.86867	5.41948	4.85856	3.74111
AD01G01264	0.077437	0.096523	0	0	0	0	0	0	0	0	0	0.031405	0	0	0	0	0	0
AD01G01265	5.55077	5.64671	7.09201	5.9598	2.61788	5.31884	5.54513	6.32572	5.69323	4.08844	5.45097	5.95505	5.5363	5.38866	4.54388	9.35341	4.89501	4.09278
AD01G01266	2.97738	1.87848	1.27401	2.86356	2.19926	3.73263	3.6036	2.88374	3.80437	1.00334	0.872709	2.0403	1.71546	1.49885	0.388546	2.21807	1.18826	0.177402
AD01G01267	28.6385	20.4042	43.0015	39.2416	25.4958	19.3827	31.1235	27.2331	26.7035	19.1543	23.7931	22.2029	16.8201	19.207	16.4035	16.8081	9.15651	8.49068
AD01G01268	2.79089	0	0	0	0	0	0	0	0	0	0	0	0	0.028867	0	0	0	0
AD01G01269	0	0	0	0	0	0	0	0	0	0	0	0	0	0	0	0	0	0.021067
AD01G01270	0	0	1.01539	0	0	0	0	0	0.188952	0.199602	0	0	1.20284	0	0	0.590824	0	0
AD01G01271	0	0	0.693685	0	0	0	0	0	0	0	0.759607	0	0.11958	0	0	0.590824	0	0
AD01G01272	0	0	0	0	0	0	0	0	0	0	0	0	0	0	0	0	0	0
AD01G01273	7.31547	9.95901	14.2527	14.5189	10.6441	11.2829	15.5815	14.2363	17.4093	16.96	18.5685	14.5303	17.3747	29.3123	19.4686	20.6604	23.5053	19.0709
AD01G01274	0.271268	0.279357	2.55863	0	0	0	0.090904	0.191229	0.300112	0	0	0.230627	0	0.20593	0.124355	0.109992	0.159447	0
AD01G01275	15.5712	17.1962	26.5022	32.226	33.5648	33.6821	43.7546	31.6237	27.4559	24.0549	25.4156	15.7098	17.6807	56.9644	21.0734	26.5949	49.8338	23.0314
AD01G01276	0	0	0	0	0	0	0	0	0	0	0	0	0	0	0	0	0	0
AD01G01277	0	0	0	0	0	0	0	0	0	0	0	0	0	0	0	0	0	0
AD01G01278	0	0	0	0	0	0	0	0	0	0	0	0	0	0	0	0	0.289344	0
AD01G01279	0	0	0	0	0	0	0	0	0	0	0	0	0	0	0	0	0	0
AD01G01280	0	0	0	0	0	0	0	0	0	0	0	0	0.142787	0	0	0	0	0
AD01G01281	0	0	0	0	0	0	0	0	0	0	0	0	0	0	0	0	0	0
AD01G01282	0	0	0	0	0	0	0	0	0	0	0	0	0	0	0	0	0	0
AD01G01283	0	0	0	0	0	0	0	0	0	0	0	0	0	0	0	0	0	0
AD01G01284	0	0	0	0	0	0	0	0	0	0	0	0	0	0	0	0	0	0
AD01G01285	0	0	0	0	0	0	0	0	0	0	0	0	0	0	0	0	0	0
AD01G01286	0	0	0	0	0	0	0	0	0	0	0	0	0	0	0	0	0	0
AD01G01287	0	0	0	0	0	0	0	0	0	0	0	0	0	0	0	0	0	0
AD01G01288	0	0	0	0	0	0	0	0	0	0	0	0	0	0	0	0	0	0
AD01G01289	0	0	0	0	0	0	0	0	0	0	0	0	0	0	0	0	0	0
AD01G01290	0	0	0	0	0	0	0	0	0	0	0	0	0	0	0	0	0	0
AD01G01291	0	0	0	0	0	0	0	0	0	0	0	0	0	0	0	0	0	0
AD01G01292	0	0	0	0	0	0	0	0	0	0	0	0	0	0	0	0	0	0
AD01G01293	0	0	0	0	0	0	0	0	0	0	0	0	0	0	0	0	0	0
AD01G01294	0	0	0	0	0	0	0	0	0	0	0	0	0	0	0	0	0	0
AD01G01295	0	0	0	0	0	0	0	0	0	0	0	0	0	0	0	0	0	0
AD01G01296	0	0	0	0	0	0	0	0	0	0	0	0	0	0	0	0	0	0
AD01G01297	0	0	0	0	0	0	0	0	0	0	0	0	0	0	0	0	0	0
AD01G01298	0	0	0	0	0	0	0	0	0	0	0	0	0	0	0	0	0	0
AD01G01299	0	0	0	0	0	0	0	0	0	0	0	0	0	0	0	0	0	0
AD01G01300	0	0	0	0	0	0	0	0.128732	0	0	0	0	0	0	0	0	0	0
AD01G01301	0	0	0	0	0	0	0	0	0	0	0	0	0	0	0	0	0	0
AD01G01302	0	0	0	0	0	0	0	0	0	0	0	0	0	0	0	0	0	0
AD01G01303	0	0	0	0	0	0	0	0	0	0	0	0	0	0	0	0	0	0
AD01G01304	0	0	0	0	0	0	0	0	0	0	0	0	0	0	0	0	0	0
AD01G01305	0	0	0	0	0	0	0	0	0	0	0	0	0	0	0	0	0	0
AD01G01306	0	0	0	0	0	0	0	0	0	0	0	0	0	0	0	0	0	0
AD01G01307	0	0	0	0	0	0	0	0	0	0	0	0	0	0	0	0	0	0
AD01G01308	0	0	0	0	0	0	0	0	0	0	0	0	0	0	0	0	0	0
AD01G01309	0	0.080854	0	0	0	0	0	0	0	0	0	0	0	0	0	0	0	0
AD01G01310	0	0	0	0	0	0	0	0	0	0	0	0	0	0	0	0	0	0
AD01G01311	0	0	0	0	0	0	0	0	0	0	0	0	0	0	0	0	0	0
AD01G01312	0	0	0	0	0	0	0	0	0	0	0	0	0	0	0	0	0	0
AD01G01313	0	0	0	0	0	0	0	0	0	0	0	0	0	0	0	0	0	0
AD01G01314	0	0	0	0	0	0	0	0	0	0	0	0	0	0	0	0	0	0
AD01G01315	0	0	0	0	0	0	0	0	0	0	0	0	0	0	0	0	0	0
AD01G01316	0	0	0	0	0	0	0	0	0	0	0	0	0	0	0	0	0	0
AD01G01317	0	0	0	0	0	0	0	0	0	0	0	0	0	0	0	0	0	0
AD01G01318	0	0	0	0	0	0	0	0	0	0	0	0	0	0	0	0	0	0
AD01G01319	0	0	0	0	0	0	0	0	0	0	0	0	0	0	0	0	0	0
AD01G01320	0	0	0	0	0	0	0	0	0	0	0	0	0	0	0	0	0	0
AD01G01321	0	0	0	0	0	0	0	0	0	0	0	0	0	0	0	0	0	0
AD01G01322	0	0	0	0	0	0	0	0	0	0	0	0	0	0	0	0	0	0
AD01G01323	0	0	0	0	0	0	0	0	0	0	0	0	0	0	0	0	0	0
AD01G01324	0	0	0	0	0	0	0	0	0	0	0	0	0	0	0	0	0	0
AD01G01325	0	0	0	0	0	0	0	0	0	0	0	0	0	0	0	0	0	0
AD01G01326	0	0	0	0	0	0	0	0	0	0	0	0	0	0	0	0	0	0
AD01G01327	0	0	0	0	0	0	0	0	0	0	0	0	0	0	0	0	0	0
AD01G01328	0.1056	0	0.239156	0	0.628175	0.337951	0.458555	0.205627	0.086018	0.203404	0.092962	0	0	0	0	0.215885	0.138106	0
AD01G01329	0	0	0	0	0	0	0	0	0	0	0	0	0	0	0	0	0	0
AD01G01330	4.75386	4.24349	8.86266	1.86571	3.31644	4.72447	4.74896	3.7827	3.63242	1.14376	1.93967	1.51334	0.542194	2.00497	2.92647	0.733316	0.362412	0.680409
AD01G01331	0	0	0	0	0	0	0	0	0	0	0	0	0	0	0	0	0	0
AD01G01332	1.35492	1.01813	0.719783	0.669339	1.43423	1.35739	1.16587	1.32768	1.33758	0.682894	0.691691	0.762799	1.27249	0.424296	1.01563	1.17671	0.866444	0.811486
AD01G01333	0	0	0	0	0	0	0	0	0	0	0	0	0	0	0	0	0	0
AD01G01334	0	0.0766	0	0	0	0	0	0	0	0	0	0	0	0	0	0	0	0
AD01G01335	0	0	0	0	0	0	0	0	0	0	0	0	0	0	0	0	0	0
AD01G01336	1.18149	1.2585	1.0891	0.519366	0.647924	0.886473	1.0153	1.57762	1.00933	1.09069	0.80712	0.771719	0.742093	0.399826	1.12705	0.609235	0.49453	0.197363
AD01G01337	34.8256	42.115	56.893	19.7851	20.4046	23.4734	44.9758	43.8918	46.1273	23.8127	37.2997	26.0221	32.8193	39.3876	36.0848	19.2139	21.1815	23.2363
AD01G01338	3.1833	3.39334	1.21822	6.50626	7.28531	13.4884	3.82291	4.34645	8.20207	5.39736	5.50413	10.8828	22.4789	1.57336	11.1166	0.226781	0.153699	0.101162
AD01G01339	0	0	0	0	0	0	0	0	0	0	0	0	0	0	0	0	0	0
AD01G01340	0	0	0	0	0	0	0	0	0	0	0	0	0	0	0	0	0	0
AD01G01341	3.36531	1.41195	0.91595	9.16266	6.70737	5.78881	2.94361	1.45793	2.18456	2.24195	0.847067	2.26088	4.59837	0.73983	2.86985	1.56758	0.588097	0.296541
AD01G01342	144.124	165.182	344.763	67.3764	61.8281	78.8118	141.418	130.224	134.562	46.2212	81.9569	57.7141	44.0616	46.098	42.5156	23.0773	10.6396	13.9732
AD01G01343	3.73102	3.48008	6.28865	6.07399	6.15916	7.15653	6.55548	5.35665	7.04103	3.96918	4.63583	3.95698	7.21315	6.14061	7.27583	2.96851	2.30838	3.07698
AD01G01344	9.67709	6.62169	7.15665	0.609651	1.45862	2.63016	5.47109	4.83576	3.71496	1.29505	1.87205	2.09804	1.38112	1.68931	1.98354	0.799232	0.243202	0.151269
AD01G01345	0	0	0	0	0	0	0	0	0	0	0	0	0	0	0	0	0	0
AD01G01346	144.948	141.85	86.7913	137.313	146.652	140.982	136.665	137.953	172.753	176.009	136.413	152.85	202.346	154.383	186.404	258.592	219.502	129.313
AD01G01347	4.52055	3.33756	3.96993	4.07221	2.30074	2.34797	2.92848	4.86836	2.34297	1.27936	0.926927	2.04766	1.97503	0.359019	2.65671	2.06891	1.08584	1.42496
AD01G01348	19.2195	17.4603	17.3864	23.3552	20.4028	24.4788	16.7877	18.7468	18.1318	12.4026	12.8817	14.4126	19.5263	10.59	18.0411	31.5592	41.9873	29.2265
AD01G01349	0.812405	2.59917	0.915308	0	0.205621	0.58976	0.53466	0.629555	0.06164	0.188024	0.073082	0.216993	0.134226	0.17539	0.026653	0.461539	0.431422	0.22374
AD01G01350	0.904144	2.83741	0.868451	0	0.191543	0.25376	0.770565	0.929121	0.077125	0.201929	0.059768	0.356983	0.132823	0.266182	0.138911	0.498473	0.249297	0.231202
AD01G01351	169.182	325.024	108.555	39.4364	62.5787	80.7499	122.157	143.19	58.7731	129.45	112.28	187.745	77.0449	72.2086	57.1552	240.928	103.426	100.666
AD01G01352	25.0209	24.3288	17.565	10.1486	7.8751	12.1424	11.4998	15.0793	8.94248	7.46866	3.45924	8.55186	9.77773	3.06422	9.29306	24.0199	16.5158	11.315
AD01G01353	0	0	0	0	0	0	0	0	0	0	0	0	0	0	0	0	0	0
AD01G01354	0	0	0	0	0	0	0	0	0	0	0	0	0	0	0	0	0	0
AD01G01355	0.095512	0	0	0	0	0	0.070221	0.111582	0.046994	0.258723	0.204991	0	0	0	0	0.026944	0	0.049301
AD01G01356	4.44733	2.36815	1.66922	3.27068	3.42686	3.74881	0.984479	1.99268	1.50912	1.1386	1.38761	1.81783	0.882686	0.61957	2.13829	0	0	0
AD01G01357	3.39283	3.66168	1.85048	0	0.710007	1.15321	1.20242	1.35683	1.18731	1.51472	0.833737	1.23636	1.0528	0.5613	1.79244	0.133978	0.139969	0.07822
AD01G01358	3.3923	2.54587	1.96723	1.75612	1.89778	3.27255	2.70219	3.61869	2.046	1.94141	0.941623	1.45093	1.43259	0.867987	1.12267	6.18171	3.33561	3.64113
AD01G01359	230.515	245.782	115.219	82.088	72.2482	67.1835	84.539	101.973	87.5031	188.067	128.553	212.344	87.4707	43.3233	76.5713	118.285	63.057	129.186
AD01G01360	0	0	0	0	0	0	0	0	0	0	0	0	0	0	0	0	0	0
AD01G01361	0	0	0	0	0	0	0	0	0	0	0	0	0	0	0	0	0	0
AD01G01362	0	0	0	0	0	0	0	0	0	0	0	0	0	0	0	0	0	0
AD01G01363	0	0	0	0	0	0	0	0	0	0	0	0	0	0	0	0	0	0
AD01G01364	0	0	0	0	0	0	0	0	0	0	0	0	0	0	0	0	0	0
AD01G01365	0	0	0	0	0	0	0	0	0	0	0	0	0	0	0	0	0	0
AD01G01366	0	0	0	0	0	0	0	0	0	0	0	0	0	0	0	0	0	0
AD01G01367	78.2897	64.0097	115.889	122.339	96.3875	88.263	98.7846	91.3257	91.534	101.319	132.437	96.8906	79.9609	201.105	124.137	25.8107	32.1258	23.1597
AD01G01368	0	0	0	0	0	0	0	0	0	0	0	0	0	0	0	0	0	0
AD01G01369	0	0	0	0	0	0	0	0	0	0	0	0	0	0	0	0	0	0
AD01G01370	1.47727	4.24155	1.10547	0	0	0.836712	1.35175	1.44223	0.116637	1.12944	1.63878	2.89192	0	0.692788	0	1.84379	1.30427	0
AD01G01371	526.301	487.669	610.085	686.507	670.449	602.236	585.601	510.096	896.248	1172.06	1295.24	980.245	882.984	1190.12	839.066	902.299	584.317	1109.98
AD01G01372	1.0209	0.885426	0.787436	1.29319	0.884162	1.21922	0.736539	1.39595	0.946836	0.977936	0.551402	0.570227	0.946078	0.699584	0.906718	0.364997	0.364	0.325779
AD01G01373	2.43697	1.71094	2.03606	0.679405	0.477741	0.820738	1.61702	2.75942	1.85953	1.33756	1.17571	0.67052	1.6419	0.91825	1.73846	0.792188	0.536725	0.223516
AD01G01374	4.21031	2.10935	5.76675	0	1.40249	3.23001	1.1276	0.952519	0	0.130774	0.259751	0.721199	0	0.2354	0	20.0043	13.9123	0
AD01G01375	0	0	0	0	0	0	0	0	0	0	0	0	0	0	0	0	0	0
AD01G01376	2.79093	2.96096	3.53088	4.02951	5.42839	6.09772	2.8674	3.53087	2.04459	2.93344	1.44348	2.02626	1.98504	2.4266	2.70457	2.24255	1.25226	0.515187
AD01G01377	2.68248	3.81588	2.91454	1.57339	1.22245	1.76277	2.43241	2.52319	2.02386	2.44713	1.37668	2.78039	2.16563	2.72082	2.30821	2.45921	1.13915	0.461685
AD01G01378	0	0	0	0	0	0	0	0	0	0	0	0	0	0	0	0	0	0
AD01G01379	6.94579	5.16977	5.92701	3.38534	3.87406	9.3582	3.91386	3.89138	6.26578	4.45632	4.68229	5.88819	9.40693	3.8855	7.01769	4.48743	7.22031	7.01046
AD01G01380	0.400823	1.93626	0.481157	1.92351	2.05697	1.41571	1.07328	0.406176	0.303844	0.420639	0	0	0	0.758865	0.439037	0	0	0
AD01G01381	0	0	0	0	0	0	0	0	0	0	0	0	0	0	0	0	0	0
AD01G01382	7.78994	5.27871	5.61157	8.75847	2.06132	0.343492	6.77298	7.84521	4.30778	8.61493	11.3339	6.96913	9.14586	16.1862	8.97533	19.4243	2.98059	104.758
AD01G01383	94.3755	94.2321	107.884	91.3267	95.8603	103.044	91.1414	94.8641	99.1195	110.331	83.1726	102.793	116.836	90.9618	120.535	110.798	85.8542	66.2401
AD01G01384	0.103749	0	0	0	0	0	0	0	0	0	0	0	0	0	0	0	0	0
AD01G01385	0.397242	0.075871	3.40771	0	1.99865	0	0.498197	0.412189	0.07565	6.00175	3.00371	0.324273	0.445292	2.31631	0.501386	0.926561	0.727257	0.279481
AD01G01386	49.0942	60.1484	16.9139	44.219	20.4883	42.4567	8.71985	10.0606	10.0012	25.9796	14.3143	33.9555	24.4326	2.60562	15.9472	21.61	13.9572	14.3095
AD01G01387	4.68548	4.72084	4.68725	6.26103	6.53814	6.26503	6.35963	5.27558	5.77234	4.0626	3.98164	4.59601	6.06676	4.80032	8.12231	2.47121	3.5768	2.60968
AD01G01388	23.1463	20.7132	25.6814	14.5372	14.1279	16.3809	23.6389	24.8705	20.7623	12.6657	14.129	12.403	15.7378	8.76114	18.1539	11.2609	8.27882	6.91702
AD01G01389	0.178091	0	0	0	0	0	0	0.155361	0	0.297426	0.050706	1.068	0.129332	0	0	0	0	0
AD01G01390	2.90483	2.06824	5.26106	14.0068	8.60391	7.28748	3.53685	3.358	2.81659	4.93095	5.2798	5.04867	6.55839	5.19304	5.47377	7.36737	8.79819	4.38879
AD01G01391	0	0	0.101744	0	0.097521	0.148427	0.238148	0.190588	0.576894	0.147804	0.022516	0.061829	0.325264	0.044555	0.033796	0.604152	0.84239	0
AD01G01392	7.43696	10.1074	5.75923	5.93805	6.09613	7.18362	9.24075	9.75539	6.87404	2.39107	2.92668	3.03645	1.55024	1.96366	3.80427	1.67675	0.273377	1.05913
AD01G01393	53.9318	37.5063	18.6885	3.26079	6.27311	8.62532	42.8278	48.8555	32.9751	33.0717	31.1602	35.2756	43.2591	26.9932	43.38	20.0076	18.9668	23.2248
AD01G01394	50.4585	42.9705	21.8797	40.9982	42.6149	59.22	38.3932	43.6805	33.7737	33.0822	29.8323	35.8126	37.4613	26.1135	43.0901	20.6144	19.8492	24.9209
AD01G01395	458.235	382.841	658.538	418.005	262.447	274.717	427.31	404.734	632.389	579.014	855.027	450.374	369.623	538.898	349.965	344.595	290.739	403.045
AD01G01396	0	0	0	0	0	0	0	0	0	0	0	0	0	0	0	0	0	0
AD01G01397	1.49295	0.847628	0.910208	0.784212	0.651604	1.91494	1.21474	0.647117	1.34089	0.699192	0.596358	0.854995	1.09029	1.13392	1.3069	0.34436	0.268428	0
AD01G01398	1.12226	1.66934	1.08907	1.23828	1.1436	1.12226	1.25482	1.17753	1.67712	0.999096	0.68805	1.53288	2.21229	0.893148	2.2155	0.698036	0.390393	0.37229
AD01G01399	0	0	0	0	0	0	0	0	0	0	0	0	0	0	0	0	0	0
AD01G01400	0	0	0	0	0	0	0	0	0.377903	0	0	0	0	0	0	0	0	0
AD01G01401	0.071735	0.08731	0	0	0.285896	0.506686	0	0.449532	0.235268	0	0	0.081539	0	0.067391	0	0	0	0
AD01G01402	0	0.166367	0	0	0	0	0	0.132518	0	0	0	0	0	0	0	0	0	0
AD01G01403	0.409968	1.31336	0.307505	0.945409	0.599974	0.807689	0.170869	0.156335	0.041292	0	0.076959	0.082651	0.051574	0.045997	0.196811	0.058837	0	0
AD01G01404	0.055512	0.046773	0	0	0	0.45704	0	0.300523	0.175876	0	0	0.081539	0	0.06739	0	0	0	0
AD01G01405	0	0	0	0	0	0	0	0	0	0	0	0	0	0	0	0	0	0
AD01G01406	6.93156	6.80872	11.9527	7.08063	2.88967	6.06306	5.48626	6.8559	5.3575	2.40383	1.89865	2.30021	1.98862	2.35505	3.07048	0	0	0.100563
AD01G01407	0	0	0	0	0	0	0.015219	0	0	0	0	0	0	0	0	0	0	0
AD01G01408	7.53782	8.61494	5.52681	3.51663	3.20308	4.52608	7.93574	8.36901	4.99903	4.01126	4.18223	4.95007	4.05113	3.73214	4.78722	8.54715	6.69914	5.1603
AD01G01409	0	0	0	0	0	0	0	0	0	0	0	0	0	0	0	0	0	0
AD01G01410	0	0	0	0	0	0	0	0	0	0	0	0	0	0	0	0	0	0
AD01G01411	0	0	0	0	0	0	0	0	0	0	0	0	0	0	0	0	0	0
AD01G01412	0	0.189315	0.11444	0	0.044807	0	0.094528	0	0.084884	0.024655	0	0	0	0	0.177278	0	0	0
AD01G01413	0	0	0	0	0	0	0	0	0	0	0	0	0	0	0	0	0	0
AD01G01414	20.7029	21.5005	35.3347	18.8838	26.9009	22.6181	21.3995	24.7906	17.0578	16.8604	17.5832	16.3908	16.4417	23.344	25.8279	2.88577	4.36616	4.07498
AD01G01415	0	0	0	0	0	0	0	0	0	0	0	0	0	0	0	0	0	0
AD01G01416	22.948	15.3485	12.0701	6.61146	6.68179	9.19033	12.8442	21.1504	10.1082	5.92369	3.59533	4.36567	2.80912	1.43129	4.15017	0.203822	0.277886	0.980438
AD01G01417	0.639413	0.584355	3.01282	2.3441	1.92582	2.50503	1.36673	1.4684	1.30637	0.113996	1.59232	0	1.28761	2.63879	1.60435	0	0	0
AD01G01418	0	0	0	0	0	0	0	0	0	0	0	0	0	0	0	0	0	0
AD01G01419	0.029696	0.029564	0.010241	0	0	0	0.04157	0	0	0	0	0	0.03749	0	0	0.273986	0.173803	0
AD01G01420	0	0	0	0	0	0	0	0	0	0	0	0	0	0	0	0	0	0
AD01G01421	0	0	0	0	0	0	0	0	0	0	0	0	0	0	0	0	0	0
AD01G01422	12.5014	13.3858	10.8317	7.67069	7.95971	9.27571	10.2632	12.7656	7.11452	5.47861	3.7798	6.44506	7.29842	2.5789	5.40435	7.14709	4.73862	3.1859
AD01G01423	0.489441	0.518199	0.717706	2.37623	1.61268	2.03075	0.755203	0.461438	0.781851	2.27277	2.38044	1.86927	4.295	1.76538	1.86956	5.21975	3.92002	2.9229
AD01G01424	53.1413	55.9862	43.6038	44.4009	37.9623	39.9588	57.0402	48.9385	60.6319	81.4985	73.38	65.5421	84.8359	76.7847	73.9361	153.264	262.103	178.321
AD01G01425	0	0	0	0	0	0	0	0	0	0	0	0.143645	0	0	0	0	0	0
AD01G01426	0	0	0	0	0	0	0	0	0	0	0	0	0	0	0	0	0	0
AD01G01427	6.57109	6.40644	9.44361	11.5764	12.0061	17.2475	8.09274	7.37104	8.43941	5.77822	5.4456	6.97666	7.39908	5.0789	8.47688	2.25967	2.53981	1.49359
AD01G01428	0	0	0	0	0	0	0	0.178471	0.127767	0	0	0	0	0.160898	0.139231	0	0.074751	0
AD01G01429	0	0.024374	0.149183	0	0.089521	0.069088	0.041315	0.105308	0	0.038811	0.041312	0.06692	0.128901	0.025821	0.164973	0	0	0
AD01G01430	24.5153	15.7505	8.53188	5.90186	4.83121	9.87091	12.755	14.1647	8.09464	8.99448	6.6603	7.76271	9.88692	4.82948	9.85489	13.9209	11.6278	9.38965
AD01G01431	34.3545	18.6854	15.0293	37.2394	32.3844	27.6869	12.4773	21.7708	9.92022	11.677	6.97335	16.5445	10.9963	7.87951	11.1345	15.7786	13.936	9.77669
AD01G01432	0	0	0	0	0	0	0	0	0	0	0	0	0	0	0	0	0	0
AD01G01433	0	0	0	0	0	0	0	0	0	0	0	0	0	0	0	0	0	0
AD01G01434	0	0	0	0	0	0	0	0	0	0	0	0	0	0	0	0	0	0
AD01G01435	5.42445	4.85666	0.656483	6.32339	5.17335	5.71077	5.67189	5.09056	6.18892	11.1341	10.442	11.5028	11.0346	5.90498	7.6635	32.828	46.356	29.147
AD01G01436	13.3159	54.6238	14.7421	7.79719	10.5639	9.2102	11.3216	20.1404	13.7404	16.0293	20.0391	18.958	16.3205	9.16137	18.9361	13.0827	9.36259	22.9224
AD01G01437	0	0	0	0	0	0	0	0	0	0	0	0	0	0	0	0	0.74126	0
AD01G01438	0	0.330612	0.08942	0	0.368602	0.94399	0.04928	0	0.239845	0.03891	0.084636	0.11975	0.228814	0	0.083249	0.019342	0.076289	0.032583
AD01G01439	10.7415	10.6334	6.96398	14.4715	39.303	48.2321	19.4211	15.4134	22.7498	6.29237	13.1018	13.0157	10.0796	25.1121	13.8988	33.3955	26.6163	5.35508
AD01G01440	0	0	0	0	0	0	0	0	0	0	0	0	0	0	0	0	0	0
AD01G01441	0	0	0	0	0	0	0	0	0	0	0	0	0	0	0	0	0	0
AD01G01442	2.31398	5.3402	3.17345	5.65841	2.70377	2.58241	1.48801	1.70372	1.92444	1.93864	1.73336	1.4137	13.2921	5.13621	5.40148	0.583615	0.599312	0.050145
AD01G01443	0	0	0	0	0	0	0	0	0	0	0	0	0	0	0	0	0	0
AD01G01444	0	0	0	0	0	0	0	0	0	0	0	0	0	0	0	0	0	0
AD01G01445	2.25042	3.98776	6.27754	0.986034	5.48864	7.77045	3.78834	4.67221	6.0069	2.626	2.7642	1.31116	2.38326	2.27879	2.48501	2.76503	2.98785	0
AD01G01446	0.066998	0	0.111409	0	0	0	0	0.019626	0	0	0.017012	0.020924	0.021084	0	0	0.132367	0.073906	0.042667
AD01G01447	0	0	0	0	0	0	0	0	0	0	0	0	0	0	0	0	0	0
AD01G01448	0	0	0	0	0	0	0	0	0	0	0	0	0	0	0	0	0	0
AD01G01449	0.329427	0.079734	0	0	0	0	0	0	0	0	0.213069	0.449465	0	0	0.152793	0	0.038558	0.150722
AD01G01450	0.449909	0.423562	0.336553	6.35943	1.72143	2.39562	1.02485	0.793143	1.19844	1.95972	2.79712	2.77994	5.16894	3.77808	4.57853	22.126	29.077	6.37241
AD01G01451	0.125243	0	0.22528	0	0	0	0	0.00367	0	0	0.000219	7.9e-05	0.050897	0	0	0.132715	0.072467	0.07988
AD01G01452	0	0	0	0	0	0	0	0	0	0	0	0	0	0.030801	0	0.07318	0.247785	0
AD01G01453	0	0	0	0	0.062208	0	0	0	0	0	0	0	0	0	0	0	0	0
AD01G01454	8.42689	6.07911	19.6089	11.6723	6.06752	6.71692	6.95751	6.41788	6.5186	4.83631	5.93069	4.76388	5.19125	4.21313	3.95198	2.98232	1.90478	1.26166
AD01G01455	0	0	0	0	0	0	0	0	0	0	0	0	0	0	0	0	0	0
AD01G01456	0	0	0	0	0	0	0	0	0	0	0	0	0	0	0	0	0	0
AD01G01457	0	0	0	0	0	0	0	0	0	0	0	0	0	0	0	0	0	0
AD01G01458	0	0	0	0	0	0	0	0	0	0	0	0	0	0	0	0	0	0
AD01G01459	0	0	0	0	0	0	0	0	0	0	0	0	0	0	0	0	0	0
AD01G01460	0.007576	0	0	0	0	0.004883	0	0	0	0	0	0	0	0	0.022178	0	0	0
AD01G01461	0	0.47983	0	0	0.197207	0.143819	0.219358	0.333502	0.087501	0	0	0.282573	0.68837	0	0.451825	0	0	0
AD01G01462	10.2244	13.7937	12.9693	15.1306	21.5163	18.3643	19.3362	16.2342	27.9892	25.5591	24.227	19.6003	44.6277	33.2792	44.1536	24.9784	30.1441	22.8602
AD01G01463	3.84495	6.2589	18.4916	3.56496	10.6795	12.6071	6.10964	6.32268	5.80027	5.11066	7.39991	4.63299	4.36262	0.971552	3.42797	1.35644	0.484402	0.228758
AD01G01464	0	0	0	0	0	0	0	0	0	0	0	0	0	0	0	0	0	0
AD01G01465	5.17793	3.33321	0.552352	5.82185	2.17994	3.61068	6.38878	7.34617	5.58959	1.27189	1.42466	0.933203	5.49967	2.14782	1.66921	4.98127	2.85914	1.93209
AD01G01466	0	0	0	0	0	0	0	0	0	0.065929	0.195081	0	0	0	0	0	0	0
AD01G01467	0	0	0	0	0	0	0	0	0	0	0	0	0	0	0	0	0	0
AD01G01468	0.032364	0	0.034923	0	0	0	0	0	0	0	0	0	0	0	0	0	0.033849	0
AD01G01469	12.7112	9.6787	9.86185	6.9767	6.48276	10.7897	4.66301	6.80598	4.8567	3.91966	2.32086	5.35114	5.40929	2.71539	5.39248	12.8325	9.55099	4.12591
AD01G01470	8.87481	14.2494	10.3554	11.4248	10.9329	16.1085	14.7625	17.3689	12.0877	9.89327	11.1478	11.3777	11.2501	10.5321	11.9039	2.40566	3.62643	1.85598
AD01G01471	0.572463	0	0.116125	0	0.110505	0.202528	0.106365	0.043831	0.20398	0.014248	0.064549	0.064455	0	0	0	0.161864	0	0.090644
AD01G01472	82.8108	69.7503	158.096	163.468	197.438	137.191	132.878	115.545	193.208	221.87	204.963	182.945	271.635	217.435	223.32	306.272	282.608	205.858
AD01G01473	52.6971	29.4582	6.95952	31.9197	27.1435	14.4734	22.0875	27.906	15.0331	8.51396	3.86269	7.06938	10.9454	6.87336	7.15079	1.09565	0.361625	3.66277
AD01G01474	0.25888	1.39969	1.79597	0.143869	0.78893	2.47612	0.748313	0.818421	0.439826	0.152818	0.404524	0.888309	0.995613	0.149058	0.61384	1.4083	0.639136	0.189827
AD01G01475	27.1394	26.5355	34.6621	27.9762	27.0271	34.9494	29.1557	32.3848	33.665	25.4606	26.9264	25.2573	26.6681	36.6686	28.4949	31.2011	43.3218	18.288
AD01G01476	2.25884	2.68733	1.28252	0.781629	0.650517	1.44648	0.90516	1.26869	0.469936	0.426496	0.094496	0.521778	0.320585	0.318412	0.589311	1.38746	0.660052	0.332556
AD01G01477	20.2882	18.8111	28.7433	16.9594	16.8118	27.2736	22.5443	26.0084	23.4881	16.2119	12.2461	18.9398	16.727	9.00996	15.2153	56.7037	80.4556	38.1952
AD01G01478	8.83026	10.5035	7.53114	6.24477	4.25559	6.614	5.27207	6.88725	4.84711	3.949	3.34553	4.28067	3.52526	2.30066	3.02921	7.84934	6.51004	3.26094
AD01G01479	0	0	0	0	0	0	0	0	0	0	0	0	0	0	0	0	0	0
AD01G01480	0	0	0	0	0	0	0	0	0	0	0	0	0	0	0	0	0	0
AD01G01481	0	0.021286	0	0	0	0.076894	0	0	0	0.105419	0.022743	0	0	0	0	0.043083	0.043311	0
AD01G01482	0	0	0	0	0	0	0	0	0	0	0	0	0	0	0	0.697501	1.09514	0.636724
AD01G01483	7.06499	4.89648	3.0377	7.37201	6.82997	8.28182	4.91742	3.56518	3.13684	1.86948	2.41163	0.346301	2.90489	1.33977	5.9025	2.72757	1.28445	2.76719
AD01G01484	18.1999	17.3314	38.6814	20.3004	21.1849	23.1403	20.598	18.0559	20.9291	20.5995	19.9388	13.2529	25.7495	21.7503	28.9606	9.8969	9.12507	4.29684
AD01G01485	0	0	0	0	0	0	0	0	0	0	0	0	0	0	0	0	0	0
AD01G01486	2.02733	4.08615	2.16093	1.21	1.3249	2.26406	2.0199	2.34467	0.502149	0.393013	0.183603	0.86478	0.362034	0.198736	0.590699	0.119762	0	0
AD01G01487	0.222434	0	0.09577	0	0.139664	0.638273	0.32289	0.705692	0	0.206864	0.084676	0	0	0.151082	0	0	0	0
AD01G01488	6.51421	5.76078	6.2678	6.43566	5.77607	6.27893	5.18097	5.0248	4.16224	4.36371	5.79191	5.78786	4.60161	3.53171	4.37389	8.14816	6.92984	6.68621
AD01G01489	0	0	0	0	0	0	0	0	0	0	0	0	0	0	0	0	0	0
AD01G01490	31.1233	13.7795	15.4904	35.6	22.3796	25.4536	35.5003	26.049	35.5662	20.2525	27.3332	27.5543	47.3157	32.9221	40.3526	46.3631	38.5057	47.6579
AD01G01491	0	0	0	0	0	0	0	0	0	0	0	0	0	0	0	0	0	0
AD01G01492	22.3951	25.2157	18.2154	10.5834	24.8155	21.4748	30.4827	29.5361	13.2165	10.9825	14.6458	10.3021	5.25168	17.3271	10.8829	0	0	0
AD01G01493	3.81912	2.13853	2.6715	4.87559	2.75906	4.14649	2.54871	2.79734	2.41159	2.27065	1.11678	2.40525	2.26583	0.981985	1.58359	1.72386	0.928134	1.06735
AD01G01494	17.0406	12.4984	24.9884	23.8544	32.1355	31.5302	20.9876	18.4036	34.2534	39.5997	29.7318	28.9366	32.0059	42.1897	28.4612	40.5631	39.1311	26.8716
AD01G01495	1.23361	1.84861	2.52064	1.74931	1.79717	2.112	1.49474	1.22289	1.13183	0.589198	0.347408	0.598398	2.41575	0.539182	1.9728	2.08958	1.5597	1.32652
AD01G01496	7006.98	6809.23	11828	17027.7	18403.5	14876.1	17221.8	12523.5	24565.6	10934.7	11282.8	9742.89	10375	20073.4	10859.5	6375.36	7421.13	17474.2
AD01G01497	0	0.186561	0	0	0	0	0.384865	0.079018	0.121054	0.202577	0.191249	0.359919	0.401091	0.067071	0.080322	0.27935	0.075774	0.062208
AD01G01498	0	0	0	0	0	0	0	0	0	0	0.055592	0	0	0	0	0	0	0
AD01G01499	0	0	0	0	0	0	0	0	0	0	0	0	0	0	0	0	0	0
AD01G01500	0	0	0	0.14815	0	0	0	0	0	0	0	0	0	0	0	0	0	0
AD01G01501	0	0	0	0	0	0	0	0	0	0	0	0	0	0	0	0	0	0
AD01G01502	10.7379	11.1541	19.6429	15.4644	15.0405	20.8248	12.946	13.7356	13.3249	12.7234	12.5444	7.92627	14.152	11.0487	8.75291	3.52626	6.47251	4.34022
AD01G01503	0.078345	0.216982	0	0	0	0	0	0	0	0	0	0	0	0	0	0.076937	0	0
AD01G01504	0	0	0	0	0	0	0	0	0	0	0	0	0	0	0	0	0	0
AD01G01505	0	0	0	0	0	0	0	0	0	0	0	0	0	0	0	0	0	0
AD01G01506	0	0	0	0	0	0	0	0	0	0	0	0	0	0	0	0	0	0
AD01G01507	49.7509	67.3384	119.156	60.0588	62.0736	77.1499	84.8083	77.5164	93.9877	56.5811	79.0644	60.4574	52.2287	83.3481	53.0341	23.9674	28.0442	16.795
AD01G01508	0.368702	0.155138	0.243147	0	0.154701	0	0.044201	0	0	0	0	0	0.048224	0	0	3.94492	1.16697	0.949473
AD01G01509	6.59711	7.42941	7.59883	9.00654	6.55199	9.42687	9.97517	9.90214	11.0867	12.7948	9.94054	11.1026	11.3493	6.08433	7.7586	87.2898	143.14	31.6569
AD01G01510	0	0	0	0	0	0	0	0	0	0	0	0	0	0	0	0	0	0
AD01G01511	0	0	0	0	0	0	0	0	0	0	0	0	0	0	0	0	0	0
AD01G01512	8.07015	8.37652	5.20618	3.88375	3.01386	6.40733	4.8832	6.08365	3.0264	3.05195	1.69168	3.59713	3.65728	1.19359	3.08924	11.4235	8.1516	4.23135
AD01G01513	1.64762	0.985845	0.343484	10.7366	0.762264	0.911855	5.59949	5.90532	8.94043	17.4463	21.1871	34.5799	6.38708	10.7655	3.49628	627.101	931.909	264.017
AD01G01514	0	0	0	0	0	0	0	0	0	0	0	0	0	0	0	0	0.145291	0
AD01G01515	25.8954	25.8755	20.9758	17.1553	16.7331	16.9401	42.5247	40.1984	41.923	31.0261	31.1763	26.2123	20.9508	28.4819	26.5279	39.4701	49.0921	42.6323
AD01G01516	0	0	0	0	0	0	0	0	0	0	0	0	0	0	0	0	0	0
AD01G01517	0	0	0	0	0	0	0	0	0	0	0	0	0	0	0	0	0	0
AD01G01518	0	0	0	0	0	0	0	0	0	0	0	0	0	0	0	0	0	0
AD01G01519	2.08672	3.4732	26.2662	5.92413	2.88335	5.09843	8.57792	1.95488	12.599	1.46885	2.52781	1.88349	2.72974	15.0052	0.669399	0.224017	1.10654	0
AD01G01520	0	0	0	0	0	0	0	0	0	0	0	0	0	0	0	0	0	0
AD01G01521	0	0	0	0	0	0	0	0	0	0	0	0	0	0	0	0	0	0
AD01G01522	0	0	0	0	0	0	0	0	0	0	0	0	0	0	0	0	0	0
AD01G01523	0	0	0	0	0	0	0	0	0	0	0	0	0	0	0	0	0	0
AD01G01524	0.185598	0.531038	0	0	0	0	0.075034	0	0	0.043575	0	0	0	0	0	0.080672	0	0
AD01G01525	0	0	0	0	0	0	0	0	0	0	0	0	0	0	0	0	0	0
AD01G01526	0	0	0	0	0	0	0	0	0	0	0	0	0	0	0	0	0	0
AD01G01527	0	0	0	0	0	0	0	0	0	0	0	0	0	0	0	0	0	0
AD01G01528	0	0	0	0.095343	0.352046	0	0.080694	0.04131	0.107496	0.062752	0.207485	0.098908	0.083315	0.022576	0.149341	0	0	0.022073
AD01G01529	0	0	0	0	0	0	0	0	0	0	0	0	0	0	0	0	0	0
AD01G01530	1.24951	1.01835	0.91379	0.466474	0.90447	0.818724	0.475908	0.798746	0.833221	1.61577	0.9105	1.24157	1.96641	0.83454	1.52094	0.710791	0.701652	0.647944
AD01G01531	2.40984	0.807773	1.73684	12.4379	13.7096	18.2483	5.57271	6.34961	29.699	22.7089	20.775	28.4711	69.0009	10.1576	15.4545	37.5912	29.2319	24.7239
AD01G01532	35.6078	39.7536	96.4423	34.3982	37.0344	36.2619	66.0537	53.2214	55.9248	31.656	43.5357	32.0288	27.0818	53.7443	38.0182	2.82508	1.85482	3.01566
AD01G01533	13.0559	18.3478	36.0416	15.3257	10.842	10.6185	21.4841	47.4659	20.7033	13.4944	16.0578	13.4993	14.5711	9.31929	9.60662	3.19939	1.41179	5.46359
AD01G01534	0	0	0	0	0	0	0	0	0	0	0	0	0	0	0	0	0	0
AD01G01535	30.8911	26.7129	36.7404	37.6622	28.7451	30.6098	40.1399	39.4638	36.0243	26.6746	34.7855	29.8449	34.1044	38.2973	31.8906	48.7683	33.4702	41.4509
AD01G01536	0.041464	0	0	0	0	0	0	0	0	0	0	0	0	0	0	0	0	0
AD01G01537	6.00272	14.2221	12.5828	4.23624	2.83612	4.46165	4.14539	6.60851	2.24922	1.9771	1.93742	2.18384	2.12784	1.02016	5.10513	0.622627	0.36032	0.194045
AD01G01538	0	0	0	0	0	0	0	0	0	0	0	0	0	0	0	0	0	0
AD01G01539	4.0695	9.71884	7.59755	0.457462	2.078	4.86211	4.43987	5.51136	2.79054	5.93498	5.31707	7.27233	1.67805	3.02409	1.86911	2.31534	2.16295	0.289012
AD01G01540	0	0	0	0	0	0	0	0	0	0	0	0	0	0	0	0	0	0
AD01G01541	0	0.050297	0.312373	1.64011	0	0.36042	0.237973	0.226969	0.169761	0	0.122647	0	0.04629	0.068011	0.150254	0	0	0
AD01G01542	0.878355	1.06601	0.472122	0.485133	0.404805	0.899726	0.822166	0.91303	0.669422	0.388113	0.264018	0.472003	0.346002	0.275225	0.766924	0.710634	0.545136	0.258092
AD01G01543	4.30002	6.77342	3.12148	4.61794	2.31294	2.42948	3.15598	3.77472	0.909867	0.718153	0.890314	1.4581	0.271886	1.41333	0.247044	2.24462	0.460628	0.100415
AD01G01544	0	0	0	0	0	0	0	0	0	0	0	0	0	0	0	0	0	0
AD01G01545	0	0.05832	0.29852	1.72537	0	0.36042	0.233308	0.227308	0.154999	0	0.122315	0	0.077962	0.068011	0.144162	0	0	0
AD01G01546	0.953057	0.9815	0.489885	0.491631	0.688545	0.926339	0.712787	0.669719	0.639655	0.256086	0.267258	0.571866	0.344674	0.284248	0.798954	0.646702	0.498166	0.278976
AD01G01547	240.887	275.052	622.782	262.738	322.386	266.939	426.616	351.587	533.145	428.188	390.162	340.08	342.408	495.483	273.802	234.94	198.567	97.633
AD01G01548	240.919	159.913	401.926	167.096	210.695	187.156	264.54	207.98	274.213	300.537	359.416	347.416	338.128	310.335	281.127	207.512	167.559	145.586
AD01G01549	20.1383	17.2533	10.8681	8.49719	7.43989	10.1608	12.0722	12.85	12.3876	11.2842	9.21478	12.8626	13.4781	9.653	11.3101	14.6835	13.4625	6.78201
AD01G01550	0	0	0.019804	2.99082	0	1.04369	0.175388	0	0.295091	1.01095	0.8106	0	3.36597	1.39988	0	0	0	0
AD01G01551	1.53994	0.664779	0.536258	1.24076	1.18674	2.46573	0.811815	0.733454	1.52793	3.48173	1.32295	3.7157	5.73595	1.55392	3.79977	5.91477	4.08786	4.38023
AD01G01552	0	0	0	0	0	0	0	0	0	0	0	0	0	0	0	0	0	0
AD01G01553	0	0	0	0	0	0	0	0	0	0	0	0	0	0	0	0	0	0
AD01G01554	2.12293	0.209948	0.448426	0.635859	0.435089	2.04048	0.748655	1.24619	0.115572	0	0.060842	0.608523	0.445712	0	0.215741	0	0	0.31712
AD01G01555	0	0	0	0	0	0	0	0	0	0	0	0	0	0	0	0	0	0
AD01G01556	7.65222	9.10147	1.49573	9.10897	7.07447	10.3621	20.195	16.6718	13.7931	0.553961	5.81815	1.74126	3.97514	0.731583	14.0539	0.062931	0.041952	0
AD01G01557	2.94564	4.03631	1.56408	0.836413	1.01182	1.98211	1.4077	1.98607	0.899619	0.702535	0.337126	1.18616	0.558181	0.275902	0.760055	1.0967	1.46338	0.737079
AD01G01558	16.3516	17.8357	22.6177	18.8458	15.9956	20.5586	19.054	17.6123	17.8879	15.1279	15.6802	18.1117	22.1287	19.3095	27.5144	24.8147	21.4221	14.7011
AD01G01559	0	0	0	0	0	0	0	0	0	0	0	0	0	0	0	0	0	0
AD01G01560	0	0	0	0	0	0	0	0	0	0	0	0	0	0	0	0	0	0
AD01G01561	0	0	0	0	0	0	0	0	0	0	0	0	0	0	0	0	0	0
AD01G01562	0	0	0	0	0	0.432964	0	0	0	0	0	0	0	0	0.504114	0	0	0
AD01G01563	0.881885	0	0	0	0.543604	0	0.439133	0	0	0	0.093456	0	0	0	0	0	0	0
AD01G01564	0	0	0	0	0	0	0	0	0	0	0	0	0	0	0	0	0	0
AD01G01565	6.36903	6.05855	5.19744	6.85862	7.65365	7.37583	7.01322	7.91874	7.77055	8.04965	7.65554	7.76105	9.89044	9.39178	10.4036	12.1439	12.4382	5.47669
AD01G01566	4.50752	3.35143	1.46891	2.74949	2.12298	2.57685	2.99927	2.85079	1.58075	0.897696	0.452228	1.09845	1.05355	0.345089	0.928207	1.55601	2.60607	1.10892
AD01G01567	20.892	26.5593	14.4988	6.43478	4.55639	7.95178	9.34273	13.6168	6.62647	3.49947	1.13251	3.57145	3.02607	1.29723	5.49157	2.96104	2.52261	2.34601
AD01G01568	0	0	0	0	0	0	0	0	0	0	0	0	0	0	0	0	0	0
AD01G01569	0	0	0	0	0	0	0	0	0	0	0	0	0	0	0	0	0	0
AD01G01570	0	0	0	0	0	0	0	0	0	0	0	0	0	0	0	0	0	0
AD01G01571	0	0	0	0	0	0	0	0	0	0	0	0	0	0	0	0	0	0
AD01G01572	4.47228	8.84951	10.1112	8.00176	6.8133	6.57911	4.66511	4.63617	3.50748	6.89506	8.53284	7.3783	8.21439	3.95219	4.35102	8.50576	9.79816	5.09609
AD01G01573	0	0	0	0	0	0	0	0	0	0	0	0	0	0	0	0	0	0
AD01G01574	23.6297	15.487	29.521	27.6232	22.6973	22.14	13.7009	17.3781	13.7722	10.0556	13.8899	13.3239	9.71763	6.98466	11.3656	0.433794	1.28829	2.44301
AD01G01575	0	0	0	0	0	0	0	0	0	0	0	0	0	0	0.161187	0	0	0
AD01G01576	0	0	0	0	0	0	0	0	0	0	0	0	0	0	0	0	0	0
AD01G01577	0	0.788731	0.065442	0	0.168256	0.260685	0.068823	0.435776	0	0.090281	0	0.062638	0.409352	0.346627	0.414367	0.897905	0.450942	0
AD01G01578	0	0	0	0	0	0	0	0	0	0	0	0	0	0	0	0	0	0
AD01G01579	0	0	0	0	0	0	0	0	0	0	0	0	0	0	0	0	0	0
AD01G01580	0	0	0	0	0	0	0.117568	0	0	0	0	0	0	0	0	0	0	0
AD01G01581	12.1573	11.8922	30.3489	79.547	92.9841	101.912	24.6011	26.8414	50.287	32.8732	49.0862	45.0449	167.1	15.4888	98.3696	13.0421	9.93205	1.56134
AD01G01582	0.214199	0.042754	0.815683	0	0	0.961103	0.372824	0.138634	0.619166	0.329047	0.238263	0.120538	0.081483	0.306135	0	0.119178	0.407834	0.033769
AD01G01583	0	0.703424	0.38668	0	0	0	0.082192	0.047875	0.083229	0.295355	0.230009	0.356308	0.298411	0.111589	0.324873	0	0	0
AD01G01584	0	0.063768	0.015268	0	0	0	0.086138	0.058377	0.066061	0	0	0.01186	0.02877	0	0.087096	0.15625	0.158763	0.060161
AD01G01585	0	0	0	0	0	0	0	0	0	0	0	0	0	0	0	0	0	0
AD01G01586	0	0	0	0	0	0	0	0	0	0	0	0	0	0	0	0	0	0
AD01G01587	0	0	0	0	0	0	0	0	0	0	0	0	0	0	0	0	0	0
AD01G01588	0	0	0.011699	0	0	0	0	0	0	0	0	0	0	0	0	0	0	0
AD01G01589	0	0	0	0	0	0	0	0	0	0	0	0	0	0	0	0	0	0
AD01G01590	13.6391	15.4153	17.5453	29.9242	18.7139	22.2792	8.28082	8.88987	14.0099	17.5645	15.4845	19.988	23.9823	18.4307	20.2707	12.3104	18.1376	10.169
AD01G01591	9.83175	9.30063	12.1639	8.76704	9.34443	8.67871	8.36584	9.72007	10.0364	4.33134	4.3255	5.99608	7.14613	4.68501	10.6345	0.69182	1.77202	0.630289
AD01G01592	0	0	0	0	0	0	0	0	0	0	0	0	0	0	0	0	0	0
AD01G01593	0	0	0	0	0	0	0	0	0	0	0	0	0	0	0	0	0	0
AD01G01594	0	0	0	0	0	0	0	0	0	0	0	0	0	0	0	0	0	0
AD01G01595	14.1638	11.8739	12.6667	13.3995	15.7893	16.2534	14.8607	18.4827	12.797	8.66023	8.80998	9.82392	8.22312	6.44121	10.942	4.78908	5.03292	3.86889
AD01G01596	0	0	0	0	0	0	0.108911	0.146812	0	0.083679	0	0	0	0	0	0.11362	0	0.348562
AD01G01597	1.20894	0.725747	1.44068	0.693744	0.453865	0.979485	0.444642	0.724849	0.2451	0.398496	0.11571	0.326923	0.740896	0.379483	0.62108	0.417976	0.166163	0.054712
AD01G01598	0	0	0	0	0	0	0	0	0	0	0	0	0	0	0	0	0	0
AD01G01599	6.27391	10.8514	5.78931	9.51399	11.1003	12.7519	8.96082	8.43037	6.33066	3.45903	6.75871	5.24231	2.48509	6.95828	3.94151	0.366911	0.200114	1.14184
AD01G01600	201.145	187.176	198.163	204.966	167.696	156.692	238.328	205.936	224.843	123.484	186.627	135.781	91.264	198.689	103.91	82.9463	102.212	104.399
AD01G01601	402.158	477.886	743.362	566.56	541.638	477.036	630.593	539.102	786.589	773.538	878.821	657.434	672.836	1069.71	652.775	314.043	418.018	376.624
AD01G01602	0.331906	0.539964	0.247178	0.23559	0.661324	0.345522	0.609176	0.723565	0.47654	0.973622	0.215977	0.537619	0.187922	0.103517	0.095105	0.27832	0.116856	0
AD01G01603	0	0	0.296599	0	0	0	0	0	0	0	0	0	0	0	0.121448	1.42133	0.179516	0
AD01G01604	19.6791	30.8985	51.4009	22.2175	36.5587	38.7114	42.2216	36.6752	31.5538	24.4708	27.4836	21.4802	21.7889	31.9952	19.4048	13.4798	12.6945	18.9294
AD01G01605	0	0.016821	0.594936	0	0	0	0.054406	0	0	0	0	0	0	0	0	0	0	0
AD01G01606	26.0831	45.5665	38.1711	49.275	48.3801	56.1134	51.6265	57.3979	56.7464	35.0204	44.146	35.0802	24.1684	49.9295	25.4312	7.50238	7.08362	19.2094
AD01G01607	0.045922	0	1.26337	0	0	0	0	0	0	0	0	0	0	0.036127	0.058966	0	0	0
AD01G01608	0	0	0	0	0	0	0	0	0	0	0	0	0	0	0	0	0	0
AD01G01609	0	0.029912	0.133027	0	0.399577	0.100747	0	0	0.418228	0.059516	0.109888	0.127529	0.241668	0.061178	0	0	0	0
AD01G01610	0.347754	0.300065	0.34204	0.235246	0.070417	0.411699	0.163598	0.340878	0.215535	0.198711	0.068701	0.137003	0.13914	0.066378	0.245679	0.441645	0.244944	0.143399
AD01G01611	1.64491	2.12105	0	0	0.360167	1.40069	1.1056	1.1657	0.373723	2.00287	1.2805	2.06633	0.756324	0.774482	0.361895	1.57042	1.54039	3.20068
AD01G01612	0.110745	0.128154	0	0	0	0.235455	0.024032	0	0	0	0	0.120111	0	0	0	0.034937	0	0
AD01G01613	9.81296	9.48118	7.89325	4.48283	7.9648	8.0391	4.32187	6.41643	2.65678	2.65715	1.31522	2.06633	6.01447	2.10757	5.10507	15.1779	7.57457	5.85618
AD01G01614	0.565614	0.04642	0.051405	0	0.626711	0.086814	0.173443	0.102027	0	0.012421	0.047751	0.231401	0	0.215453	0.200696	0.226994	0.085706	0.007758
AD01G01615	15.4111	18.0042	47.9013	34.3339	37.2066	35.3376	26.8922	21.0617	51.0737	20.8279	28.1889	19.6521	28.5981	29.0498	25.1298	25.0757	9.69678	22.962
AD01G01616	15.1221	16.3875	14.4633	7.72942	7.07802	10.9912	7.04434	5.97723	14.3159	4.01223	6.42568	8.18718	8.55199	1.06051	11.0436	0.445608	0.230473	1.27947
AD01G01617	1.47408	1.60083	2.68152	1.05417	0.960043	1.71062	1.63311	1.45795	1.17088	1.07991	1.04063	1.42178	1.2742	1.703	1.33814	0.981837	0.490973	0.989129
AD01G01618	0	0	0.051869	0	0	0	0	0	0	0	0	0	0	0	0	0	0	0
AD01G01619	102.417	107.381	133.4	154.137	165.635	143.525	152.815	143.169	160.71	111.466	150.439	116.164	101.925	147.073	108.053	91.443	97.3477	78.648
AD01G01620	48.7192	32.5403	59.917	51.1269	46.6308	46.7365	58.9601	51.2944	65.3598	59.9972	56.189	50.6498	88.5699	67.7172	74.7313	156.966	213.568	154.435
AD01G01621	2.27638	1.30036	0.25924	0.492049	3.43176	4.31868	2.4407	0.951776	0.281242	1.15939	0.78841	0.312608	0.469488	1.33743	0.040087	0	0	0
AD01G01622	0	0	0	0	0	0	0	0	0	0	0	0	0	0	0	0	0	0
AD01G01623	28.9172	31.1471	12.8096	13.2269	13.8486	17.7543	12.1948	14.9389	8.08974	15.9008	9.06292	20.7136	10.6333	5.55293	9.83661	27.0196	16.4911	13.2104
AD01G01624	0	0	0.139084	0	0	0	0.202346	0	0	0	0	0	0.192454	0	0	0.535287	0.087431	0.585584
AD01G01625	39.7484	48.1727	28.6986	37.7279	34.1179	34.1206	46.3522	44.4707	46.2315	47.7758	54.2479	48.1441	50.8766	60.7857	58.4542	47.4097	66.0739	60.373
AD01G01626	0	0	0	0	0	0	0	0	0	0	0	0	0	0	0	0	0	0
AD01G01627	0	0	0	0	0	0	0	0	0	0	0	0	0	0	0	0	0	0
AD01G01628	0.921127	0.452203	0.62699	0.42392	0	0.34862	0.404417	0.46762	0.106972	0.356997	0.350766	0.434791	0.192704	0.265686	1.32949	0.235434	0.187992	0.124904
AD01G01629	0.580104	1.56525	1.90244	0.447612	1.46999	2.32968	0.884991	1.58928	0.316262	0.556269	0.200487	0.403601	0.049297	0.27906	0.922853	0	0	0
AD01G01630	0.626966	1.31861	0.976377	0	0.143392	0.748708	0.90544	1.15282	0.579634	0.405128	0.416369	0.171282	0.061152	0.248702	0.110713	0	0	0
AD01G01631	13.6566	13.6135	25.2505	33.158	42.3885	35.2516	22.967	18.5643	22.9117	23.0977	30.3733	21.2023	29.4663	28.7274	26.9743	42.2688	65.3745	31.8729
AD01G01632	10.6447	7.6983	8.26305	13.0032	17.3089	17.267	15.5265	11.7304	30.5549	21.6796	21.2823	21.7169	33.0242	55.4229	40.1193	5.6681	4.95526	7.93642
AD01G01633	8.41642	6.68335	13.8071	5.18552	4.11416	3.21033	5.74292	5.74421	5.48615	4.04837	2.15825	3.11586	5.43567	1.96472	3.02296	2.20186	1.70091	1.77967
AD01G01634	3.51001	1.58714	0.644935	4.47781	1.6342	1.42488	2.53645	1.24227	4.36428	4.17981	1.82825	3.33059	3.53678	1.31933	3.48965	1.73159	2.03728	1.88194
AD01G01635	0	0	0	0	0	0	0	0	0	0	0	0	0	0	0	0.084955	0	0
AD01G01636	0	0	0	0	0	0	0	0	0	0	0	0	0	0	0	0	0	0
AD01G01637	423.98	582.519	158.149	172.652	115.168	0.595759	9.53824	7.09238	315.056	385.079	382.586	412.154	132.478	122.427	98.5069	1237.42	1253.09	3655.65
AD01G01638	0	0	0	0	0	0	0	0	0	0	0	0	0	0	0	0	0	0
AD01G01639	0	0	0	0	0	0	0	0	0	0	0	0	0	0	0	0	0	0
AD01G01640	0	0.052486	0	0	0	0	0	0	0	0	0	0	0	0	0.057561	0.074018	0	0
AD01G01641	0	0	0	0	0	0	0	0	0	0	0	0	0	0	0	0	0	0
AD01G01642	0	0	0	0	0	0	0	0	0	0	0	0	0	0	0	0	0	0
AD01G01643	0	0	0	0	0	0	0	0	0	0	0	0	0	0	0	0	0	0
AD01G01644	266.938	364.345	97.8568	162.162	106.147	0.69141	8.52812	8.95324	201.783	239.306	242.524	252.628	107.949	82.03	84.7226	783.179	816.007	2450.56
AD01G01645	15.2029	15.8816	31.8549	33.1429	25.3337	16.5146	20.3632	20.204	32.9671	20.8727	24.4668	19.9829	16.5481	25.3219	25.2678	18.6407	27.3718	30.7911
AD01G01646	7.59944	6.68327	8.80142	11.3222	12.8449	12.4079	8.91248	7.97498	8.78381	9.60328	9.65339	8.84832	9.00104	10.2058	7.98634	11.8024	11.5743	11.3001
AD01G01647	11.4053	13.3499	30.6151	17.7294	14.6811	6.18693	15.3608	10.9667	20.1708	14.8779	12.5069	9.47336	10.3201	17.7497	11.2851	5.02581	4.66136	5.6666
AD01G01648	1.48329	0.928468	0.58404	0.968997	0.754169	0.875591	0.887857	1.26957	0.854873	1.56231	0.657557	1.53822	1.61559	0.171821	0.422366	1.03606	0.556934	0.769617
AD01G01649	1.05315	2.43957	3.93277	2.81305	3.19668	6.11001	3.71803	3.57626	3.17804	0.987963	0.544018	1.36516	0.176451	0.79832	0.404416	0.036372	0	0.060889
AD01G01650	6.4071	9.44576	7.33701	1.66096	2.00259	2.1083	7.04127	10.8429	2.14001	2.63159	1.24636	2.08556	0.623694	0.171587	0.707304	0.294063	0	0
AD01G01651	0	0	0	0	0	0	0	0	0	0	0	0	0	0	0	0	0	0
AD01G01652	0	0	0	0	0	0	0	0	0	0	0	0	0	0	0	0	0	0
AD01G01653	0	0	0	0	0	0	0	0	0	0	0	0	0	0	0	0	0	0
AD01G01654	0	0	0	0	0	0	0	0	0	0	0	0	0	0	0	0	0	0
AD01G01655	0	0	0	0	0	0	0	0	0	0	0	0	0	0	0	0	0	0
AD01G01656	14.7541	22.6558	12.3345	2.81074	2.61124	7.26018	9.84538	17.5125	6.72682	8.24956	8.10975	14.145	2.88639	1.24833	1.97184	9.34059	5.02847	3.77319
AD01G01657	0	0	0	0	0	0	0	0	0	0	0	0	0	0	0	0	0	0
AD01G01658	2.35067	6.75165	4.00124	1.22871	1.74374	3.39494	2.1462	3.16217	1.67098	2.13648	1.43176	4.12564	4.48293	1.95069	2.61045	2.54501	1.7339	1.18304
AD01G01659	0.371691	2.55543	4.24456	1.08009	2.239	3.68026	1.16995	1.28862	1.6639	0.716931	0.766568	1.35765	1.50213	0.856046	1.48552	0.528312	0.434828	0.186799
AD01G01660	0	0	0	0	0	0	0	0	0	0	0	0	0	0	0	0	0	0
AD01G01661	0	0	0	0	0	0	0	0	0	0	0	0	0	0	0	0	0	0
AD01G01662	0	0	0	0	0	0	0	0	0	0	0	0	0	0	0	0	0	0
AD01G01663	0	0	0	0	0	0	0	0	0	0	0	0	0	0	0	0	0.342283	0
AD01G01664	45.5658	45.3899	55.7982	27.6942	44.1374	31.608	49.1052	48.0449	50.1797	28.492	36.6827	25.251	22.2327	32.317	24.8216	16.3469	11.424	16.8601
AD01G01665	28.0599	32.3397	30.3304	33.0439	18.3343	18.7165	13.0383	9.25442	12.7578	29.3234	28.1869	32.7048	25.42	16.6544	19.8246	35.3572	31.3862	30.185
AD01G01666	0	0	0	0	0	0	0	0	0	0	0	0	0	0	0	0	0	0
AD01G01667	0	0	0	0	0	0	0	0	0	0	0	0	0	0	0	0	0	0
AD01G01668	0	0	0	0	0	0	0	0	0	0	0	0	0	0	0	0	0	0
AD01G01669	10.5539	11.0955	33.4785	1.75769	3.88577	5.29625	7.9239	8.73939	2.1015	4.18197	3.94377	2.67195	4.55553	2.89871	4.6035	37.7246	46.6878	14.906
AD01G01670	9.17234	11.3279	13.3724	6.25215	6.1506	7.92432	5.0996	6.14978	4.3238	7.45168	5.73581	5.84364	8.08523	4.69553	8.38237	2.47038	1.67437	0.794305
AD01G01671	8.32653	10.3356	13.0211	7.23934	4.91988	8.18761	5.75622	6.20339	3.78361	4.15866	3.71377	4.31729	5.02036	1.66461	3.79011	7.86458	5.35276	3.48671
AD01G01672	6.28693	5.85798	3.3055	5.4117	4.38321	5.11312	5.73226	5.08509	3.66273	3.48416	2.30661	4.85149	4.90538	2.40438	4.72614	12.7045	13.4144	9.19282
AD01G01673	0.561082	0.464669	0.486764	0.746189	0	0.938921	0.612618	0.751668	0.594525	0.335872	0.351994	0.616039	0.91527	0.607949	0.760666	0.53328	0.621892	0.509419
AD01G01674	0.232701	0	0	0	0	0	0	0	0	0	0	0	0	0.138339	0.234402	0	0	0
AD01G01675	0	0	0	0	0	0	0	0	0	0	0	0	0	0	0	0	0	0
AD01G01676	0	0	0	0	0	0	0	0	0	0	0	0	0	0	0	0	0	0
AD01G01677	0	0	0	0	0	0	0	0	0	0	0	0	0	0	0	0	0	0
AD01G01678	0.090946	0.123176	0.014	0	0.014888	0	0.057546	0.147841	0	0	0.098673	0.499708	0	0	0.067414	0.105471	0.11787	0
AD01G01679	211.777	222.653	369.689	256.024	248.355	184.124	274.741	236.159	318.393	239.013	310.441	223.355	249.307	368.941	198.445	199.684	113.487	155.887
AD01G01680	7.07272	16.9287	5.69287	7.79235	3.89589	8.08049	4.84912	4.42989	6.4266	17.3978	22.7732	36.8625	20.2076	4.71834	9.48398	1.73666	0.512464	0.678592
AD01G01681	0	0	0	0	0	0	0	0	0	0	0	0	0	0	0	0	0	0
AD01G01682	5.6723	4.2577	1.30762	0.883385	0.887449	1.19826	1.44633	1.90984	0.788021	0.934833	0.22697	0.554898	0.686948	0.313948	0.842181	2.6318	1.4398	1.17249
AD01G01683	0.220748	0	0	0	0.385017	0	0	0	0	0.21386	0.196858	0.092298	0	0.085341	0	0.357452	0.077153	0.089555
AD01G01684	0.029377	0	0.39765	0	0	0.324023	0.086642	0	0.598533	0.256559	0.652195	0.177094	1.05397	0.132524	0.714006	0.628011	1.57249	0.434149
AD01G01685	7.51778	8.01756	3.52989	2.13575	1.11776	1.36061	3.98083	3.91296	2.05571	1.75277	1.17576	2.1694	2.97412	1.26913	2.40293	7.71239	3.91432	3.05007
AD01G01686	7.77239	8.20065	5.58188	6.90502	4.14309	5.83357	3.94872	6.19677	1.65558	2.32005	1.2567	1.628	2.20492	1.12462	4.27061	9.48072	4.9579	1.65911
AD01G01687	5.07796	4.85752	5.64418	3.36121	3.36808	5.16799	5.19828	4.8841	4.04824	4.48431	3.26319	4.67378	2.45988	3.16939	2.32387	1.4718	2.21239	1.31419
AD01G01688	3.76538	3.15141	5.57171	2.86194	4.56891	9.99456	4.24445	4.75936	3.59977	2.67544	1.58617	2.48857	1.30693	1.32726	2.40031	0.679196	2.67871	1.23866
AD01G01689	8.06584	4.56141	9.55101	7.09703	9.85657	16.6846	6.5054	6.14042	6.04376	3.43475	6.03466	4.54501	2.88459	5.34784	1.74765	1.90096	2.25144	2.36599
AD01G01690	12.17	13.6827	16.9789	20.7807	16.9348	15.0776	13.2402	10.3955	8.20725	8.44575	12.2571	9.61993	3.78436	6.62036	6.98468	0.189908	0	0.64747
AD01G01691	16.9105	31.1153	27.2991	14.051	13.8859	17.4918	15.4337	16.8302	10.442	16.4881	11.3729	15.1436	12.7725	6.31388	10.6203	12.5464	6.34456	9.14798
AD01G01692	2.4745	1.34646	0.534879	0.839559	1.87126	1.78764	1.98454	2.12548	0.726492	1.46673	1.28862	1.45669	0.55865	0.475258	0.489373	0.396599	0.065222	0.135294
AD01G01693	10.4132	4.84776	17.1911	25.8976	16.9286	19.1884	15.2103	16.0993	18.6393	10.2748	11.2788	9.13528	10.6276	11.0191	12.0569	5.00069	3.65455	5.16733
AD01G01694	0	0	0	0	0	0	0	0	0	0	0	0	0	0	0	0	0	0
AD01G01695	0	0	0	0	0	0	0	0	0	0	0	0	0	0	0	0	0	0
AD01G01696	0	0	0	0	0	0	0	0	0	0	0	0	0	0	0	0	0	0
AD01G01697	0	0	0	0	0	0	0	0	0	0	0	0	0	0	0	0	0	0
AD01G01698	0	0	0	0	0	0	0	0	0	0	0	0	0	0	0	0	0	0
AD01G01699	0	0	0	0	0	0	0	0	0	0	0	0	0	0	0	0	0	0
AD01G01700	14.3256	17.796	26.6588	26.3945	24.1831	20.4618	26.5795	19.6571	26.9808	18.9389	21.0059	21.7788	26.3887	39.1685	33.262	17.9745	25.4112	18.1063
AD01G01701	14.7953	18.7652	15.4096	13.8842	13.8444	11.6481	14.9514	17.1888	13.1046	8.91045	8.90391	9.89028	13.9579	13.6678	15.7876	6.13188	7.69786	6.19959
AD01G01702	0	0	0	0	0	0	0	0	0	0	0	0	0	0	0	0	0	0
AD01G01703	0	0	0	0	0	0	0	0	0	0	0	0	0	0	0	0	0	0
AD01G01704	0	0	0	0	0	0	0	0	0	0	0	0	0	0	0	0	0	0
AD01G01705	0	0	0	0	0	0	0	0	0	0	0	0	0	0	0	0	0	0
AD01G01706	0.156837	0	0	0	0	0	0	0	0	0	0	0	0	0	0	0	0	0
AD01G01707	3.24667	2.5499	1.99039	5.96351	6.06228	5.18745	3.91751	4.1476	2.16706	1.52083	2.32216	1.49033	1.80336	8.0261	3.4965	0.148455	0.119966	0.11489
AD01G01708	0.407573	0.159777	0.335239	0	0.044783	0.308613	0.190319	0.224785	0.146121	0.242939	0.136311	0.838231	0.193265	0.137089	0.360658	1.07139	0.581286	0.030747
AD01G01709	3.12785	2.42206	3.05851	3.40267	2.1737	4.0838	3.20427	3.61254	3.06463	3.15584	2.67217	3.74223	3.70297	2.5241	5.32524	5.35989	4.78858	3.11414
AD01G01710	24.4713	27.1866	49.1996	62.2455	65.7694	69.2578	41.4944	54.499	40.1883	17.6048	34.4351	24.0052	21.2315	29.0294	29.3492	0.311634	0	0.105552
AD01G01711	0	0	0	0	0	0	0	0	0	0	0	0	0	0	0	0	0	0
AD01G01712	0	0	0	0	0	0	0	0	0	0	0	0	0	0	0	0	0	0
AD01G01713	5.41264	8.17169	15.0093	8.04755	3.57993	11.1591	8.14918	8.42567	9.22239	6.96581	8.85106	8.12311	14.3993	4.96981	13.4689	0.582202	0.438128	0
AD01G01714	0.260639	0.861898	2.5389	0	0.462661	0	0.337324	0.066277	1.29887	5.80829	3.41217	2.43511	1.55189	0.09994	0.65735	0.527622	1.13868	1.7026
AD01G01715	0	0	0	0	0	0	0	0	0	0	0	0	0	0	0	0	0	0
AD01G01716	0	0	0	0	0	0	0	0	0	0	0	0	0	0	0	0	0	0
AD01G01717	0.183957	0.083965	0.044614	0.809741	1.29645	0.918564	0.213344	1.42707	0	0.387443	0.08434	0	0	0	0.535907	0.392056	0.911595	0.036741
AD01G01718	0	0	0	0	0	0	0	0	0	0	0	0	0	0	0	0	0	0
AD01G01719	0	0	0	0	0	0	0	0	0	0	0	0	0	0	0	0	0	0
AD01G01720	0	0	0	0	0	0	0	0	0	0	0	0	0	0	0	0	0	0
AD01G01721	0	0	0	0	0	0	0	0	0	0	0	0	0	0	0	0	0	0
AD01G01722	0	0	0	0	0	0	0	0	0	0	0	0	0	0	0	0	0	0
AD01G01723	0.347266	1.84316	0	0.562551	0	0	0	0	0	0	0	0	0	0	0	0	0	0
AD01G01724	0	0	0	0	0	0	0	0	0	0	0	0	0	0	0	0	0	0
AD01G01725	0	0	0	0	0	0	0	0	0	0	0	0	0	0	0	0	0	0
AD01G01726	0	0	0	0	0	0	0	0	0	0	0	0	0	0	0	0	0	0
AD01G01727	0	0	0	0	0	0	0	0	0	0	0	0	0	0	0	0	0	0
AD01G01728	0	0	0	0	0	0	0	0	0	0	0	0	0	0	0	0	0	0
AD01G01729	0	0	0	0	0	0	0	0	0	0	0	0	0	0	0	0	0	0
AD01G01730	0	0	0	0	0	0	0	0	0	0.049901	0	0	0	0	0	0	0	0
AD01G01731	0	0	0	0	0	0	0	0	0	0	0	0	0	0	0	0	0	0
AD01G01732	0	0	0	0	0	0	0	0	0	0	0	0	0	0	0	0	0	0
AD01G01733	0	0	0	0	0	0	0	0	0	0	0	0	0	0	0	0	0	0
AD01G01734	0	0	0	0	0	0	0	0	0	0	0	0	0	0	0	0	0	0
AD01G01735	0	0	0	0	0	0	0	0	0	0	0	0	0	0	0	0	0	0
AD01G01736	0	0	0	0	0	0	0	0	0	0	0	0	0	0	0	0	0	0
AD01G01737	0	0	0	0	0	0	0	0	0	0	0	0	0	0	0	0	0	0
AD01G01738	0	0	0	0	0	0	0	0	0	0	0	0	0	0	0	0	0	0
AD01G01739	0	0	0	0	0	0	0	0	0	0	0	0	0	0	0	0	0	0
AD01G01740	0	0.022429	0.022022	0	0.070325	0	0	0.023545	0.135415	0.104554	0.140166	0.275069	0	0.093049	0.21256	0.026259	0	0.028521
AD01G01741	0	0	0	0	0	0	0	0	0	0	0	0	0	0	0	0	0	0
AD01G01742	0	0	0	0	0	0	0	0	0	0	0	0	0	0	0	0	0	0
AD01G01743	0.039614	0	0.022481	0	0	0	0	0	0	0.036963	0	0	0	0	0.072194	0.036471	0.117752	0
AD01G01744	0	0	0	0	0	0	0	0	0	0	0	0	0	0	0	0	0	0
AD01G01745	0	0	0	0	0	0	0	0	0	0	0	0	0	0	0	0	0	0
AD01G01746	0	0	0	0	0	0	0	0	0	0	0	0	0	0	0	0	0	0
AD01G01747	0	0	0	0	0	0	0	0	0	0	0	0	0	0	0	0	0	0
AD01G01748	0	0	0	0	0	0	0	0	0	0	0	0	0	0	0	0	0	0
AD01G01749	0	0	0	0	0	0	0	0	0	0	0	0	0	0	0	0	0	0
AD01G01750	0	0	0	0	0	0	0	0	0	0	0	0	0	0	0	0	0	0
AD01G01751	0	0	0	0	0	0	0	0	0	0	0	0	0	0	0	0	0	0
AD01G01752	0	0	0	0	0	0	0	0	0	0	0	0	0	0	0	0	0	0
AD01G01753	0	0	0	0	0.008132	0	0	0	0	0	0	0	0	0	0	0	0	0
AD01G01754	0	0	0	0	0	0	0	0	0	0	0	0	0	0	0	0	0	0
AD01G01755	8.38517	13.1118	4.42141	7.19695	4.94594	6.23613	10.0666	8.14842	8.38811	6.17026	8.24119	11.1228	5.60698	4.64372	5.58888	17.5415	19.1216	10.6337
AD01G01756	0	0	0	0	0	0	0	0	0	0	0	0	0	0	0	0	0	0
AD01G01757	0	0	0	0	0	0	0	0	0	0	0	0	0	0	0	0	0	0
AD01G01758	0.006262	0	0	0	0	0	0	0	0	0	0	0	0	0	0	0	0	0
AD01G01759	0	0	0	0	0	0	0	0	0	0	0	0	0	0	0	0	0	0
AD01G01760	1.58604	1.48151	5.12744	2.52533	4.30512	1.51054	1.13912	0.947248	1.14004	0.827636	0.948432	1.34198	0.700063	0.778316	0.82981	0.416014	0.386699	0.200497
AD01G01761	0	0	0	0	0	0	0	0	0	0	0	0	0	0	0	0	0	0
AD01G01762	0	0	0	0	0	0	0	0	0	0	0	0	0	0	0	0	0	0
AD01G01764	0	0	0	0	0	0	0	0	0	0	0	0	0	0	0	0	0	0
AD01G01765	0	0	0.041127	0	0.014928	0	0.10646	0.050426	0.028848	0	0	0	0	0	0.023312	0	0.042371	0.017788
AD01G01766	0	0	0	0	0	0	0	0	0	0	0	0	0	0	0	0	0	0
AD01G01767	0.400683	0.288369	1.72572	0	0.356269	0	0.747933	1.2347	2.04222	1.05667	1.3921	1.56952	3.30453	2.37889	2.92147	2.75597	1.83905	0.681695
AD01G01768	0	0	0	0	0	0	0	0	0	0	0	0	0	0	0	0	0	0
AD01G01769	0	0	0	0	0	0	0.020146	0	0	0	0	0.014832	0	0	0	0	0	0
AD01G01770	0.041534	0	0	0	0	0	0	0	0	0	0	0	0	0	0	0	0	0
AD01G01771	0	0	0	0	0	0	0	0	0	0	0	0	0	0	0	0	0	0
AD01G01772	0	0	0	0	0	0	0.020812	0	0	0	0	0.019365	0.044318	0	0	0.070206	0	0
AD01G01773	0.032591	0	0	0	0	0	0	0	0	0	0	0	0	0	0	0	0	0
AD01G01774	0.105452	0.407719	1.64058	0.16726	1.00211	0.949788	0.345567	0.439175	0.259092	0.3884	0.213741	0.485562	0.481098	0.530898	0.440837	0.561147	0.405192	0.541384
AD01G01775	1.52923	1.86006	0.271984	0.269046	0.336922	0.328095	0.526194	1.07591	0.449326	0.228677	0.035512	0.026824	0.878048	0.564416	0.745694	0.063896	0.812093	0.106499
AD01G01776	0.337695	1.05448	2.09168	0.671603	2.12475	1.96506	0.804863	0.743708	0.758838	0.94496	0.648615	0.985207	1.17358	1.58397	1.31544	0.743348	0.711301	0.637362
AD01G01777	0.036236	0.083055	0	0.107762	0.2202	0.238024	0	0.183607	0	0	0.058568	0.173747	0	0	0.05951	0	0.142994	0
AD01G01778	1.1779	1.27488	1.98578	1.14238	1.30834	1.56685	1.23009	0.791724	1.18911	0.158327	0.965334	1.25292	1.45529	0.977712	1.23632	0.54706	0.727976	0.315166
AD01G01779	0	0	0	0	0	0	0	0	0	0	0	0	0.00895	0	0	0	0	0
AD01G01780	0	0	0	0	0	0	0	0	0	0	0	0	0	0	0	0	0	0
AD01G01781	0	0	0	0	0.150584	0	0	0.181148	0.149232	0.045954	0.088393	0.242056	0	0	0.116291	0	0.058478	0
AD01G01782	0.374261	0.03288	0.816411	0.412926	0	0	0.152611	0.108956	0.375595	0.439962	0.121961	0.516568	0.403045	0.392335	0.09389	0	0.182407	0
AD01G01783	29.5027	29.1604	51.9554	32.6252	32.0892	31.4432	32.4952	26.7959	30.3736	23.5783	30.3664	26.1187	38.3608	44.1894	35.1498	23.3061	21.4693	33.6688
AD01G01784	1.3602	1.59296	2.19154	2.27876	1.17705	1.81932	1.12865	1.02095	2.35502	0.588339	0.858067	0.802094	0.552436	0.510029	0.60754	0	0	0.028204
AD01G01785	2.26986	2.62052	1.52464	3.04463	3.37869	2.63349	2.01095	2.75659	1.79158	1.3597	1.3757	1.50754	2.14573	1.23344	2.31242	2.89872	1.38374	1.31175
AD01G01786	12.8821	11.1487	2.04448	1.65139	2.39205	3.88088	3.36886	4.31633	2.95379	14.6448	6.1139	20.0482	7.7267	1.23779	3.05965	13.1344	6.54491	8.98319
AD01G01787	125.748	153.791	197.962	90.0364	89.9647	111.703	92.0554	101.892	67.4364	160.838	94.3269	139.109	62.3866	61.4256	46.8652	29.1347	7.97907	28.8042
AD01G01788	0	0	0	0	0	0	0	0	0	0	0	0	0	0	0	0	0	0
AD01G01789	3.81301	5.13361	4.12493	2.58724	2.3509	3.18008	2.04437	2.18315	2.74675	3.97132	3.09024	3.7449	3.31546	2.56758	3.09023	5.25479	4.48826	3.11177
AD01G01790	6.85931	5.17128	2.86687	3.67984	3.65499	4.76399	3.74945	4.03248	4.74036	3.90668	3.5882	4.34125	7.37246	4.2423	7.29811	10.4919	12.2298	6.65634
AD01G01791	1.38998	2.2337	1.76065	2.43067	1.14796	1.53756	0.965193	1.13245	0.959812	0.442281	0.313743	0.824744	0.550609	0.241755	0.933471	0.133312	0.027176	0.117898
AD01G01792	1.54736	0.252825	0.321502	5.97342	2.06556	1.6809	1.6094	0.376093	0.532483	0.753469	0.519304	0.628453	1.51929	0.30331	0.981498	1.34511	1.25248	0.982645
AD01G01793	6.9459	5.69695	4.10239	4.61216	3.79954	5.30496	3.50892	4.44071	1.6289	2.50979	2.10738	2.9973	3.29874	0.930793	2.97526	7.94823	10.8791	4.52338
AD01G01794	1.35527	3.54602	3.25033	4.83595	3.60526	3.87978	3.10371	4.99938	2.04053	1.80982	1.22891	1.31729	2.22004	1.62599	1.86799	0.201687	0.293214	0
AD01G01795	0	0	0	0	0	0	0	0	0	0	0	0	0	0.171897	0.111517	0.060759	0	0
AD01G01796	11.345	12.7326	10.3071	1.64049	3.39409	5.77736	2.66427	3.42911	1.86497	6.39281	1.77159	6.92995	4.08234	0.784424	2.15601	2.45254	1.08263	0.78796
AD01G01797	0	0	0	0	0	0	0	0	0	0	0	0	0	0	0	0	0	0
AD01G01798	0	1.56947	0.588538	0	1.2242	1.34944	0	0	0	0	0.062001	0.035273	0	0	0	0	0	0
AD01G01799	4.29854	0.779039	5.02445	12.651	3.98037	4.34688	1.2737	1.64323	0	1.17683	1.07188	0.366287	0	9.51177	0	0.100986	0	0
AD01G01800	0	0	0	0.364615	0	0	0	0	0	0	0	0	0	0	0	0	0	0
AD01G01801	2.4554	3.56841	0	0	0	0	0	0	0	0	0	0	0	0	0	0	0	0.327288
AD01G01802	0	0	0	0	0	0	0	0	0	0	0	0	0	0	0	0	0	0
AD01G01803	0	0	0	0	0	0	0.014882	0	0	0	0	0	0	0	0	0.03664	0	0
AD01G01804	0.209701	0.147618	0.358802	0.212586	0	0.070427	0.31965	0.547477	0.30921	0.44417	0	0.35095	0.187306	0	0.520502	0	0.546196	0
AD01G01805	0.189548	0.185238	0.144152	0.870285	0	0.363386	0.343937	0.524067	0.325762	0.878201	0.839895	0.179518	0.198106	1.29127	0.204127	0.345518	0.509005	0.85617
AD01G01806	0	0.091153	0.134575	0	0	0	0.030848	0	0	0.082216	0.026125	0.021792	0.201159	0	0.02499	0.010939	0	0
AD01G01807	0.120762	0.050562	0.172878	0.340912	0.136242	0.147883	0.245623	0.353287	0.175082	0.542397	0.462847	0.324693	0.106485	0.886548	0.244229	0.244672	0.240049	0.609856
AD01G01808	0	0.110135	0.096048	0	0	0	0.015424	0	0	0.017404	0.018174	0.050393	0.103491	0	0.074971	0	0	0
AD01G01809	0.154356	0.14112	0.296549	0.240879	0.109376	0.167561	0.322368	0.515841	0.360168	0.674996	0.506221	0.379967	0.209013	1.1148	0.482439	0.330605	0.490621	0.724938
AD01G01810	0	0.013065	0.161859	0	0	0	0.030848	0	0	0.155076	0.028404	0.022473	0.104177	0	0.060143	0.032829	0	0
AD01G01811	0.145909	0.037387	0.125131	0.386591	0.11776	0.178789	0.209075	0.323919	0.132016	0.527132	0.317189	0.202879	0.117437	0.717306	0.241461	0.221589	0.241938	0.637504
AD01G01812	0	0.035852	0.061216	0	0	0	0	0	0	0.07677	0.018174	0.022473	0.243653	0	0.085133	0.010939	0	0
AD01G01813	0.179357	0.143002	0.359363	0.336675	0.112611	0.212425	0.36811	0.623707	0.397777	0.71517	0.45101	0.41065	0.197723	1.01636	0.409128	0.378146	0.512424	0.709554
AD01G01814	0	0.04208	0.110278	0	0	0	0	0	0	0.131874	0	0.022473	0.170659	0	0.055478	0	0	0
AD01G01815	4.95308	0.78567	0.314754	0	0.312896	0.849682	0.236121	0.445876	0.392042	0.903506	2.66043	5.12225	0.628695	0.110943	0.817885	0.324216	0.46554	1.0345
AD01G01816	0.23278	0.048695	0.171362	0	0	0	0	0.046781	0	0	0.176375	0.045477	0.164772	0	0	0	0	0
AD01G01817	20.404	20.4374	20.5738	14.8601	17.0793	18.5409	23.7134	22.8808	21.4997	16.245	18.6019	20.9723	25.8474	21.5871	28.4271	35.3443	49.0191	25.7171
AD01G01818	0	0	0	0	0	0	0	0	0	0	0	0	0	0	0	0	0	0
AD01G01819	8.81064	17.9215	26.9095	0	8.1801	7.45947	13.7932	12.0598	7.07682	1.9078	3.64014	3.74436	0.644446	2.24181	5.73895	0.618064	0.473862	0.084918
AD01G01820	0	0	0	0	0	0	0	0	0	0	0	0	0	0	0	0	0	0
AD01G01821	0.071584	0.063442	0.020819	0.423017	0.561624	0.607638	0	0.082704	0.122414	0.048403	0.045595	0	0.211784	0	0.17324	0.02979	0	0.061607
AD01G01822	0	0	0	0	0	0	0	0	0	0	0	0	0	0	0	0	0	0
AD01G01823	0	0	0	0	0	0	0	0	0	0	0	0	0	0	0	0	0	0
AD01G01824	0	0	0	0	0	0	0.071835	0.219754	0	0.211344	0.103639	0.566374	0.076651	0.231176	0.163233	0	0.227928	0
AD01G01825	0.214473	0.133813	0.330397	0	0.189653	0	0.227009	0.753319	0.122167	0.598233	0.539692	0.342283	0.595659	0.433276	0.770454	0	0.128474	0.357196
AD01G01826	0.3473	0.525342	0.765266	0.394362	0	0	0.461574	0.880217	0.723699	0.790827	0.91415	0.374775	0.454719	1.75656	1.11091	0.134884	0.244372	0.10509
AD01G01827	0	0	0	0	0	0	0	0	0	0	0	0	0	0	0	0	0	0
AD01G01828	0	0	0	0	0	0	0	0	0	0	0	0	0	0	0	0	0	0.055256
AD01G01829	0	0	0	0	0	0	0	0	0	0	0	0	0	0	0	0	0	0
AD01G01830	0	0	0	0	0	0	0	0	0	0	0	0	2.24491	0	1.03099	0	0	0
AD01G01831	0	0	0	0	0	0	0	0	0	0	0	0	1.39886	0	1.48575	0	0	0
AD01G01832	0	0	0	0	0	0	0	0	0	0	0	0	1.28035	0	1.00425	0	0	0
AD01G01833	0	0	0	0	0	0	0	0	0	0	0	0	0	0	0	0	0	0
AD01G01834	0	0	0	0	0	0	0	0	0	0	0	0	0	0	0	0	0	0
AD01G01835	0	0	0	0	0	0	0	0	0	0	0	0	0	0	0	0	0	0
AD01G01836	0	0	0	0	0	0	0	0	0	0	0	0	0	0	0	0	0	0
AD01G01837	0	0	0	0	0	0	0	0	0	0	0	0	0	0	0	0	0	0
AD01G01838	0.78658	1.87495	4.93901	1.5631	2.30499	1.25884	2.17954	1.8598	2.94971	1.71244	1.64919	2.00494	2.51689	0.860385	1.72075	3.18852	2.58203	1.4445
AD01G01839	0	0	0	0	0	0	0	0	0	0	0	0	0	0	0	0	0	0
AD01G01840	0	0.042997	0	0	0	0	0	0	0	0	0	0	0	0	0	0	0	0
AD01G01841	0.154588	0.177737	0.715362	0	0	0	0.327964	0	0	0	0.379804	0	0.801893	0	0	0	0	0
AD01G01842	9.74451	7.00367	6.61914	2.21174	2.58812	3.87173	2.81812	4.12047	2.66256	2.542	1.37666	4.41687	3.64999	2.09715	3.61129	5.41456	1.60742	1.00244
AD01G01843	0.561089	2.78704	5.83127	2.2886	0.453621	0.356573	0.268735	0.336929	0.396574	2.15034	2.02064	2.9614	1.39433	2.30519	0.378078	0.172977	0.163074	0.203919
AD01G01844	0.979872	0.930321	1.53687	2.0996	1.90168	3.37395	2.21259	2.36313	2.87723	0.987202	1.0227	0.82485	2.71851	1.60367	2.61331	2.40298	3.34447	1.18393
AD01G01845	4.97031	4.15134	1.9825	1.01147	1.09901	2.8968	1.92029	2.8125	0.501691	0.221155	0.062797	0.171476	0.18743	0.059757	0.195599	1.08016	0.298145	0.114446
AD01G01846	0	0	0	0	0	0	0	0	0	0	0	0	0	0	0	0	0	0
AD01G01847	0	0	0.17696	0	0	0.163595	0	0	0	0	0	0	0.05767	0	0.087849	0	0.136372	0
AD01G01848	0.367043	0.479156	0	0	0	0.350536	0.150413	0.1518	0	0	0	0	0.208358	0	0.356145	0.870283	0	0
AD01G01849	5.83604	6.69888	13.2966	10.9937	11.3221	15.1745	9.96642	9.49847	7.93077	6.25936	5.90269	5.37056	7.51422	4.64235	4.51503	11.7883	4.70376	2.67569
AD01G01850	1.3733	0.803165	0.926421	2.01634	2.56456	3.66722	3.65205	2.19018	1.48176	0.52128	0.202287	0.612865	0.724899	1.05844	0.623474	0.165259	0.679921	0.135753
AD01G01851	13.3707	9.91503	8.38562	4.97039	9.79695	8.9695	9.66181	9.84359	9.11445	6.96991	8.42454	8.64051	9.21302	8.23097	10.5212	6.00696	3.73336	2.45289
AD01G01852	20.9028	23.9554	31.0809	52.7683	47.6952	41.9651	34.5978	31.3443	46.388	50.2107	46.2632	42.394	69.9542	127.691	78.5673	137.499	153.095	104.349
AD01G01853	0	0	0	0	0	0	0.006285	0	0	0	0	0	0	0	0	0	0	0
AD01G01854	1.72782	1.0897	1.30405	1.13161	0.516389	1.22232	0.393764	0.581289	0.325685	0.335603	0.17958	0.474947	0.266904	0.066444	0.37453	2.60228	1.25428	1.22801
AD01G01855	5.12724	6.37231	3.3106	2.56699	3.15226	2.45841	3.77813	3.54309	1.12228	1.87208	0.876966	2.20664	1.77558	1.032	2.11628	15.1816	15.6039	7.15675
AD01G01856	0	0	0	0	0	0	0	0	0	0	0	0	0	0	0	0	0	0
AD01G01857	0	0	0	0	0	0	0	0	0	0	0	0	0	0	0	0	0	0
AD01G01858	0	0	0	0	0	0	0	0	0	0	0	0	0	0	0	0	0	0
AD01G01859	0	0	0	0	0	0	0	0	0	0	0	0	0	0	0	0	0	0
AD01G01860	0	0	0	0	0.014745	0	0	0	0	0	0	0	0	0	0	0	0	0
AD01G01861	18.9378	14.9073	9.10618	4.66594	5.51146	5.13727	4.38146	7.79896	5.86297	17.6548	3.69531	12.1206	5.1214	0.85553	3.4623	3.74265	2.41371	6.20019
AD01G01862	0.124814	0.298	0.360862	0	0.505304	0.389174	0.16838	0.103379	0.297342	0.178603	0.124498	0.212864	0	0	0.168373	0	0	0.097425
AD01G01863	19.3266	15.3064	25.6669	29.387	28.9636	21.9566	42.1341	38.3053	49.3973	53.8628	45.5028	42.0758	97.9452	89.741	117.761	81.894	111.775	48.8128
AD01G01864	0	0	0	0	0	0	0	0	0	0	0	0	0	0	0	0	0	0
AD01G01865	1.54032	1.78302	1.76539	3.99771	5.01077	5.37059	2.11064	1.56635	3.13555	2.05076	3.06622	1.52073	6.94432	2.99772	9.46995	2.62314	3.92943	2.40425
AD01G01866	0	0.107959	0	0	0	0	0	0	0	0	0	0	0	0	0	0	0	0
AD01G01867	0	0	0	0	0	0	0	0	0	0	0	0	0	0	0	0	0	0
AD01G01868	0	0	0	0	0	0	0	0	0	0	0	0	0	0	0	0	0	0
AD01G01869	5.33271	2.39153	4.94418	2.46948	4.07475	5.2652	4.33884	3.46624	3.8356	3.89321	4.62571	4.14095	5.67689	1.59591	4.83952	5.82288	7.93149	3.99252
AD01G01870	19.9864	19.4598	12.5185	13.3775	14.306	16.5063	17.5726	21.3186	15.4196	18.8819	16.7746	17.6068	17.4959	13.3158	19.4253	27.4561	36.543	22.2989
AD01G01871	0	0	0	0	0	0	0	0	0.072641	0	0	0	0	0.125259	0	0	0	0
AD01G01872	80.2186	72.2719	179.08	93.8276	77.6625	73.3318	86.4509	91.8313	93.3285	52.8569	57.5394	56.2028	54.0403	51.8161	47.1269	73.5955	71.5116	66.4557
AD01G01873	0.814801	0	0.927006	0.66296	0.386845	0.612623	0.413664	0.331566	0.30368	0.028994	0.060803	0.096365	0	0	0.030043	0.077843	0	0
AD01G01874	0	0	0	0	0	0	0	0	0	0	0	0	0	0	0	0	0	0
AD01G01875	0	0	0	0	0	0	0	0	0	0	0	0	0	0	0	0	0	0
AD01G01876	0	0	0	0	0	0	0	0	0	0	0	0	0	0	0	0	0	0
AD01G01877	0	0	0	0	0	0	0	0	0	0	0	0	0	0	0	0	0	0
AD01G01878	0	0	0	0	0	0	0	0	0	0	0	0	0	0	0	0	0	0
AD01G01879	0	0	0	0	0	0	0	0	0	0	0	0	0	0	0	0	0	0
AD01G01880	0	0	0	0	0	0	0	0	0	0	0	0	0	0	0	0	0	0
AD01G01881	0	0	0	0	0	0	0	0	0	0	0	0	0	0	0	0	0	0
AD01G01882	0.834473	0	0.257185	0	0	0	0	0	0	0	0	0	0	0	0	0.053059	0	0
AD01G01883	0	0	0	0	0	0	0	0	0	0	0	0	0	0	0	0	0	0
AD01G01884	0.471291	3.17325	1.63212	0.903914	0.71433	2.26503	0.748977	1.05749	0.509433	0.285985	0.130982	0.219155	0.428856	0.080417	1.01292	0.104973	0.368958	0
AD01G01885	0	0	0	0	0	0	0	0	0	0	0	0	0	0	0	0	0	0
AD01G01886	0	0	0	0	0	0	0	0	0	0	0	0	0	0	0	0	0	0
AD01G01887	6.10266	6.933	8.12089	9.86277	25.4804	17.3453	2.55136	2.14392	9.62376	17.1422	20.1095	9.8252	11.5947	24.3242	14.8264	48.0987	16.8602	16.8022
AD01G01888	22.071	27.5642	7.50079	2.36606	7.11756	10.2783	16.1131	17.648	4.73029	8.47292	6.50321	13.6501	11.9917	2.28853	5.93748	10.0612	3.93763	1.63808
AD01G01889	0.248912	0.553101	0.368533	0.198869	0.463112	0.190968	0.268724	0.37437	0.282353	0.256341	0.106713	0.079031	0.04451	0.78607	0.311458	0	0	0.363249
AD01G01890	34.0493	55.3566	9.14418	10.9035	21.949	26.6026	16.6124	27.6528	25.5505	69.3333	33.0338	72.5474	53.4709	13.5625	38.2965	35.438	11.1261	31.2822
AD01G01891	0	0	0	0	0	0	0	0	0	0	0	0	0	0	0	0	0	0
AD01G01892	0.054015	0.061981	0.032451	0.214079	0	0	0.023249	0.019545	0	0.22531	0.068915	0.133599	0	0	0	0	0	0
AD01G01893	1.24147	0.527927	1.34855	2.08	1.27538	1.02011	3.54626	2.85442	1.54558	0.966861	0.698482	1.12667	0.337722	0.709924	1.20657	0.252923	0.605994	0.337291
AD01G01894	0	0	0	0	0	0	0	0	0	0	0	0	0	0	0	0	0	0
AD01G01895	0	0	0	0	0	0.115287	0	0	0.284519	0	0.096892	0	0.232549	0	0.513906	0	0	0
AD01G01896	0.658202	0.972086	0.742097	0.367739	0.320474	0.798203	0.882111	1.68196	0.750497	0.276677	0.257941	0.390397	0.395316	0.260978	0.346174	0.53298	0.138901	0.120077
AD01G01897	0	0	0	0	0	0.14761	0.364616	0	0	0	0	0	0	0	0	0	0	0
AD01G01898	0	0	0	0	0	0	0	0	0	0	0	0	0	0	0	0	0	0
AD01G01899	0	0	0	0	0	0	0	0	0	0	0	0	0	0	0	0	0	0
AD01G01900	0	0	0	0	0	0	0	0	0	0	0	0	0	0	0	0	0	0
AD01G01901	0	0	0	0	0	0	0	0	0	0	0	0	0	0	0	0	0	0
AD01G01902	0	0	0	0	0	0	0	0	0	0	0	0	0	0	0	0	0	0
AD01G01903	0	5.95149	3.97038	0	1.31512	4.1856	0	0	0	0	0	0	0	0	0	0	0	0
AD01G01904	0	0.133071	0.115252	0	0	0.231869	0	0	0	0	0	0	1.51182	0	0.35787	0	0	0
AD01G01905	0	0	0	0	0	0	0	0	0	0	0	0	0	0	0	0	0	0
AD01G01906	0	0	0	0	0	0	0	0	0	0	0	0	0	0	0	0	0	0
AD01G01907	0	0	0	0	0	0	0	0	0	0	0	0	0	0	0	0	0	0
AD01G01908	0	0	0	0	0	0	0	0	0	0	0	0	0	0	0	0	0	0
AD01G01909	4.74027	5.00316	1.3136	4.75678	5.12141	3.05913	1.74739	1.0376	0.607747	0.33565	0.614111	2.07859	1.27315	0.836148	2.63826	1.85527	1.47893	1.03413
AD01G01910	3.84547	3.72556	1.22744	1.42915	3.99027	3.35539	0.346095	1.34489	0.450334	0.635955	0.538583	1.74179	1.64499	0.581408	2.17015	2.66254	1.93352	1.40352
AD01G01911	0.248954	0	2.97906	0	0	0.214022	0	0	0	0	0	0	0	0	0.078418	0.509331	0.185002	0
AD01G01912	2.20195	3.23263	3.3348	13.0973	9.25906	5.83672	6.54793	6.10311	4.88034	9.78806	8.40584	2.75395	4.16158	11.6069	5.7679	1.85018	2.04161	2.50632
AD01G01913	0	0	0	0	0	0	0	0	0	0	0	0	0	0	0	0	0	0
AD01G01914	1.76669	1.64396	3.22482	4.26466	7.53793	7.23407	2.98145	3.1506	3.26735	3.44008	3.87731	4.46831	8.13561	8.10615	9.82824	15.522	15.7785	4.2974
AD01G01915	0	0	0	0	0	0	0	0	0	0	0	0	0	0	0	0	0	0
AD01G01916	19.4163	21.2953	22.5719	36.4245	41.5501	55.2325	36.62	29.4206	19.6214	7.20219	10.2474	11.3606	7.77754	33.6482	14.4242	1.23799	0.523102	0.854588
AD01G01917	37.8835	50.1151	40.8167	45.477	53.5865	67.2236	70.3679	69.8872	37.6485	53.8266	58.2741	84.1995	147.371	120.974	117.698	12.6929	18.3881	5.48797
AD01G01918	9.1783	8.69243	6.38347	8.37822	6.0999	6.26214	6.20192	7.59429	5.82032	6.21283	4.83845	6.81868	7.28109	3.60099	8.65959	0.870033	0.824936	0.47932
AD01G01919	0.08449	0.027438	0.10507	0	0	0	0.025001	0.190529	0	0	0	0	0	0	0	0	0.028619	0
AD01G01920	4.19691	2.2748	5.0068	1.0824	3.3393	3.04887	3.03596	2.85459	2.34394	2.02265	1.06397	1.44358	2.18071	2.82874	3.32544	0.105097	0.05255	0
AD01G01921	0	0	0	0	0	0	0	0	0	0	0	0	0	0	0	0	0	0
AD01G01922	0.047479	0.216152	0.030231	0.359362	0	0.132976	0.072925	0.117409	0.058978	0.020924	0.133759	0.127279	0.855848	0.04913	0.734236	0.612049	0.537958	0.096914
AD01G01923	23.6401	24.6872	55.365	16.1425	22.2214	26.7027	30.3584	33.9974	29.6248	20.2111	27.0749	18.0612	22.6919	16.8645	21.1814	10.5122	6.96183	9.054
AD01G01924	0	0	0	0	0	0	0	0	0	0	0	0	0	0	0	0	0	0
AD01G01925	0	0	0	0	0	0	0	0	0	0	0	0	0	0	0	0	0	0
AD01G01926	7.27092	8.68918	8.74218	12.9872	8.87995	11.7361	10.3119	9.39356	8.99747	6.62334	9.13083	8.4446	11.4752	11.082	10.2077	6.70713	6.07136	4.33899
AD01G01927	1.83851	1.60963	1.05256	0	0	1.37563	0.63473	0.349573	0.175961	1.11116	0.39915	1.66335	0.807781	0	0.169949	3.59233	1.9118	1.6391
AD01G01928	0	0.066262	0.04868	0	0.057179	0	0.030312	0.230741	0	0	0	0.26209	0	0	0	0	0	0
AD01G01929	0	0.031129	0.260622	1.04231	1.16322	0	0.20174	0.182135	0	0	0	0.164302	0	0	0	0	0	0
AD01G01930	0.688913	0.638536	0.38194	1.17014	0.099156	0.127394	1.41292	1.73082	0.937759	1.17887	1.30746	1.43147	1.39615	0.97473	1.24947	0.876337	0.828205	0.857703
AD01G01931	0.299882	0.338863	0	0.20834	0.307772	0.831419	0.223078	0.594567	0.688702	0.81582	0.150857	0.665822	0.123656	0.896125	0.48397	0.308296	0.363366	0.420275
AD01G01932	0	0	0	0	0.111252	0	0.375261	0.050712	0	0.187319	0	0.264222	0	0.096353	0	0	0	0
AD01G01933	0	0	0	0	0	0	0	0	0	0	0	0	0	0	0	0	0	0
AD01G01934	0.939135	5.2032	0.380782	0.32691	1.18213	1.97985	0.279781	0.506813	0.346164	0.128368	0.111497	0.067647	0.211488	0.177958	0.236846	0.409135	0.269205	0.302729
AD01G01935	0	0	0	0	0	0	0	0	0	0	0	0	0	0	0	0	0	0
AD01G01936	0	0	0	0	0	0	0	0	0	0	0	0	0	0	0	0	0	0
AD01G01937	0	0	0	0	0	0	0	0	0	0	0	0	0	0	0	0	0	0
AD01G01938	3.99533	3.82598	5.13917	3.31611	2.52138	1.1034	5.43389	7.62306	4.32825	2.1843	2.3193	1.59952	1.74373	4.72401	3.40252	0	0	0.150559
AD01G01939	7.74873	9.80321	19.0987	8.08124	5.98352	5.66456	8.97816	8.3005	5.82187	2.7728	4.61418	4.54119	4.43275	5.70161	7.68328	1.15639	0.740218	0.631391
AD01G01940	0	0	0	0	0	0	0	0	0	0	0	0	0	0	0	0	0	0
AD01G01941	0	0	0	0	0	0	0	0	0	0	0	0	0	0	0	0	0	0
AD01G01942	0	0	0	0	0	0	0	0	0	0	0	0	0	0	0	0	0	0
AD01G01943	0.357328	0.265966	0.155954	0	0	0	0.385799	0.21011	0.196201	0.399205	0.096545	0	0.137975	0.496979	0	0	0	0.282551
AD01G01944	0	0	0	0	0	0	0	0	0	0	0	0	0.109146	0	0.264772	0	0	0
AD01G01945	0	0	0	0	0	0	0	0	0	0	0	0	0	0	0	0	0	0
AD01G01946	0	0	0	0	0	0	0	0	0	0	0	0	0	0	0	0	0	0
AD01G01947	0	0.042874	0.020563	0	0.01866	0	0.024034	0.019325	0.037983	0	0	0	0.02877	0	0.041762	0.09802	0.149864	0
AD01G01948	0	0	0	0	0	0	0	0	0	0	0	0	0	0	0	0	0	0
AD01G01949	0.401092	0.177737	0.813986	3.45293	0.258755	1.52708	1.12593	0.702024	0.386414	0.483721	0.694596	0.179449	7.94849	0.016927	2.07392	0.145488	0.596118	0
AD01G01950	0.468114	0.570912	0.795185	1.04264	0.34638	1.16035	0.381631	0.433742	0.514504	0.522249	0.39641	0.852974	1.0284	0.369431	0.319979	3.64163	5.13591	1.02981
AD01G01951	62.3789	65.502	152.836	63.0097	56.9666	70.0537	93.5655	74.6541	76.909	69.5955	79.0827	66.451	81.1645	83.2392	69.7113	37.2661	31.2687	26.1649
AD01G01952	38.6453	33.667	62.0748	32.5488	35.5949	37.0665	43.8149	44.7433	44.1655	36.8204	39.9593	34.4547	47.9555	42.0759	47.0629	34.2537	54.2186	85.2726
AD01G01953	9.11639	12.2753	11.6207	9.29592	9.21119	8.73577	10.4464	12.9935	12.7283	7.72896	8.09546	8.50089	9.24972	7.41706	9.09001	11.4785	8.35726	11.1512
AD01G01954	0.189453	0.536574	0.689646	0	0.993301	0	0.725439	0.833145	0.300617	0.162413	0.046992	0.078863	0	0.125532	0.333385	0	0.052931	0
AD01G01955	0	0	0	0	0	0	0.088792	0.105678	0	0	0	0	0	0	0	0	0	0
AD01G01956	0	0	0	0	0	0	0	0	0	0	0	0	0	0	0	0	0	0
AD01G01957	0.435588	0.150094	0.348661	0.718923	0.525581	0.751226	0.202737	0.526717	0.462951	0.457704	0.49601	0.577031	0.647858	0.309393	0.568708	0.376237	0.218059	0.173717
AD01G01958	1.64821	1.06829	0.905257	0.972071	1.15987	0.794304	0.973738	1.54161	1.03647	1.63882	0.980755	1.76469	1.91854	0.632095	1.25041	5.0278	4.77725	4.4399
AD01G01959	0.296801	0.039851	0.044945	0	0.159071	0	0.098199	0	0	0	0	0	0	0	0	0.061618	0	0.033984
AD01G01960	0	0	0	0	0	0	0	0	0	0	0	0	0	0	0	0	0	0
AD01G01961	0.006493	0	0	0	0	0	0	0	0	0	0	0	0	0	0	0	0	0
AD01G01962	13.9766	17.299	26.7016	29.2972	47.5617	37.9017	27.8228	27.0519	34.997	21.1244	30.1879	18.9839	26.4485	56.5767	35.749	2.60829	3.46854	4.74619
AD01G01963	0	0	0	0	0	0	0	0	0	0	0	0	0	0	0	0	0	0
AD01G01964	0	0	0	0	0	0	0	0	0	0	0	0	0	0	0	0	0	0
AD01G01965	0	0	0	0	0	0	0	0	0	0	0	0	0	0	0	0	0	0
AD01G01966	3.4019	0.208494	2.52955	0	1.15366	0.465711	2.931	2.91861	24.5254	28.9057	15.7007	19.0236	18.6487	3.35279	4.9626	0.779064	0.117936	0.254649
AD01G01967	0	0	0	0	0	0	0	0	0	0	0	0	0	0	0	0	0	0
AD01G01968	0.188181	0.196915	0.350518	2.15681	0.869752	1.05032	0.353626	2.40001	0.195141	0.923786	2.31907	2.63819	5.38728	5.51825	6.62065	0.202633	0	0.640577
AD01G01969	0	0	0	0	0	0	0	0	0	0	0	0	0	0	0	0	0	0
AD01G01970	0	0	0	0	0	0	0	0	0	0	0	0	0	0	0	0	0	0
AD01G01971	2.85347	4.96772	6.66491	3.65948	3.53379	4.58222	4.39457	3.90612	7.14676	2.91759	3.58803	2.78546	2.55364	2.69879	3.90003	0.789177	0.438387	0.27142
AD01G01972	0	0	0	0	0	0	0	0	0	0	0	0	0	0	0	0	0	0
AD01G01973	0	0	0	0	0	0	0	0	0	0	0	0	0	0	0	0	0	0
AD01G01974	0.154815	0.091843	0.339223	0	0.724246	0	0	0.043859	0	0	0.56613	0.237109	0.23738	0.316225	0.3978	0	0	0
AD01G01975	0	0.24154	0	0	0	0	0	0	0	0	0	0	0	0	0	0	0	0
AD01G01976	6.29322	8.08583	5.81093	1.7347	1.55978	1.61091	2.07083	4.16692	2.91899	0.602883	0.499462	0.600935	0.566974	0.613814	0.932542	0.485345	0	0.274968
AD01G01977	0.210289	0.205321	0	0	0.089068	0	0	0	0.076499	0	0	0.075804	0.053027	0	0.107458	0.832815	0	1.16989
AD01G01978	8.02204	10.4027	4.69453	0.481049	0.975662	2.18707	1.01551	2.51782	0.335664	1.4186	0.434061	1.09053	1.47876	0.402865	2.11232	11.238	4.85582	3.92538
AD01G01979	22.1871	21.6336	11.5264	10.263	7.2427	9.1366	10.4729	13.1674	10.8274	10.0791	7.34215	8.38294	11.4889	6.85003	13.168	33.0308	30.7106	17.2044
AD01G01980	0	0	0	0	0	0	0	0	0	0	0	0	0	0	0	0	0	0
AD01G01981	0	0	0	0	0	0	0	0	0	0	0	0	0	0	0	0	0	0
AD01G01982	0	0	0	0	0	0	0	0	0	0	0	0	0	0	0	0	0	0
AD01G01983	0	0	0	0	0	0	0	0	0	0	0	0	0	0	0	0	0	0
AD01G01984	0	0	0.037865	0	0	0	0.218107	0.652928	0.115929	0	0	0.092201	0	0	0	0	0	0
AD01G01985	4.90143	5.80654	4.47406	5.94908	5.75326	7.57436	7.0766	7.13169	4.52419	2.29584	3.34154	3.96414	3.99154	4.62692	4.19805	1.18664	0.515112	0.265885
AD01G01986	0.060215	0.051791	0.096555	0	0	0.247744	0.027943	0.064588	0	0.012557	0	0	0.016969	0.03127	0.046543	0.125813	0	0.025606
AD01G01987	0.30862	0.731837	0.374926	1.00753	0.781953	1.06311	0.337485	0.698002	0.581428	0.123294	0.206641	0.302407	0.477186	0.066247	0.298406	0.491334	0.358401	0.177817
AD01G01988	65.171	61.0854	44.9691	58.7108	56.072	53.7789	80.6067	77.3734	104.777	92.4733	79.7395	77.1734	122.847	149.465	148.19	87.5226	109.733	74.9604
AD01G01989	1.13948	0.654402	1.00085	2.58556	2.57038	2.94161	0.937419	1.11685	1.17525	1.17924	1.20848	1.59226	1.1172	0.349246	0.78527	2.29483	0.912201	1.85651
AD01G01990	25.6805	22.8857	7.92126	16.8578	14.1343	11.3778	18.789	26.5211	16.5394	48.7798	47.0928	68.4752	62.4456	16.5168	55.7695	11.3987	6.36663	28.1873
AD01G01991	3.89137	4.14641	2.45579	8.87029	6.02112	11.7195	8.94059	9.14324	7.02708	3.0201	3.51146	1.06603	1.18878	4.43161	0.885997	0.444845	0.072082	0.265709
AD01G01992	12.1724	12.3153	6.9416	11.6319	9.67044	10.4262	11.665	12.3332	10.51	12.4365	11.4215	13.3755	19.6354	11.0762	17.8852	33.6489	36.0417	24.1123
AD01G01993	0	0	0	0	0	0	0	0	0	0	0	0	0	0	0	0	0	0
AD01G01994	0	0	0	0	0	0	0	0	0	0	0	0	0	0	0	0	0	0
AD01G01995	0	0	0	0	0	0	0	0	0	0	0	0	0	0	0	0	0	0
AD01G01996	0	0	0	0	0	0	0	0	0	0	0	0	0	0	0	0	0	0
AD01G01997	0	0	0	0	0.164319	0.348143	0	0	0	0	0	0	0	0	0	0	0	0
AD01G01998	0	0.560212	0	0	0	0.470975	0.262767	0.432312	0.129312	0	0.168055	0	0	0	0.431248	0	0	0
AD01G01999	0	0	0	0	0	0	0	0	0	0	0	0	0	0	0	0	0	0
[truncated: 61,187 more rows]

## Sheet: Supplementary Data 2
Supplementary Data 2 Gene expression level (FPKM) of different tissues in Angelica dahurica
Gene id	Root_rep1	Root_rep2	Root_rep3	Muture_leaf_rep1	Muture_leaf_rep2	Muture_leaf_rep3	Young_leaf_rep1	Young_leaf_rep2	Young_leaf_rep3	Stem_rep1	Stem_rep2	Stem_rep3	Flower_rep1	Flower_rep2	Flower_rep3
AD01G00001	161.549	80.8407	139.007	87.8586	64.2355	84.9351	45.0292	98.2275	77.6001	180.228	125.317	77.2091	27.2843	33.8869	31.4192
AD01G00002	0	0	0	0	0	0	0	0.035192	0	0	0	0	0	0	0
AD01G00003	0.188535	0	0.160724	0.142027	0.256088	0.240375	0	0	0.080218	0	0.334411	0.143994	0	0	0
AD01G00004	0	0	0	0	0	0	0	0	0	0	0	0	0.050693	0	0
AD01G00005	0	0	0	0	0	0	0	0	0	0	0	0	0	0	0
AD01G00006	0	0	0	0	0	0	0	0	0	0	0	0	0	0	0
AD01G00007	0	0	0	0	0	0	0	0	0	0	0	0	0.21837	0.074775	0
AD01G00008	0	0	0	0	0	0	0	0	0	0	0	0	0	0	0
AD01G00009	0	0	0	0	0	0	0	0	0	0	0	0	0	0	0
AD01G00010	0	0	0	0	0	0	0	0	0	0	0	0	0	0	0
AD01G00011	0	0	0	0	0	0	0	0	0	0	0	0	0	0	0
AD01G00012	0	0	0	0	0	0	0	0	0	0	0	0	0	0	0
AD01G00013	0	0	0	0	0	0	0	0	0	0	0	0	0	0	0
AD01G00014	0	0	0	0	0	0	0	0	0	0	0	0	0	0	0
AD01G00015	14.9248	19.7674	7.75347	4.63238	2.36324	3.62616	5.00368	6.04409	4.02277	14.8626	10.4904	17.3493	21.5833	20.0929	20.5876
AD01G00016	5.35359	3.32389	274.205	0.916844	1.26215	1.09761	0.483405	0.818034	0.273703	28.6848	18.129	4.97958	0.940318	0.647477	0.425659
AD01G00017	40.112	40.6141	108.015	16.3439	17.0772	18.7674	44.3377	29.638	35.1768	20.9407	13.1039	63.6502	43.5699	46.1304	39.1635
AD01G00018	0	0	0	0	0	0	0	0	0	0	0	0	0	0	0
AD01G00019	0	0	0	0	0	0	0	0	0	0	0	0	0	0	0
AD01G00020	7.08891	0.86329	1.7712	0.514449	0.469261	0.118049	0.803704	0.75497	0.829902	0.230074	0.508485	8.56375	29.4256	29.2306	28.3493
AD01G00021	0.464151	0	0	81.2442	76.029	69.7424	54.2141	68.9521	60.7327	14.5895	35.9425	0.803317	12.8914	10.5079	15.314
AD01G00022	15.7009	17.8891	14.6661	16.9468	17.2821	17.4869	18.9592	20.0026	17.6493	17.4519	15.6274	15.9265	14.0273	13.857	17.0417
AD01G00023	0	0	0	0	0	0	0	0	0	0	0	0	0.331443	0.139682	0
AD01G00024	8.1138	4.40038	6.24231	56.3449	55.9967	64.8278	34.9083	30.299	27.1039	64.562	73.888	21.0726	13.1501	13.4805	16.9171
AD01G00025	11.6306	10.7306	14.2649	12.3887	14.309	15.5355	10.8453	11.2191	13.0024	15.2841	13.951	14.6955	18.4028	17.954	15.2899
AD01G00026	11.7096	18.0995	18.6434	4.90869	5.29479	7.11226	5.83379	5.33845	4.12399	8.08586	14.8592	11.5018	22.7949	13.2765	17.8297
AD01G00027	12.8552	11.6618	15.0346	6.81371	10.5593	8.35889	4.74408	5.55793	4.39351	9.28014	12.7898	10.7569	22.2481	12.812	16.3966
AD01G00028	25.0917	27.8676	28.6069	23.835	23.6318	25.971	22.1864	24.1656	19.567	15.6534	21.0508	19.6004	40.6532	36.9109	36.0276
AD01G00029	21.1724	12.9224	85.5639	14.3114	15.9088	18.8607	14.0583	16.8581	15.3622	44.8508	20.9078	20.8443	32.7546	34.3188	35.5944
AD01G00030	0	0.027737	0.047918	0	0	0	0	0	0	0	0	0	0.256292	0.117399	0.376805
AD01G00031	0.214539	0.429246	0.401236	0.224746	0.268013	0.113696	1.07366	0.31659	0.122837	0.242153	0.242074	0.594488	1.56904	1.51898	1.4746
AD01G00032	8.36296	7.98386	7.2876	6.92325	6.30449	6.04052	6.50406	7.03379	5.27466	7.67743	7.03361	6.05471	11.296	9.64439	9.82614
AD01G00033	0	0	0	0	0	0	0	0	0	0	0	0	0	0	0
AD01G00034	29.1669	21.073	14.2417	19.0105	18.4398	18.8898	18.3408	17.2791	18.1506	18.6654	14.7159	11.4399	26.8299	25.1631	22.0347
AD01G00035	19.5151	14.4075	2.46318	0.262471	0.34816	0.061651	0.339539	0.307974	0.272664	2.35613	1.4522	5.12941	4.1006	3.55593	4.32071
AD01G00036	0.196608	0	0.158345	59.3156	78.6457	60.6627	78.3663	82.7075	93.296	1.84509	8.91811	2.27784	14.7584	11.1821	14.4084
AD01G00037	0	0	0	0	0	0	0	0	0	0	0	0	0.268199	0.166896	0
AD01G00038	47.2743	45.2046	46.8499	41.1452	25.3897	38.5974	27.864	31.5254	34.5883	59.3987	30.4374	72.1042	87.978	70.8895	82.9721
AD01G00039	0	0	0	0	0	0	0	0	0.357049	0	0	0	0	0.555921	0
AD01G00040	0	0	0	0	0.093731	0.223698	0	0.607688	0.101438	0	0	0.064267	4.44761	3.55014	3.76158
AD01G00041	2.61722	3.85364	1.57107	2.64872	1.96639	2.40534	2.21537	2.64839	2.29383	2.56147	2.04291	2.76242	3.92034	4.21885	4.0086
AD01G00042	0	0	0	0	0	0	0	0	0	0	0	0	0	0	0
AD01G00043	0.084863	0.029271	0	0	0.099214	0.155697	0	0.21835	0.477145	0.105835	0.239086	0	0	0.039096	0
AD01G00044	0	0	0	0	0	0	0	0	0	0	0	0	0	0	0
AD01G00045	0	0	0	0	0	0	0	0	0	0	0.041332	0	0	0	0
AD01G00046	14.3805	13.5447	13.8175	9.87152	10.0763	9.15347	9.15548	9.2209	9.46635	13.0763	11.5942	7.49554	13.6391	12.7511	11.1348
AD01G00047	0	0	0	0	0	0	0	0	0	0	0	0	0	0	0
AD01G00048	0	0.06214	0	0	0	0	0	0	0	0	0	0	0	0	0
AD01G00049	5.41855	5.73299	4.66758	4.95362	6.05645	7.32735	5.02211	5.89286	5.50974	3.48706	4.25879	5.07039	4.48047	3.70667	4.13322
AD01G00050	7.95395	9.26929	8.21033	10.5438	10.5392	9.58803	11.3101	11.9606	11.6665	7.45363	6.72418	5.83484	6.55889	5.4215	6.59259
AD01G00051	7.54206	5.16627	4.16193	7.68828	11.093	8.943	10.351	8.04406	6.69385	4.97072	4.6841	4.48494	4.48507	5.38637	3.83717
AD01G00052	0.417601	0.35525	102.773	0.051973	0	0.240674	0	0.18385	0.176956	1.10311	0.520181	0	4.34307	5.19179	4.40503
AD01G00053	0	0	0.084747	0	0	0	0	0	0	0	0	0	0	0	0
AD01G00054	2.64632	2.5979	2.6428	5.15056	5.38062	2.88691	2.68934	5.58403	4.36526	4.10251	4.99072	1.09483	3.7506	4.44937	4.66793
AD01G00055	0	0	0	0	0	0	0	0	0	0	0	0	0	0	0
AD01G00056	1.75385	0.904122	0.513181	0.780987	2.02694	0.87503	1.83428	1.19559	1.99938	2.16768	2.4938	3.15937	0.605629	1.0254	0.455341
AD01G00057	0	0	0.079104	0	0	0	0	0	0	0	0	0	1.73352	0.850401	0.048038
AD01G00058	5.03485	4.27994	3.08866	99.6438	127.462	112.532	153.189	108.144	147.527	18.2477	47.5048	17.9009	88.4137	87.8199	110.588
AD01G00059	0	0	0	0.211296	0.08911	0.037302	0	0	0	0	0.110857	0.010713	0	0	0
AD01G00060	2.40548	3.40154	2.31376	2.14937	1.96014	2.71684	2.35856	2.6095	2.78666	2.9969	2.37141	2.31584	5.4197	5.92359	3.55824
AD01G00061	51.9217	71.4378	41.4596	0	0	0.078632	0.125967	1.1952	0	3.32825	1.58526	23.7272	1.12826	2.19215	1.15276
AD01G00062	0	0.118001	0.124735	0	0	0	0	0.058795	0.031085	0.17255	0.039441	0	0	0	0
AD01G00063	0	0	0	0	0	0	0	0	0	0	0	0	0	0	0.032872
AD01G00064	19.627	28.271	12.087	11.7378	9.57234	13.9679	10.4493	11.805	8.88271	22.8275	14.2319	14.3197	14.8193	15.1535	15.8652
AD01G00065	0	0	0.061393	0.064922	0	0.774858	0.110498	0.81909	0.217342	0.221164	0.194715	0.097557	0.347129	0.546209	0
AD01G00066	0	0	0	0	0	0	0	0	0	0	0	0	0	0	0
AD01G00067	0.288438	0.237346	0.675665	0.198465	0.081744	0.061742	2.78094	5.30905	2.6008	0.121879	0.274426	40.9531	7.99038	12.3543	13.7249
AD01G00068	0	0	0	0	0	0	0	0	0	0	0	0	0	0	0
AD01G00069	0	0	0	0	0	0	0	0	0	0	0	0	0	0	0
AD01G00070	0.090715	0.663979	0.043492	0	0	0	0	0	0	0.014259	0.060413	0.303272	0.823874	0.620847	0.805217
AD01G00071	0	0	0	0	0	0	0.698579	9.12092	1.96539	0	0	0	175.925	120.969	153.212
AD01G00072	0	0	0	0	0	0	0	0	0	0	0	0	0.210072	0.353861	0
AD01G00073	2.68532	0.884186	0.876733	0.234306	0.187714	0.464109	0.422645	0.530963	0.34014	0.502955	0.499865	2.23515	5.1925	5.30107	5.89647
AD01G00074	12.1949	7.83995	9.6621	63.589	55.5144	54.7784	42.389	67.1	57.414	22.6574	30.7061	19.6646	29.8208	27.6863	25.9011
AD01G00075	5.62119	6.53381	8.23939	2.9023	2.38651	1.70723	3.57424	5.04076	3.03524	4.04786	3.40784	7.10202	8.04921	9.91	9.29702
AD01G00076	16.5058	15.7616	15.6468	23.065	20.8575	19.49	19.0755	20.7811	21.9331	18.8586	16.2429	14.855	15.5615	14.312	15.4223
AD01G00077	0.059827	0.177065	0.021641	0	0	0	0	0	0	0	0	0.577616	2.62284	2.55763	2.68474
AD01G00078	39.9563	66.2946	12.7	10.851	7.04308	11.5502	7.63924	23.0077	8.44367	35.0205	14.2547	51.4411	63.9271	69.1106	48.6202
AD01G00079	0.858362	0.447254	0.204234	0	0	0	0	0	0	0.180717	0	0.319852	0.076835	0.080658	0.219572
AD01G00080	0	0	0	0	0	0	0	0	0	0	0	0	0	0	0
AD01G00081	4.55268	2.49405	2.79582	69.9912	75.4601	66.3568	69.2588	59.7626	68.7372	17.3388	26.4319	10.7469	17.914	18.9932	15.6255
AD01G00082	0	0	0	0	0	0	0	0	0	0	0	0	0.050058	0	0
AD01G00083	0	0	0	0	0	0	0	0	0	0	0	0	0	0	0
AD01G00084	0	0	0	0	0	0	0	0	0	0	0	0	0	0	0
AD01G00085	0	0	0	0	0	0	0	0	0	0	0	0	0	0	0
AD01G00086	0	0	0	0	0	0	0	0	0	0	0	0	0	0	0
AD01G00087	0	0	0	0	0	0	0	0	0	0	0	0	0	0	0
AD01G00088	0	0	0	0	0	0	0	0	0	0	0	0	0	0	0
AD01G00089	0	0	0	0	0	0	0	0	0	0	0	0	0.072438	0	0
AD01G00090	0	0	0	0	0	0	0	0	0	0	0	0	0	0	0
AD01G00091	0	0	0	0	0	0	0	0	0	0	0	0	0	0	0
AD01G00092	0	0	0	0	0	0	0	0	0	0	0	0	0.029367	0.220742	0
AD01G00093	0	0	0	0	0	0	0	0	0	0	0	0	0	0	0
AD01G00094	0	0	0	0	0	0	0	0	0	0	0	0	0	0	0
AD01G00095	0	0	0	0	0	0	0	0	0	0	0	0	0	0	0
AD01G00096	0	0	0	0	0	0	0	0	0	0	0	0	0	0	0
AD01G00097	0	0	0	0	0	0	0	0	0	0	0	0	0	0	0
AD01G00098	0	0	0	0	0	0	0	0	0	0	0	0	0	0	0
AD01G00099	0	0	0	0	0	0	0	0	0	0	0	0	0	0	0
AD01G00100	3.64451	4.78617	5.62718	18.7904	21.6778	20.3535	26.2669	28.8399	26.0972	9.38457	10.4301	7.90872	14.2914	16.7587	13.5322
AD01G00101	146.795	124.414	83.6281	59.776	58.7615	45.4124	59.0242	60.556	51.8747	145.118	158.645	123.85	36.5851	51.0707	43.9037
AD01G00102	0	0	0	0	0	0	0	0	0	0	0	0	0	0	0
AD01G00103	10.205	11.9093	5.76307	24.7526	23.228	26.5756	29.3015	31.3455	29.3829	13.1372	12.9219	17.5303	27.1755	28.4707	24.6227
AD01G00104	0	0	0	0	0	0	0	0	0	0	0	0	0	0	0
AD01G00105	0.367421	1.60295	7.36053	0	0	0	0	0	0	0.143439	0	0	0.034231	0	0.082836
AD01G00106	0	0	0	0	0	0	0	0	0	0	0	0	0	0	0
AD01G00107	12.9355	13.0305	13.1925	7.79666	3.16349	7.70934	8.14802	15.6997	10.0126	10.182	4.03145	31.2095	31.8177	30.5594	33.7889
AD01G00108	0.029567	0	0	0	0	0	0	0	0	0	0	0	0	0.039351	0.086047
AD01G00109	9.81276	9.58991	4.00048	38.9214	47.4153	37.7	54.7381	62.0051	50.8161	12.0081	15.5339	13.35	33.2741	31.7004	32.0131
AD01G00110	6.16861	5.838	2.77308	5.36548	4.18556	5.10895	5.0853	7.10286	7.00725	5.51035	4.7312	3.63311	4.01502	3.78778	3.16053
AD01G00111	0	0.084445	0	0.30824	0.301998	0.397472	0.461425	0.017364	0.235897	0.537424	2.19884	0.60348	0.99318	0.871601	0.619083
AD01G00112	324.968	234.482	205.381	2.24565	1.56288	2.91725	2.29168	6.66827	2.90311	90.4543	33.8773	44.1664	9.86877	18.4993	10.5611
AD01G00113	19.4977	15.57	19.7129	199.169	202.844	202.791	266.16	237.767	267.889	50.8969	74.1277	61.4472	141.806	138.851	132.646
AD01G00114	0	0	0	0	0	0	0	0	0	0	0	0	0	0	0
AD01G00115	5.09923	5.7449	5.0247	5.13849	5.49027	5.7318	5.5937	5.64305	5.23184	5.25975	5.20733	3.57078	7.10829	6.65925	6.45458
AD01G00116	0.947914	0.216435	1.30976	0.821602	0.727662	0.780761	3.64889	1.52543	1.31744	0.306779	0.321221	1.91311	7.64823	6.26593	6.97647
AD01G00117	79.8155	110.143	67.204	52.2532	45.6398	51.3604	35.1148	40.7084	42.0778	135.871	87.0448	89.6846	67.068	56.2397	65.2794
AD01G00118	0	0.209876	0.39872	0	0.055148	0	0	0	0.071322	0	0.081115	0	0	0	0
AD01G00119	0	0	0	0	0	0	0	0.057356	0	0	0	0	0	0	0
AD01G00120	0	0	0	0	0	0	0	0	0	0	0	0	0	0	0
AD01G00121	0	0	0	0	0	0	0	0	0	0	0	0	0	0	0
AD01G00122	0.09392	0.187017	0.100315	0.110887	0	0	0	0	0	0.402035	0.142472	0	0	0.07845	0.092653
AD01G00123	0	0	0	0	0	0	0	0	0	0	0	0	0	0	0
AD01G00124	0	0	0	0	0	0	0	0	0	0	0	0	0	0	0
AD01G00125	0	0	0	0	0	0.02714	0	0.022747	0.031205	0	0.13478	0	0.038615	0.065771	0
AD01G00126	0	0.078638	0.204643	0	0	0	0	0	0.139396	0	0	0	0	0	0.10961
AD01G00127	0.479562	0.680335	0.022823	0.159946	0.023547	0.069363	0	0.196513	0.059889	0.03169	0.136997	0.040717	0	0	0
AD01G00128	10.4321	7.76026	11.9759	10.2734	11.3142	11.7359	15.4381	14.6912	12.9654	10.2829	11.8674	7.19186	13.144	12.0701	12.5926
AD01G00129	5.48887	6.46774	6.24606	6.08132	6.7497	7.07517	6.2164	5.86482	5.78161	6.326	5.28918	4.58774	7.94911	4.96444	8.13931
AD01G00130	0	0	0	0	0	0	0	0	0	0	0	0	0	0	0
AD01G00131	0	0	0	0	0	0	0	0	0	0	0	0	0	0	0
AD01G00132	0	0	0	0	0	0	0	0	0	0	0	0	0	0	0
AD01G00133	7.25333	11.041	9.77009	0.022972	0	0	0.258223	0	0.023108	0.340904	0.200213	2.93247	2.66339	1.58382	2.036
AD01G00134	1.57449	2.50645	3.23578	0	0	0	0	0	0	0.111474	0	0.71197	1.06318	0.470218	0
AD01G00135	0	0	0	0	0	0	0	0	0	0	0	0	0	0	0
AD01G00136	1.3742	1.23243	3.49276	1.37597	1.92793	1.60072	3.64023	1.06571	2.08178	1.84465	1.18325	1.76652	4.85292	4.9241	5.98736
AD01G00137	0	0	0	0	0	0	0	0	0	0	0	0	0	0	0
AD01G00138	0	0	0	0	0	0	0	0	0	0	0	0	0	0	0
AD01G00139	0	0	0	0	0	0.070865	0	0	0	0	0	0	0.057603	0	0
AD01G00140	0	0	0	0	0	0	0	0	0	0	0	0	0	0	0
AD01G00141	0	0	0	0	0	0	0	0	0	0	0	0	0	0	0
AD01G00142	0	0	0	0	0	0	0	0	0.120754	0	0	0	0	0	0
AD01G00143	0.453117	0.61074	1.29328	0.433627	0.762528	0.62501	1.32368	0.473642	1.08948	0.607213	0.641658	0.732116	2.60329	2.26422	2.07588
AD01G00144	0	0	0	0	0	0	0	0	0	0	0	0	0	0	0
AD01G00145	0	0	0	0	0	0	0	0	0	0	0	0	0	0	0
AD01G00146	0	0	0.143349	0	0	0.070865	0.146536	0	0	0.143093	0	0.127028	0.178562	0	0
AD01G00147	0	0	0	0	0	0	0	0	0	0	0	0	0	0	0
AD01G00148	0	0	0	0	0	0	0	0	0	0	0	0	0	0	0
AD01G00149	0	0	0	0	0	0	0	0	0	0	0	0	0	0	0
AD01G00150	1.65628	0.322556	0.531337	0	0	0.104948	0.039189	0	0.038094	0.064669	0.183557	3.21583	4.19072	3.50719	2.34971
AD01G00151	0.225335	0	0	0	0	0	0.222888	0.15322	0.211927	0.109806	0	1.73059	0.217843	0.429981	0
AD01G00152	10.0455	13.9286	10.1958	2.58503	4.20667	6.34704	4.77796	4.62878	5.03529	3.58331	3.99791	5.77595	1.5686	2.86783	2.07284
AD01G00153	2.79276	2.26273	2.26416	0.763172	1.77175	1.61028	1.19493	1.1443	1.33526	1.17018	0.99939	2.16636	0.979531	0.894497	0.818419
AD01G00154	5.89955	6.81203	8.59029	0.999628	3.28736	4.90365	2.39872	2.75231	4.32322	2.36414	4.30142	5.37191	0.597169	1.3039	0.505106
AD01G00155	7.27613	9.51686	11.9359	4.27024	4.47843	6.89323	4.93144	5.51926	6.37978	3.43899	7.38308	6.44661	1.95877	2.33621	1.83846
AD01G00156	0	0	0	0	0	0	0	0	0	0	0	0	0	0	0
AD01G00157	0.185211	0.293862	0.014552	0.431139	0.536636	0.381063	7.79195	0	0.495895	0.098588	0.115673	0.13098	12.7076	11.7496	8.93234
AD01G00158	0.725687	1.00177	1.22288	1.18194	1.06312	1.12542	4.83012	1.26498	2.02861	0.64274	0.385805	0.334793	7.86347	7.00154	5.56914
AD01G00159	0.94327	1.57614	2.40306	2.48412	2.59406	2.20454	4.00413	4.3955	2.92358	1.89607	1.4962	3.43016	4.03168	4.59793	4.08013
AD01G00160	2.34642	1.97742	3.47393	1.30331	2.05959	2.26111	2.65902	3.04421	2.79529	1.2957	1.84433	4.38093	3.85214	2.25798	3.47505
AD01G00161	0	0	0	0.411428	0	0	0	0	0	0	0	0	0	0	0
AD01G00162	0	0	0	0	0	0	0	0	0	0	0	0	0	0	0
AD01G00163	1.46743	2.19	1.30624	1.60054	1.68385	1.54505	0.884699	1.52309	1.72638	1.23879	1.33723	1.03201	1.11563	1.0791	0.991372
AD01G00164	0.495611	0.682735	0.724603	1.73105	0	0.638648	0.136418	0	0	0.380972	1.60284	0	0.076106	0.633189	0
AD01G00165	29.1892	30.7175	47.0272	31.3635	30.1632	30.3208	43.0497	36.1976	35.3271	40.7935	37.4373	42.9816	36.9489	36.0897	33.314
AD01G00166	22.3815	18.145	6.94903	0	0	0	0	0	0	9.60708	3.57053	37.5945	0.623335	1.24943	0.804662
AD01G00167	8.7933	10.5692	13.6111	4.34296	5.93054	6.32002	5.62754	6.79827	8.18798	3.23166	5.07422	5.90958	3.27658	3.73515	3.88692
AD01G00168	1.88625	2.84209	2.9098	0.587299	1.19952	1.999	0.666675	0.607325	1.04617	0.189648	0.407527	0.960255	0.00431	0.196692	0.130375
AD01G00169	0	0	0	0	0	0	0	0	0	0	0	0	0	0	0
AD01G00170	0	0	0	0	0	0	0	0	0	0	0	0	0	0	0
AD01G00171	0	0	0	0	0	0	0.410028	0	0	0	0	0	1.04649	1.14817	0.766386
AD01G00172	12.1403	9.51633	53.9919	23.2492	22.0951	45.1291	16.2884	12.9121	21.891	33.0909	46.8075	32.2747	33.1439	27.246	31.3522
AD01G00173	0	0	0.420655	0	0.119824	0.082568	0	0	0.098793	0	0.655046	0.260357	0	0	0.233391
AD01G00174	0.150478	0	0.0841	0	0	0	0	0	0	0	0.11088	0	0	0	0
AD01G00175	11.7185	10.9647	9.56437	11.9002	13.8676	15.6845	15.4515	13.9748	16.5912	11.4615	11.194	8.25709	7.58333	8.99275	9.94019
AD01G00176	0.11721	0.155429	0.050181	0	0	0	0	0	0.112796	0	0.053695	0.292748	0	0	0
AD01G00177	0	0	0	0	0	0	0	0	0	0	0	0	0	0	0
AD01G00178	5.78501	7.09565	8.40499	37.0263	29.0409	32.9131	52.1722	36.5525	41.382	34.0065	6.41805	14.123	19.1057	17.5331	16.4781
AD01G00179	0	0	0	0	0	0	0	0	0	0	0	0	0.050401	0	0.293414
AD01G00180	0.184538	0.106858	0.027215	0	0	0	0	0	0	0	0	0	0	0	0.134605
AD01G00181	0	0	0	0	0	0	0	0	0	0	0	0	0	0	0
AD01G00182	2.87955	14.7043	0	0.676497	0.209647	0.768159	0.170308	0	0.104595	0	0.153207	0	0.188308	0.035447	0.133609
AD01G00183	0	0	0	0	0	0	0	0	0	0	0	0	0	0	0
AD01G00184	1.28592	0	0	0.056151	0.285912	0.070833	1.79631	0.090536	0.127545	0	0	0	0	0.081343	0
AD01G00185	3.97922	0.69331	12.172	6.61639	7.71489	3.12879	12.603	3.17685	4.50727	0.434782	0.53842	4.17322	14.5053	17.2082	27.0258
AD01G00186	0	0	0	0	0	0	0	0	0	0	0	0	0	0	0
AD01G00187	0	0	0.254456	0	0	0.414442	0	0	0.10219	0	0	0	0	0	0
AD01G00188	0.109264	0.395874	0	1.2054	1.01088	2.78779	0	0.714986	0.439093	0.073003	0.110915	0.188449	0.388289	0.339407	0.34537
AD01G00189	3.51173	5.83495	0.850329	31.5146	34.6285	52.5687	37.2134	60.7015	68.6022	16.1784	11.0457	49.7477	117.033	121.624	146.208
AD01G00190	0.374385	0	0.034107	0.994543	0.641909	0.529745	0.699797	0.935709	0.737096	0.552684	0.366336	0.738075	2.4913	1.87171	2.95903
AD01G00191	2.8779	7.18049	0.027113	1.23589	0.946667	0.872907	0.472582	0.029098	0.066876	0	0.219234	0.236215	0.170089	0.034765	0.101232
AD01G00192	0.930295	0.677542	0.168747	1.79794	0.568801	3.12326	1.31059	1.87369	1.82957	0.94085	0.863728	2.10207	5.00553	4.68166	7.64158
AD01G00193	4.02282	4.99904	9.2279	2.82535	2.52888	1.39444	2.56521	1.91806	3.87461	7.86668	2.197	6.91466	4.11008	4.58534	5.79236
AD01G00194	15.5297	49.2811	32.206	1.44968	1.10395	1.57195	1.21527	1.80322	1.81073	7.04493	2.42169	11.6841	4.20978	3.85885	4.6432
AD01G00195	0	0	0	0	0	0	0	0	0	0	0	0	0	0	0
AD01G00196	5.92113	7.16859	6.91743	3.97397	4.0109	4.24117	4.75352	3.95571	3.58857	4.30234	5.02142	5.77342	9.41774	8.23487	7.88628
AD01G00197	0.060824	2.31558	0	0	0	0	0	0	0	0	0	0	0	0	0
AD01G00198	6.84683	7.72507	7.72351	4.39863	4.4513	4.43967	5.5139	4.30852	3.78256	4.47916	5.45083	6.76845	10.0831	8.86366	8.50515
AD01G00199	0.084387	2.20545	0	0	0	0	0	0	0	0	0	0	0	0	0
AD01G00200	0	0.118375	0	0.153524	0	0.354909	0.178926	0	0	0	0.249019	0	0	0	0.059599
AD01G00201	0	0	0	0	0	0	0	0	0	0	0	0	0	0	0
AD01G00202	1.05991	1.05763	0.702567	1.46225	2.78626	1.86619	8.2774	3.20174	3.0262	2.05447	2.07564	1.66281	6.49137	6.38523	7.2508
AD01G00203	0	0	0	0.07661	0	0	0.049399	0	0.055039	0	0.071299	0.216201	0	0	0.063256
AD01G00204	0	0.031734	0	0.163125	0.089807	0.109186	0.079372	0.173875	0.072079	0.044316	0	0	0.083197	0.144721	0
AD01G00205	0.179616	0.131337	0.056728	0.083757	0	0.172932	0.053126	0.254197	0.240305	0.131451	0.294196	0.240921	0.081516	0.054686	0.136711
AD01G00206	3.52154	3.99215	5.88448	5.2494	4.46262	4.16092	4.72039	6.38381	5.47759	6.31075	4.79284	4.08824	6.78767	6.1791	4.81102
AD01G00207	10.3767	10.2824	12.8838	12.5308	12.5837	10.8257	12.2178	11.3195	11.9785	17.2731	11.768	10.3426	16.0269	14.0985	12.3401
AD01G00208	0	0.112314	1.35471	1.73663	1.31118	2.00835	1.05753	1.3619	1.14245	4.38594	5.15862	1.43132	0.446632	0	0.29897
AD01G00209	0	0	0	0	0	0	0	0	0	0	0	0	0	0	0
AD01G00210	2.18056	0.177665	0.700278	21.0643	25.1093	25.0509	18.102	17.3475	18.7872	9.70061	11.7954	6.99343	23.7983	23.9399	29.8199
AD01G00211	260.181	156.345	172.523	268.457	105.149	166.691	241.649	189.054	256.998	149.359	84.9507	246.448	674.945	641.524	750.713
AD01G00212	0	0	0	0	0	0	0	0	0	0	0	0	0	0	0
AD01G00213	0	0	0	0	0	0	0	0	0	0	0	0	0	0	0
AD01G00214	80.2675	22.8375	90.3702	62.8573	73.7406	52.5628	116.399	85.1302	90.5437	423.912	262.05	234.901	28.5001	33.207	31.8878
AD01G00215	26.3493	10.1537	53.798	15.5821	18.1896	13.1531	18.2388	19.8894	22.0534	68.3027	15.0931	29.1484	8.70373	9.05247	11.0443
AD01G00216	0	0	0	0	0	0	0.33383	0	0	0	0	0	0.24915	0.566091	0
AD01G00217	10.8083	17.2006	4.38267	0.149193	0.155366	0.159002	0.365313	0.407014	0.230961	6.5899	3.30958	30.5304	2.35071	1.93786	1.99969
AD01G00218	53.1174	22.2707	53.312	16.0034	13.8937	15.2916	14.7554	15.7462	14.9071	41.2621	62.4639	34.7969	27.2717	28.4579	26.7114
AD01G00219	1.66828	1.52528	0	1.0617	0.288646	0.321898	1.17229	1.0947	0.918652	2.3256	1.07684	0.706109	0.83456	0.720322	0.761711
AD01G00220	86.5788	68.0643	96.5499	2.98348	9.33641	2.78215	1.35135	1.74705	1.03543	46.4679	20.0504	1.60684	0.584735	0.809721	0.401408
AD01G00221	0.053498	0.137302	0	0	0	0	0	0	0	0.060053	0	0.144144	0	0	0
AD01G00222	0	0	0	0	0	0	0	0	0	0	0	0	1.07398	0.953082	0.413803
AD01G00223	62.7314	126.242	0.680366	0.899341	0.356119	0	4.62704	2.36521	2.41664	2.73815	1.17458	5.07119	10.0192	13.5382	7.0463
AD01G00224	26.5885	18.3736	24.7098	14.564	16.2057	15.5451	20.8466	12.4906	18.0538	22.5016	27.3982	20.5186	35.2421	35.1082	30.9377
AD01G00225	0.014649	0.057632	0.033486	0	0	0	0	0	0	0	0	0	0.025619	0.166384	0.36479
AD01G00226	0	0	0	0	0	0	0	0	0	0	0	0	0	0	0
AD01G00227	0	0	0	0	0	0	0	0	0	0	0	0	0	0	0
AD01G00228	0	0	0	0	0	0	0	0	0	0	0	0	0	0	0
AD01G00229	0	0	0	0	0	0	0	0	0	0	0	0	0	0	0
AD01G00230	2.83148	1.08561	3.06998	817.004	968.818	991.984	1207.23	1304.23	1552.73	763.244	1673.28	268.153	2865.94	2834.54	2603.38
AD01G00231	3.65119	6.49461	3.38345	3.16169	4.22898	3.33335	2.46728	5.93938	3.36545	5.40223	4.04882	2.39012	5.75638	4.75921	6.29038
AD01G00232	0	0	0	0	0	0	0	0	0	0	0	0	0	0	0
AD01G00233	0	0	0.350816	0	0	0	0.051586	0.028789	0	0	0	0	0	0.065625	0
AD01G00234	4.94554	5.83996	4.66188	5.12005	4.9989	4.34448	3.48971	6.12247	5.38973	5.50091	3.61083	2.58047	5.94115	5.89116	6.30526
AD01G00235	3.04196	1.97325	2.93147	2.66697	2.36635	2.90947	2.84123	2.72187	2.01618	2.38869	1.87699	1.83442	1.89585	1.06284	1.63691
AD01G00236	0	0	0	0	0	0	0	0	0	0	0	0	0	0	0
AD01G00237	0.066681	0.607025	0	0.060489	0.243878	0	0.18537	0.20211	0.16037	0.070328	0.101144	0.215409	0.593481	0.810029	0.436242
AD01G00238	0	0	0	0	0	0	0	0	0	0	0	0	0	0	0
AD01G00239	0.029621	0.029913	0.033754	0.46126	0.419081	2.75814	0.781856	0.302722	0.903383	0.199057	1.04155	0.024201	0.83128	1.21638	0.196834
AD01G00240	189.251	146.061	239.678	294.714	257.172	264.246	304.089	236.25	252.442	356.712	263.333	183.576	192.045	168.088	161.443
AD01G00241	0	0	0	0	0	0	0	0	0	0	0	0	0	0	0
AD01G00242	0.629712	2.21173	0.371548	822.418	902.417	776.866	149.859	682.989	555.381	118.934	317.89	1.24181	22.8746	23.659	22.0662
AD01G00243	2.62687	3.56435	10.9594	0.504438	0.069738	0.069443	3.27203	0.674508	0.369677	2.15938	6.09216	4.03181	11.0492	11.4428	12.5088
AD01G00244	5.98749	5.4459	6.12593	3.62767	4.3646	3.02374	1.04721	2.40992	2.98338	6.63961	9.22863	4.43161	3.2787	3.28444	4.06483
AD01G00245	0	0	0	0	0	0	0	0	0	0	0	0	0	0	0
AD01G00246	6.67279	7.88024	16.0142	4.36266	3.24927	3.46836	4.3501	2.11913	2.42844	11.5512	16.5743	4.91451	2.84693	2.87965	3.02177
AD01G00247	16.886	17.4435	18.9838	9.06968	7.4147	9.36497	9.81748	10.5061	8.86349	15.4343	14.9878	18.2462	24.2425	24.0373	21.0435
AD01G00248	11.7222	21.7456	11.3137	0.14768	0	0.033775	0	0.055541	2.65976	0	0.068867	2.4556	0	0.098602	0.189013
AD01G00249	0.723831	1.34715	0.540585	1.47858	1.44928	0.831113	1.82311	1.16896	1.60985	1.03782	0.778626	0.727306	2.25877	2.14366	2.35176
AD01G00250	17.7837	19.6543	16.0936	2.72674	1.24022	2.35038	3.60537	5.57062	5.79633	6.68253	4.74693	44.0702	23.0645	19.5606	22.5416
AD01G00251	0.05621	0.136221	0.171934	0.060656	0	0	0.081334	0	0	0	0	0	0	0.052505	0.167547
AD01G00252	0	0	0	0	0	0	0	0	0	0	0	0	0	0	0.181538
AD01G00253	0	0	0	0	0	0	0	0	0	0	0	0	0.060885	0	0
AD01G00254	88.7324	65.232	82.694	37.5049	38.328	35.9875	36.2274	39.3374	38.0656	87.1039	59.9561	57.2534	45.7424	40.9466	44.4618
AD01G00255	1.78808	0.787813	1.36179	0.957981	0.848565	0.984792	0.72748	1.11999	1.0857	3.48286	4.4533	4.74395	4.22676	3.78337	3.45119
AD01G00256	7.39917	6.41002	6.83722	5.57091	5.14894	5.89051	7.80485	5.87116	6.45067	6.70997	5.45178	5.45605	11.884	10.5353	10.3546
AD01G00257	1.16029	1.28676	0.874531	0.442035	0	0	0.39008	0.279864	0.572545	0.476131	0	1.92082	1.77094	1.45951	1.44231
AD01G00258	172.174	143.594	254.501	128.353	71.5339	123.293	104.846	124.254	122.989	183.531	105.712	205.536	169.68	155.074	178.977
AD01G00259	8.51101	12.9628	6.23717	3.87556	2.59995	4.93994	1.98194	3.57356	2.90904	4.26023	3.06164	3.09782	3.9504	3.79847	2.60088
AD01G00260	0.046148	0.31563	0	0	0	0	0	0	0	0	0	0	0.612449	0.323861	0.359734
AD01G00261	1.91283	2.87378	1.34527	0.316859	0.095028	0	0.339005	1.28117	0.499405	0.444213	0.487012	2.19071	5.31431	4.81862	4.28291
AD01G00262	0	0	0	0	0	0	0	0	0	0	0	0	0	0	0
AD01G00263	0	0	0	0	0	0	0	0	0	0	0	0	0	0	0
AD01G00264	22.3558	20.8901	22.5185	31.8872	28.3876	31.0677	24.5391	32.7021	26.8297	28.4544	28.1069	26.2048	18.6932	17.6492	16.0126
AD01G00265	0	0	0	0	0	0	0	0	0	0	0	0	0	0	0
AD01G00266	0	0	0	0	0	0	0	0	0	0	0	0	0	0	0
AD01G00267	0	0	0	0	0	0	0	0	0	0	0	0	0	0	0
AD01G00268	20.0691	8.34953	4.3707	0.958541	0.677483	0.488545	2.43227	3.65256	4.22864	7.9761	4.21169	10.9699	1.35626	0.346098	0.380791
AD01G00269	0	0	0	0	0	0	0	0	0	0	0	0	0	0	0
AD01G00270	0	0	0	0	0	0	0	0	0	0	0	0	0	0	0
AD01G00271	0	0	0	0	0	0	0	0	0	0	0	0	0	0	0
AD01G00272	0	0	0	0	0	0	0	0	0	0	0	0	0	0	0
AD01G00273	14.7701	17.318	38.1868	3.88419	3.44926	3.83421	3.96283	5.86342	5.26046	8.33391	8.77111	20.5742	10.2142	9.83749	10.2815
AD01G00274	5.5771	6.13624	7.41798	8.57676	10.9565	10.9411	10.9255	12.1355	13.2554	8.99132	10.7965	5.36932	8.44062	10.8222	7.94418
AD01G00275	12.8443	5.99507	13.6379	10.7795	9.75314	13.9292	14.3607	13.4748	13.1739	11.3877	12.95	8.01863	17.4788	15.0847	8.83831
AD01G00276	0	0	0	0	0	0	0	0	0	0	0	0	0	0	0.053761
AD01G00277	0.573408	0	0.395988	0.152304	0	0	0	0	0.15041	0.249508	0.342728	0.256234	0	0	0
AD01G00278	1.8353	1.41096	0.90594	1.35348	0.670508	1.62474	1.26304	1.09935	1.87511	3.42851	2.20289	0.799984	1.20992	1.00938	1.38963
AD01G00279	10.8048	13.9174	10.6613	18.238	17.742	17.8607	24.9913	22.4286	21.4308	19.5499	16.0228	19.941	28.0221	27.6892	30.4625
AD01G00280	8.16513	8.13739	6.75237	7.46343	4.08605	6.12389	7.0967	9.96988	6.11452	8.22664	4.90685	14.1999	13.5485	16.0387	14.0044
AD01G00281	0	0	0.379877	0	0	0	0.792614	0.755734	0.59087	0	0	10.8513	12.6699	11.4125	12.2574
AD01G00282	6.59132	7.35276	10.444	2.90855	1.29529	2.28232	4.24781	4.93031	2.77762	5.51542	2.65749	11.9677	7.73704	8.57656	8.97637
AD01G00283	0.645712	0	0.082095	0.889934	0.018842	0.045969	0.538299	0.669183	0.323717	0.209714	0	0.378499	1.1923	0.518572	1.06448
AD01G00284	0.607813	0.306238	0.602689	0.505544	0.4626	0.007487	0.335253	0.594918	0.524722	0.337341	0.238146	0.061349	2.10233	1.47035	0.50296
AD01G00285	30.7928	24.9549	27.2091	24.9135	22.7359	24.7799	23.0809	22.5618	19.6977	29.9429	30.7083	21.5578	41.5454	39.0683	34.343
AD01G00286	5.10017	6.40478	3.61192	1.4966	2.19625	1.8665	2.39064	3.12568	2.15	3.71495	2.9594	4.73113	6.72079	8.23459	7.27647
AD01G00287	0.627829	1.0722	0.596226	1.12009	1.12853	0.874045	1.07457	1.48976	0.761791	1.29299	0.490734	0.466574	2.43607	1.66314	1.39416
AD01G00288	24.6295	22.7512	18.5217	35.308	35.1981	31.2423	29.6969	31.0189	28.5978	41.9905	28.5067	16.0148	38.8461	32.8943	31.6453
AD01G00289	5.05361	5.31478	8.39312	10.3441	11.5612	10.5803	10.139	13.8499	14.7163	10.4447	11.4675	18.9577	16.9998	16.7237	17.1381
AD01G00290	0	0	0	0	0	0	0	0	0	0	0	0	0	0	0
AD01G00291	0	0	0	0	0	0	0	0	0	0	0	0	0	0	0
AD01G00292	1.5225	1.53301	0.900569	0.267526	0.350564	0.500227	0.685111	0.749413	0.2926	0.988017	1.21887	0.838514	1.85592	1.37475	1.48319
AD01G00293	0	0	0	0	0	0	0	0	0	0	0	0	0	0	0
AD01G00294	0	0	0	6.55246	3.99227	12.1974	14.4106	41.7338	26.0159	0	2.37197	0.593891	50.1135	59.8533	41.9368
AD01G00295	0.800894	6.99281	0.051543	0.032867	0.088927	0	0.107413	0.119766	0.023949	0.12307	0.133046	0.28957	0.662243	0.865512	1.0306
AD01G00296	12.9506	15.272	15.4745	9.67655	7.37775	9.20926	8.35909	11.5546	10.1211	17.5589	9.19013	25.2945	20.4845	19.6301	22.4007
AD01G00297	18.9226	19.9696	35.6425	24.9168	26.9613	26.4261	42.4972	39.4853	37.3049	16.136	11.2725	54.0996	54.1869	55.9941	52.0577
AD01G00298	10.518	10.0785	12.4285	11.6633	6.76889	11.4603	15.6154	8.58343	4.67859	11.116	8.4377	3.97801	6.62352	9.48802	6.30993
AD01G00299	4.51235	5.98476	5.66129	3.4824	3.43208	4.14315	3.54132	2.17739	2.13822	5.18992	5.85266	2.66521	3.69847	3.15362	4.61444
AD01G00300	0.315785	0.515676	0.040331	0.679785	1.65616	1.48809	0.731594	0.757961	0.571229	0.181613	0.425393	0.196105	1.40477	1.86613	1.35234
AD01G00301	0	0	0	0	0	0	0	0	0	0	0	0	0	0	0
AD01G00302	0.077106	0.06834	0	0	0	0	0	0	0	0	0	0.248634	2.4156	3.20926	4.19516
AD01G00303	53.3903	43.6114	26.0547	17.6609	10.7603	19.536	17.6248	23.8641	17.7747	32.2192	24.9682	13.3211	8.02113	9.03652	8.00861
AD01G00304	14.8274	12.8371	14.783	15.6725	17.7016	17.0706	16.2516	16.2103	16.0226	16	30.0852	12.557	15.2147	14.7398	14.7692
AD01G00305	70.6272	57.0241	70.2149	49.2655	41.7588	57.1687	40.5731	32.5763	37.0668	81.1996	57.0101	70.5813	56.3858	54.4836	51.4255
AD01G00306	569.14	353.754	1021.89	46.4096	19.0456	31.9023	128.523	144.228	113.103	131.215	29.6487	851.273	129.742	140.923	163.069
AD01G00307	15.3966	17.5786	19.5539	51.391	51.6369	50.4443	37.8514	40.5847	47.4478	33.8594	36.222	33.1095	43.1771	41.6009	36.5628
AD01G00308	81.4663	119.302	145.589	134.017	103.092	114.539	103.544	79.1474	94.7254	190.735	118.59	28.328	36.0357	36.1894	36.9592
AD01G00309	0	0.28597	0.080918	0.390994	0.043071	1.53699	0.256256	0.036719	0.175365	0.156184	0.065397	0.180799	0.32282	0.699211	0.756912
AD01G00310	0	0	0	0	0	0.581842	0.749762	0.437223	0.84378	0	0.306203	0	2.06524	1.42083	1.04821
AD01G00311	0	0	0	0	0	0.190352	0	0.126351	0.114154	0	0	0	0	0.430307	0.168629
AD01G00312	0	0	0.161045	0.115822	0	0.125355	0.097662	0.250256	0.124039	0.021309	0.125504	0.010628	0.118817	0.025799	0.040556
AD01G00313	0	0	0.061419	0	0	0.151932	0	0.154029	0	1.84186	0.391718	0	0.058869	0.026004	0.050878
AD01G00314	0	0	0	0	0	0	0	0	0	0	0	0	0	0	0
AD01G00315	95.6716	133.425	140.069	129.531	106.037	106.681	106.317	79.153	85.1815	188.887	131.944	31.3637	34.2632	33.96	34.924
AD01G00316	0	0	0	0	0	0	0	0	0	0	0	0	0	0	0
AD01G00317	0	0	0	0	0	0	0	0	0	0	0	0	0	0.684846	0.172552
AD01G00318	0	0.380094	0.063997	0.229233	0	0.795377	0.236755	0	0.09624	0.060763	0.023254	0.068289	1.05396	0.903545	1.52047
AD01G00319	0	0	0	0	0	0	0	0	0	0	0	0	0	0	0
AD01G00320	0	0	0	0	0	0	0	0	0	0	0	0	0	0	0
AD01G00321	0	0	0	0	0	0	0	0	0	0	0	0	0	0	0
AD01G00322	0	0	0	0	0	0	0	0	0	0	0	0	0	0	0
AD01G00323	0	0	0	0	0	0	0	0	0	0	0	0	0	0	0
AD01G00324	0	0	0	0.604582	0.255905	0.166532	0.213546	0.674487	0.770064	0	0	0	0.344945	0.597839	0.398423
AD01G00325	0	0	0	0	0	0	0	0	0	0	0	0	0	0	0
AD01G00326	0	0	0	0.112525	0	0	0.028888	0	0.120122	0	0	0	0.030572	0	0
AD01G00327	0	0	0	0	0	0	0	0	0	0	0	0	0	0	0
AD01G00328	0	0	0	0	0	0	0	0	0	0	0	0	0	0	0
AD01G00329	0	0	0	0	0	0	0	0	0	0	0	0	0	0	0
AD01G00330	0	0	0	0	0	0	0	0	0	0	0	0	0	0	0
AD01G00331	18.1901	29.0418	33.4402	41.6829	25.7422	26.3028	43.0009	39.162	32.925	67.7907	59.4383	43.6285	28.0273	31.8452	47.5217
AD01G00332	1.23484	5.67207	0.067539	0.108128	0.025044	0.451394	0.077584	0.187976	0.1205	1.07098	2.51827	0.47887	0.127325	0.262944	0.296827
AD01G00333	0	0	0	0	0	0	0	0.099653	0	0	0	0	0	0	0
AD01G00334	11.9893	8.37407	3.01621	22.3018	27.4674	31.481	28.9695	39.9657	27.569	13.2652	18.1496	11.9701	16.5519	17.5067	17.4753
AD01G00335	0	0.044184	0	0.062051	0.092632	0	0.225879	0.022163	0	0	0	0	0.096992	0.432741	0.110257
AD01G00336	2.61091	0.186566	1.3906	0.900496	0.776253	1.23887	1.63146	2.14494	1.45015	1.01187	1.7844	4.37381	10.0571	9.18325	9.96918
AD01G00337	5.19229	5.61249	9.84245	4.19284	3.60941	4.64276	3.85513	4.77849	4.1303	5.57807	4.63627	5.05405	5.75741	7.89678	6.19109
AD01G00338	0.50503	0.160933	0.901478	2.05329	2.01021	4.19238	1.68886	2.27623	2.30496	1.85721	3.35628	0.482706	1.33729	2.94634	2.59093
AD01G00339	30.316	32.636	25.5593	10.6182	10.6759	8.85393	11.2586	10.0779	9.84131	29.1542	26.8463	22.5289	19.147	14.8106	18.1951
AD01G00340	12.9392	10.0173	7.98107	2.84522	0.691654	2.4853	3.91679	2.48452	1.45492	6.96294	6.66486	9.88912	6.27849	4.68555	4.14988
AD01G00341	24.4891	27.9626	17.6922	11.3884	13.8961	11.458	9.15372	9.01713	10.8669	28.8717	29.5287	14.1266	9.38495	9.76495	9.42577
AD01G00342	0	0	1.32985	0	0.103889	0	0	0	0	0	0	0.168161	0	0.133111	0.124208
AD01G00343	295.364	311.825	161.61	145.224	153.341	141.196	116.679	120.772	109.481	306.436	314.251	145.767	107.565	112.555	106.482
AD01G00344	11.2092	7.439	6.91755	0.560041	0.304687	0.239755	0.170048	2.06767	0.454395	3.30579	3.82839	10.6029	0.538986	1.57273	0.885782
AD01G00345	29.3853	25.3263	24.5658	35.4575	36.9729	38.3766	28.718	30.0632	29.5613	47.9658	45.2838	18.5983	30.4383	31.4738	28.4415
AD01G00346	0	0	0	0	0	0	0	0	0	0	0	0	0	0	0
AD01G00347	0	0	0	0	0	0	0	0	0	0	0	0	0	0	0
AD01G00348	0	0	0	0	0	0	0	0	0	0	0	0	0	0	0
AD01G00349	0	0	0	0	0	0	0	0	0	0	0	0	0	0	0
AD01G00350	2.52516	3.11726	3.30752	26.3753	33.5697	26.6204	35.1266	27.5812	29.5399	11.8797	18.0325	7.35008	17.4582	15.0356	14.5064
AD01G00351	0	0	0	0	0	0	0	0	0	0	0	0	0	0	0
AD01G00352	0	0	0	0	0	0	0	0	0	0	0	0	0	0	0
AD01G00353	6.53648	9.75263	8.72748	16.5054	0.656499	20.0435	2.56081	12.0783	4.0328	5.9961	4.49763	1.63799	0.355598	0.65082	1.149
AD01G00354	0	0	0	0	0	0	0	0	0	0	0	0	0	0	0
AD01G00355	0	0	0	0	0	0	0	0	0	0	0	0	0	0	0
AD01G00356	0	0	0	0	0	0	0	0	0	0	0	0	0	0	0
AD01G00357	3.03388	3.56403	3.5145	5.17023	3.9665	3.85689	5.63079	4.70629	4.22287	5.44898	3.79718	2.4009	8.823	9.04308	9.55438
AD01G00358	0	0	0	0	0	0	0	0	0	0	0	0	0	0	0
AD01G00359	0	0	0	0	0	0	0	0	0	0	0	0	0	0	0
AD01G00360	0	0	0	0	0	0	0	0	0	0	0	0	0	0	0
AD01G00361	0	0	0	0	0	0	0	0	0	0	0	0	0	0	0
AD01G00362	0	0	0	0	0	0	0	0	0	0.037589	0	0.141798	0.312048	0.272243	0
AD01G00363	36.7243	34.9772	28.3577	47.9232	44.839	50.6095	52.9946	45.897	41.6938	55.0537	42.4338	28.3783	49.3969	46.2521	46.8005
AD01G00364	0	0	0	0	0	0	0	0	0	0	0	0	0	0.034371	0
AD01G00365	0	0	0	0	0	0	0	0	0	0	0	0	0	0	0
AD01G00366	0	0	0	0	0	0	0	0	0	0	0	0	0	0	0
AD01G00367	0	0	0	0	0	0	0	0	0	0	0	0	0	0.136435	0
AD01G00368	0.541446	0.852865	1.53601	0.208926	0.245695	0.299853	0.325876	0.23866	0.361516	0.543648	1.09682	0.222894	1.14687	1.01887	0.570983
AD01G00369	1.97872	3.27657	156.423	2.7255	1.13018	0.7347	3.64811	1.92612	1.4865	59.3703	12.8995	34.3551	11.0163	8.42737	9.66547
AD01G00370	0	0	0	0	0	0	0	0	0	0	0	0	0	0	0
AD01G00371	5.05439	4.70076	5.15955	10.7358	13.9254	9.8567	11.7441	8.75166	8.92461	16.5435	9.28805	4.07171	7.35114	7.84726	6.50562
AD01G00372	2.59903	2.5772	8.08464	25.2245	28.8383	17.5436	35.6823	21.9419	19.9077	129.24	27.2027	21.7679	13.455	15.6603	13.0027
AD01G00373	0	0	0	0	0	0	0	0	0	0	0	0	0	0	0
AD01G00374	0	0	0	0	0	0	0	0	0	0	0	0	0	0	0
AD01G00375	7.92194	10.7452	16.564	8.54088	7.46931	10.6368	7.77799	7.79359	8.32578	14.1981	15.225	13.2642	16.4699	15.8923	14.7556
AD01G00376	4.80975	2.51097	24.6785	0.807669	1.05322	0.970659	2.29642	1.9119	2.40518	3.43789	0.853437	59.2279	5.35301	4.74926	7.67038
AD01G00377	5.86275	6.8545	7.18497	4.47411	5.69348	6.75401	4.37735	5.04676	4.79255	4.52693	5.17634	3.60864	7.51816	6.05052	5.83439
AD01G00378	2.21118	0.24908	0.1221	2.1337	1.22623	0.71186	1.45903	3.24172	2.49318	3.31305	4.60033	4.62431	1.80833	1.21039	1.99297
AD01G00379	6.81754	6.53357	11.3394	103.888	120.976	97.5494	146.179	169.326	146.326	14.4205	30.2329	28.6004	56.1436	55.9176	54.9489
AD01G00380	0	0	0	0	0	0	0	0	0	0	0	0	0	0	0
AD01G00381	0	0	0	0	0	0	0	0	0	0	0	0	0	0	0
AD01G00382	0	0	0	0	0	0	0	0	0	0	0	0	0	0	0
AD01G00383	22.0874	34.574	16.8339	44.793	54.9357	49.2503	34.2178	57.6045	53.334	21.463	17.5147	26.9593	29.6827	26.7094	30.2742
AD01G00384	0.069188	0.076511	0.062584	0.196302	0.186405	0.224299	0.177081	0.350295	0.281228	0.176371	0.100496	0.744813	18.6569	20.0816	21.9303
AD01G00385	0.085999	0.08191	1.04778	0.050459	0.136011	0.030326	0	0.042236	0.056623	0.295482	0.051216	0.072763	0.053336	0.00448	0
AD01G00386	1.58829	0.980339	8.78114	0.18693	0.090262	0.184352	0.210976	0.249209	0.237741	8.43301	3.63575	1.92047	2.86254	2.63628	2.12558
AD01G00387	81.1976	80.6997	188.045	35.8092	26.9514	28.5071	88.4202	39.2201	68.1121	173.646	177.214	69.2954	71.0446	74.0614	57.39
AD01G00388	4.97637	10.3215	2.45249	5.22297	5.71574	4.77098	12.9031	21.0817	14.5532	46.9249	23.7878	40.9324	39.5091	33.2605	36.4056
AD01G00389	0	0	0	0	0	0	0	0	0	0	0	0	0	0	0.071005
AD01G00390	0.092961	0.064774	0	0.605885	0.267687	1.34748	0.107364	1.23428	0.653533	0	0.044178	0.148617	0.676909	1.28301	2.08181
AD01G00391	0.319329	0.155097	0	0.609179	0.992237	2.45853	0	2.92503	1.6111	0	0.291639	0.446603	0.939196	1.49677	2.58417
AD01G00392	0.586142	0.417319	0.143703	2.01713	1.55976	4.53156	0.713483	4.70242	2.46458	0.270622	0.322298	0.278588	2.22019	2.53937	4.7077
AD01G00393	0	0	0	0	0	0	0	0	0	0	0	0	0	0	0
AD01G00394	0.211594	0.19467	0.127338	0.101709	0.087353	0.43305	0.147494	0.304952	0.250242	0.152469	0.156732	0.285159	0.394357	0.3981	0.644514
AD01G00395	10.4717	7.73004	9.19184	8.4443	9.1779	7.81516	11.8277	9.49126	9.00222	9.89571	9.269	6.4666	16.2473	15.9694	14.877
AD01G00396	0	0	0	0	0	0	0	0	0	0	0	0	0.342063	0.269491	0.166323
AD01G00397	0.719766	0.104838	0.258589	0	0	0	0.048084	0	0	0.457373	0.133432	1.22314	3.85883	3.72786	3.75328
AD01G00398	0.086135	0.224764	0	0	0	0	0.149213	2.08382	0.184035	0	0.051289	13.0799	51.3	56.7903	97.0938
AD01G00399	6.96698	2.04372	9.9672	1.4239	1.39707	1.45132	2.03449	3.05688	2.75269	2.88961	2.2114	10.0747	5.0179	4.43577	3.62793
AD01G00400	14.973	14.0305	39.4276	4.47549	4.13216	4.70318	5.20999	6.75092	5.70272	6.78708	6.49763	23.6251	19.6252	16.9797	17.9484
AD01G00401	18.1219	39.2303	3.57944	10.8197	20.6366	16.6777	3.87167	6.70942	6.09804	15.8908	28.4345	2.41822	8.21995	8.62296	7.95055
AD01G00402	0	0	0	0	0	0	0	0	0	0	0	0	0	0	0
AD01G00403	0	0	0	0	0	0	0	0	0	0	0	0	0	0	0
AD01G00404	10.4283	12.5354	15.5247	8.74625	8.96325	7.88663	8.37688	6.83127	6.46924	15.5519	14.044	11.5527	4.72277	6.65369	3.71396
AD01G00405	0	0	0.08151	0	0	0	0	0	0	0	0	0	0	0	0
AD01G00406	0	0	0	0	0	0	0	0	0	0	0	0	0	0	0
AD01G00407	0	0	0	0	0	0	0	0	0	0	0	0	0	0	0
AD01G00408	0	0	0	0	0	0	0	0	0	0	0	0	0.154844	0.027386	0
AD01G00409	6.80241	4.77117	5.58083	7.41302	5.70803	6.44866	8.85614	6.68508	9.2868	12.6384	24.6047	8.84911	5.29526	5.35964	5.3914
AD01G00410	0	0.467181	0.251646	0	0	0	0	0	0.039669	0	0	1.42421	1.55982	1.09998	1.1635
AD01G00411	27.2625	8.03919	4.84753	0.58074	0.570249	0.820856	4.53645	0.920256	3.65205	4.98552	1.41411	3.57672	1.12394	1.669	2.00053
AD01G00412	114.796	100.061	98.916	96.4373	63.3563	85.826	82.888	99.3928	93.4068	122.227	63.5993	212.604	173.506	154.406	160.957
AD01G00413	0.101514	0.353525	0.036818	0.015633	0	0	0.028399	0	0.012605	0.0237	0	0.013168	2.3842	2.85546	4.65574
AD01G00414	1.17856	0	0	0	0	0	0	0	0	0	0	0.979929	0.639327	0.095036	0.913297
AD01G00415	0	0	0	0	0	0	0	0	0	0	0	0	0	0	0
AD01G00416	0	0	0	0	0	0	0	0	0	0	0	0	0	0	0
AD01G00417	0	0	0	0	0	0	0	0	0	0	0	0	0	0	0
AD01G00418	2.18526	2.05334	2.2973	2.5022	2.06883	1.62584	2.03242	2.24908	2.95722	1.91319	1.85235	1.70609	2.85138	2.95487	2.58157
AD01G00419	0	0	0	0	0	0	0	0	0	0	0	0	0	0	0
AD01G00420	26.16	25.6274	23.6415	19.1321	14.9398	21.5478	18.9603	19.6316	20.0931	25.423	19.174	30.3033	27.5483	25.7501	25.8125
AD01G00421	0	0	0.112034	0	0	0	0	0	0	0	0	0	0	0	0
AD01G00422	0	0	0	0	0	0	0	0	0	0	0	0	0	0	0
AD01G00423	0	0	0	0	0	0	0	0	0	0	0	0	0	0	0
AD01G00424	0	0	0	0	0	0	0	0	0	0	0	0	0	0	0
AD01G00425	0	0	0	0	0	0	0	0	0	0	0	0	0	0	0
AD01G00426	0.699115	0.704086	0	0.669383	0	0.401639	0.509774	0.423406	0.350454	0.673409	0.552893	0.446101	0.608242	0.438107	0.451711
AD01G00427	0	0	0	0	0	0	0	0	0	0	0	0	0	0	0
AD01G00428	1.80623	2.30894	0	1.62994	0.763297	1.29729	1.55827	0	1.03571	0	1.61104	2.10563	2.97473	2.11885	0
AD01G00429	0	0	0	0	0	0	0	0	0	0	0	0	0	0	0
AD01G00430	40.0412	45.1118	24.3604	29.0909	19.8975	26.2742	35.2473	29.2082	16.2935	33.2993	25.7241	25.4501	56.9751	57.3227	63.7829
AD01G00431	0	0	0	0	0	0	0	0	0	0	0	0	0.006965	0.011096	0
AD01G00432	0	0	0	0	0	0	0	0	0	0	0	0	0.006177	0	0
AD01G00433	0.684367	0.611035	0.156762	0.395515	0.328203	0.316925	0.432458	0.481623	0.178962	0.400211	0.272504	0.413406	0.775616	0.617065	0.356818
AD01G00434	0	0	0.007741	0	0	0	0	0	0	0	0.025146	0	0	0	0
AD01G00435	0	0	0	0	0	0	0	0	0	0	0	0	0.54374	0.592413	0.476086
AD01G00436	10.2276	13.7296	5.02075	11.9946	9.45829	11.1784	5.97347	10.7219	7.18038	10.8114	6.38746	10.2656	11.9113	10.9015	11.638
AD01G00437	0.859894	1.7285	0.618246	0.841048	1.29209	1.8722	1.54437	1.04812	2.40672	1.5235	1.2712	0.915726	1.68244	2.83758	3.00945
AD01G00438	5.75193	3.89114	5.76361	4.48333	5.40767	5.29178	8.60386	5.16324	4.28755	10.8249	5.56507	6.5537	6.75889	6.34281	6.75876
AD01G00439	2.944	3.10201	2.34337	3.38282	3.39866	2.54755	3.86986	2.93585	3.2163	3.08345	4.0807	2.14298	5.0909	6.37956	5.37978
AD01G00440	1.12824	0.659577	0.949854	2.29716	2.61397	1.8247	3.0658	2.51292	2.01811	1.44274	0.999558	0.328148	2.34913	2.1965	1.93425
AD01G00441	10.4208	9.42881	7.94786	9.02257	7.09742	9.87269	7.84047	8.3514	9.51656	11.5996	9.95402	8.11599	8.72011	9.43969	10.0855
AD01G00442	2.94483	1.94829	1.09902	2.85677	2.87189	2.42025	3.48732	2.42559	2.3206	1.59799	1.61625	1.48967	3.77195	2.874	2.54503
AD01G00443	0.75901	0.814049	0.56638	1.55632	1.30106	1.89134	1.10904	2.16364	1.84789	0.970483	0.70062	1.18826	1.97725	1.75323	1.812
AD01G00444	0.676074	0.255636	0.509314	0.52941	0.554933	0.638412	0.822185	0.740905	0.34915	0.638096	0.129909	0.217104	1.46751	0.764009	1.45461
AD01G00445	0	0	0	0	0	0	0	0	0	0	0	0.174062	0.032259	0.068804	0.17004
AD01G00446	0.326724	0.316872	0.247725	0.203825	0.224769	0.242849	0.148084	0.221974	0.10555	0.90799	0.580082	0.427647	0.557849	0.632723	0.450011
AD01G00447	0.024643	0.09379	0.091946	0.029094	0	0	0.044029	0.08243	0.030868	0.082543	0.030941	0.183598	0.060135	0.144119	0.054658
AD01G00448	0	0	0	0	0	0	0	0	0	0	0	0	0	0	0
AD01G00449	0.364518	0.649136	0.418909	0.617741	0.538853	0.552275	0.241824	0.365501	0.384316	1.45233	1.08885	0.540816	0.696477	0.873735	0.794436
AD01G00450	0.614803	0.493949	0.585052	0.743642	0.794891	1.09555	0.353993	0.396084	0.501898	1.22297	1.52397	0.678015	0.65757	0.515196	0.576788
AD01G00451	0	0	0	0	0	0	0	0	0	0	0	0	0	0	0
AD01G00452	0	0	0	0	0	0	0	0	0	0	0	0	0	0	0
AD01G00453	0.075432	0	0.161136	0	0.087137	0	0	0	0	0.222864	0.228834	0.440096	0	0	0
AD01G00454	0	0	0	0	0	0	0	0	0	0	0	0	0	0	0
AD01G00455	0	0	0	0	0	0	0	0	0	0	0	0	0	0	0
AD01G00456	0	0	0	0	0	0	0	0	0	0	0	0	0	0	0
AD01G00457	0.791776	0.802656	0.512439	0.948219	0.757575	0.767763	0.421041	0.685789	0.603117	1.87234	1.63618	0.92977	0.915354	0.922574	0.993862
AD01G00458	1.80392	2.20405	3.12565	0.985639	0.492625	1.13065	1.45918	1.273	1.35617	1.73374	1.08482	4.69205	2.86109	3.6371	3.34619
AD01G00459	4.8476	5.50854	3.58524	4.52075	5.07279	4.70342	3.43517	5.60681	5.25425	6.26333	4.98775	3.91358	5.95912	5.31344	5.20342
AD01G00460	0.302824	0.443612	0.138475	0.367468	0.303956	0.374243	0.356854	0.575365	0.459701	0.21723	0.292149	0.442899	0.751248	0.396324	0.372286
AD01G00461	0	0	0.093424	0	0	0	0.329705	0	0	0.10732	0	0	0	0	0
AD01G00462	1.55029	1.4463	1.1421	2.54317	1.61552	2.77317	1.24415	2.00618	2.15713	4.31098	3.5387	1.91904	1.96915	1.03422	1.62294
AD01G00463	4.63916	5.5905	6.31694	2.14108	1.36589	2.35305	2.4417	3.53823	3.7264	3.64726	2.10219	9.31397	4.8507	5.35034	5.4793
AD01G00464	4.64815	5.80586	3.42256	4.85526	4.94581	4.53385	3.46742	5.43294	4.91303	6.53845	5.6599	4.1483	6.95311	5.54036	6.09705
AD01G00465	0.234868	0.537223	0.2714	0.413967	0.271389	0.286112	0.316269	0.372967	0.494866	0.106031	0.177826	0.230688	0.830577	0.363589	0.385908
AD01G00466	0	0	0	0	0	0	0	0	0	0	0	0	0	0	0
AD01G00467	2.11778	1.62207	1.63723	2.12337	1.51073	2.43883	1.83194	1.61684	1.81917	5.06691	3.40797	2.16645	2.55454	2.41258	2.91021
AD01G00468	2.50628	3.15595	3.64417	1.18782	0.741973	1.44252	1.63029	3.71825	2.31797	2.03045	0.961271	5.77311	3.14128	3.6116	3.33025
AD01G00469	0	0	0	0	0	0	0	0	0	0	0	0	0	0	0
AD01G00470	0.55784	0.664272	0.395821	1.07129	0.324884	0.37039	0.654494	0.845199	0.932545	0.72483	0.440956	0.600023	1.49112	0.914571	0.993063
AD01G00471	0.391937	0.182082	73.7333	0	0	0	0.036619	0.336132	0.06079	0.557694	0.292202	3.06724	12.1325	13.2033	17.0085
AD01G00472	0	0	0	0	0	0	0	0	0	0	0	0	0	0	0
AD01G00473	7.07787	5.73653	4.31606	6.8202	6.44054	4.4266	5.12661	5.72236	4.56492	10.4723	8.67925	4.26461	8.68548	7.5941	8.40033
AD01G00474	0	0	0	0	0	0	0.303329	0	0	0	0	0.177839	0.145347	0.383024	0.783773
AD01G00475	6.56617	7.6685	0.965825	0.038227	0.076844	0	0.122308	0.137782	0.139202	2.13782	0.480671	3.33131	1.56514	1.49162	1.78618
AD01G00476	21.6466	16.7289	18.6206	25.3681	22.7128	21.43	23.0191	18.0326	20.1412	33.5616	28.2261	21.2604	26.8843	23.2678	26.3314
AD01G00477	0	0	0	0	0	0	0	0	0	0	0	0	0	0.15411	0
AD01G00478	0	0	0	0	0	0	0	0	0	0	0	0	0.070865	0.282932	0
AD01G00479	0	0	0	0	0	0	0	0	0	0	0	0	0.183156	0.124711	0
AD01G00480	0	0	0	0	0	0	0	0	0	0	0	0	0.236903	0.158299	0
AD01G00481	0	0	0	0	0	0	0	0	0	0	0	0	0.212091	0.138305	0
AD01G00482	0	0	0	0	0	0	0	0	0	0	0	0	0	0	0
AD01G00483	5.51526	5.9588	3.03977	8.36012	7.68352	8.52676	10.0338	11.2562	8.24448	6.62285	6.02725	3.62435	5.85712	5.8511	7.1646
AD01G00484	11.0694	12.362	0.866581	5.33458	0.965738	5.22912	2.1476	4.00194	1.49859	0.617088	2.20667	0.683292	13.6497	15.0682	15.4901
AD01G00485	0	0	0	0	0	0	0	0	0	0	0	0	0	0	0
AD01G00486	0	0	0	0	0	0	0	0	0	0	0	0	0	0	0
AD01G00487	0.856446	1.13703	27.4685	0.162784	0.066758	0.083099	0.733091	0.319349	0.629773	4.36707	7.53753	12.2706	7.06367	6.95477	6.98054
AD01G00488	4.91954	3.91981	4.12092	3.21317	3.70791	3.08867	7.05091	4.8981	5.46401	6.21172	5.56041	4.4314	7.98756	11.1806	9.20337
AD01G00489	10.5616	8.88939	6.95204	28.213	26.1054	27.2242	34.9851	36.5885	35.1939	13.101	12.7659	14.3907	28.8228	24.3754	24.2443
AD01G00490	0	0	0	0	0	0	0	0	0	0	0.066238	1.2191	0.938157	0.763257	0.850211
AD01G00491	0	0	0	0	0	0	0	0	0	0	0	0	0	0	0
AD01G00492	0	0	0	0	0	0	0	0	0	0	0	0	0	0	0
AD01G00493	0	0	0	0	0	0	0	0	0	0	0	0	0	0	0
AD01G00494	34.5366	18.6759	9.02784	10.3619	14.5635	13.346	14.0593	33.6863	15.8226	30.5177	28.0615	28.6729	8.11855	17.3523	10.5987
AD01G00495	0	0	0	0	0	0	0	0	0	0	0	0	0	0	0
AD01G00496	8.11757	9.33424	5.69527	25.9781	26.0799	29.6506	25.1932	33.9973	28.9577	14.6923	13.1952	11.6756	16.6145	13.5183	17.1213
AD01G00497	0	0	0	0	0	0	0	0	0	0	0	0	0	0	0
AD01G00498	0.33591	0.533025	0.396138	0.285443	0	0.026458	0.377073	0.420398	0.198803	0.71218	1.06135	8.20376	1.35795	0.809761	1.58496
AD01G00499	32.6651	22.4964	14.0017	60.3816	46.0903	52.4709	47.3065	47.5075	49.0068	26.2484	23.3948	18.6287	28.4217	29.8259	27.7085
AD01G00500	16.8059	13.0732	9.93312	42.6799	46.7732	46.4042	46.9552	25.5849	35.264	36.7312	22.8437	13.8956	16.1177	12.7155	13.2529
AD01G00501	32.1821	35.2224	23.1111	19.7854	16.0934	17.4257	19.4584	21.141	19.2133	37.6777	28.4959	23.439	29.9945	34.1626	27.2429
AD01G00502	17.9249	26.5285	9.30113	11.9604	12.5549	13.6344	11.666	14.6441	17.3637	22.0887	19.4729	14.8804	24.3066	19.8303	23.8015
AD01G00503	0	0	0	0	0	0	0	0	0	0	0	0.053927	0.431927	0.284143	0.603236
AD01G00504	5.16682	5.51478	5.00086	3.61055	3.52901	3.19927	2.39908	5.09704	1.99097	3.86696	2.12435	6.16943	4.84001	4.48405	5.02724
AD01G00505	0	0	0	0	0	0	0	0	0	0	0	0	0	0	0
AD01G00506	0	0	0	0	0	0	0	0	0	0	0	0	0	0	0
AD01G00507	0	0	0	0	0	0	0	0	0	0	0	0	0	0	0
AD01G00508	0	0	0	0	0	0	0	0	0	0	0	0	0	0	0
AD01G00509	2.37649	3.20933	1.19684	1.60309	1.45325	1.47231	1.49934	1.29903	1.00259	2.4434	1.64197	1.68446	3.20881	2.20941	2.04585
AD01G00510	38.5868	43.4533	53.6683	35.1533	29.9577	30.9681	34.555	28.5202	28.2552	56.5097	44.1529	49.1632	56.7633	46.1978	43.8728
AD01G00511	0	0	0	0	0	0	0	0	0	0	0	0	0	0	0
AD01G00512	3978.07	608.1	19.2045	11708.8	9695.85	7720.88	2486.68	3783.45	4163.98	10975.4	15513.8	16.736	93.7061	47.4442	58.2241
AD01G00513	12.1	15.5854	8.89376	3.69759	3.94974	4.63658	3.44543	5.63235	4.97765	7.67411	7.94018	9.687	16.7737	15.9511	15.1547
AD01G00514	0	0	0	0	0	0	0	0	0	0	0	0	0	0	0
AD01G00515	0	0	0	0	0	0	0	0.059411	0.089887	0	0	0	0	0	0
AD01G00516	0	0	0	0	0	0	0	0	0	0	0	0	0	0	0
AD01G00517	77.4677	77.363	66.4224	56.081	42.0261	59.4071	53.9191	45.9086	43.4756	85.1857	67.3351	67.6952	47.1767	47.1814	42.1778
AD01G00518	0	0	0	0	0	0	0	0	0	0	0	0	0	0	0
AD01G00519	0	0	0	0	0	0	0	0	0	0	0	0	0	0	0
AD01G00520	4.09095	5.71822	6.87247	1.55782	0.482188	1.50618	1.4269	1.53384	1.1122	3.11939	4.68161	3.27858	3.13639	2.9028	3.64455
AD01G00521	3.18276	3.71035	3.07707	3.69402	2.61978	3.99892	4.86236	4.82009	3.74125	4.37251	4.30128	2.70138	6.93274	6.58169	5.36862
AD01G00522	10.5887	8.90743	5.51829	4.14424	4.17335	5.31047	3.08987	3.99393	4.03936	8.59708	5.83401	4.90123	5.7937	5.99497	6.51697
AD01G00523	0	0	0	0	0	0	0	0	0	0	0	0	0	0	0
AD01G00524	0	0	0	0	0	0	0	0	0	0	0	0	0	0	0
AD01G00525	14.6835	9.61864	9.51686	6.17753	5.24237	4.7789	3.17787	6.00424	5.39461	9.47442	6.79441	6.64135	3.39796	4.24619	4.45387
AD01G00526	5.68811	1.2351	0.467371	0	0	0	0.298295	0	0	0.140023	0.399039	1.40828	4.33735	4.05817	2.21431
AD01G00527	2.70477	0.854048	2.56545	0.881612	0.147721	0.141484	5.57713	1.55384	2.80484	2.86481	1.66248	9.66208	24.537	22.3815	31.252
AD01G00528	0	0	0	0	0	0	0	0	0	0	0	0	0	0	0
AD01G00529	0	0	0	0	0	0	0	0	0	0	0	0	0	0	0
AD01G00530	0	0.175202	0.129695	0.235271	0.527538	0.134547	0.701134	0	0.363121	0.229814	0.48977	0	0.07164	0.140806	0.539998
AD01G00531	0	0	0	0	0	0	0	0	0	0	0	0	0.939039	0.837415	1.63948
AD01G00532	0	0	0	0	0	0	0	0	0	0	0	0	0	0	0
AD01G00533	8.05724	7.97154	7.13809	5.47393	4.81727	5.61266	6.57837	5.43207	4.64678	4.98069	5.78546	7.4997	8.99543	9.02714	8.33486
AD01G00534	2.29109	2.41236	2.49382	4.3959	5.63443	4.61276	2.26412	9.71491	8.64495	3.42567	2.9729	4.6699	5.84211	5.26884	4.42934
AD01G00535	14.7921	14.3456	10.2527	58.394	52.2312	49.0221	67.6501	71.1289	61.4133	25.4799	25.2653	25.3963	38.659	35.8509	40.7285
AD01G00536	3.42236	3.57034	1.3332	1.55729	1.5533	1.56347	2.70765	1.94877	2.05671	2.21617	2.09233	1.96464	4.84067	3.69598	4.08739
AD01G00537	0.170829	0.339282	0.96188	0.103844	0.121189	0.17616	0.101714	0.07012	0.062236	0.269074	0.443244	0.344233	1.38432	1.18208	0.945162
AD01G00538	0	0	0	0	0.034513	0	0.281764	0.402824	0.325856	0.063041	0	0.36364	0.662921	0.035313	0.446798
AD01G00539	0	0	0	0	0.221693	0.228799	1.81632	0.17319	0.383996	0.207304	0	0.260626	0	0.578221	0
AD01G00540	0	0	0	0	0	0	0	0	0	0	0	0	0	0	0
AD01G00541	0	0	0	0	0	0	0	0	0	0	0	0	0	0	0
AD01G00542	0	0	0	0	0	0	0	0	0	0	0	0	0	0	0
AD01G00543	0	0	0	0	0	0	0	0	0	0	0	0	0	0	0
AD01G00544	0	0	0	0	0	0	0	0	0	0	0	0	0	0	0
AD01G00545	0	0	0	0	0	0	0	0	0	0	0	0	0.216831	1.12789	0
AD01G00546	5.21995	2.42583	6.16955	1.15452	0.918168	0.808903	4.28961	3.90624	3.33554	1.15373	2.31897	14.8499	10.0314	10.1801	10.2135
AD01G00547	16.0646	27.0899	14.9407	1.50002	0.376934	1.57816	0.923855	0.889247	0.753757	3.75856	1.14519	4.00321	21.486	21.864	20.382
AD01G00548	0.063011	0	0.019012	0	0	0	0	0	0	0	0	0	0.102159	0.200954	0.367841
AD01G00549	0	0	0	0	0	0	0	0	0	0	0	0	0	0	0
AD01G00550	0	0	0	0	0	0	0	0	0	0	0	0	0	0	0
AD01G00551	0	0	0	0	0	0	0	0	0	0	0	0	0	0	0
AD01G00552	57.8815	37.9902	62.67	18.4246	12.7761	15.8168	17.0902	14.4183	12.5276	18.9607	16.606	21.142	24.2425	20.901	22.7663
AD01G00553	18.5264	16.25	19.7595	18.5666	17.6645	18.7258	18.9241	19.1028	19.0747	22.6224	17.3976	24.2556	25.5863	25.909	24.4451
AD01G00554	6.79824	6.16486	3.99444	9.9389	10.1848	9.1006	9.31752	13.4919	9.12079	6.48881	8.73354	5.57734	7.61698	7.20741	6.88316
AD01G00555	108.539	97.472	355.271	2.6302	1.65624	2.80165	2.94512	3.62995	3.57979	17.2034	7.04266	46.153	12.3927	11.9077	9.78828
AD01G00556	0.178208	0.1606	1.0963	0	0.020467	0	0	0	0	0	0	0.166157	0	0.024768	0.029814
AD01G00557	0	0	0	0	0	0	0	0	0	0	0	0	0	0	0
AD01G00558	0	0	0	0	0	0	0	0.057529	0	0.070805	0	0	0	0	0
AD01G00559	1.75262	2.59059	2.26801	2.27829	1.49731	2.04804	4.03042	3.05841	2.61212	1.75702	2.24841	1.9263	6.71932	4.91792	5.4368
AD01G00560	2.06472	2.01552	2.16269	1.96087	1.91865	1.9256	1.83133	2.22201	1.59916	2.42123	2.22285	2.36601	4.11722	4.40755	3.72017
AD01G00561	0	0	0.198314	0	0	0	0	0	0	0	0	0	0	0	0
AD01G00562	0	0	0	0	0	0	0	0	0	0	0	0	0	0	0
AD01G00563	0	0	0	0.050269	0	0	0	0	0	0	0.09607	0	1.01822	0.507228	0.388683
AD01G00564	8.78908	4.48432	16.6287	6.67397	3.49925	9.20746	15.268	14.8542	14.9245	20.15	22.4587	50.8567	24.1719	31.0548	36.7362
AD01G00565	7.19962	1.87497	15.8018	0.182047	0.277183	0.259404	1.48318	0.867302	1.2607	39.585	15.3203	9.48163	20.3222	14.5411	17.0187
AD01G00566	5.06249	7.41215	4.39107	26.6096	23.9265	28.3355	37.9226	15.8222	14.863	25.1903	23.4954	1.06696	6.43698	4.78498	5.25878
AD01G00567	0.44706	1.24686	0	0	0.145931	0.160055	0.202312	0	0.09005	0.240506	0.10329	0	0.2322	0.429845	0.175079
AD01G00568	0	0	0	0	0	0	0	0	0	0	0	0	0	0	0
AD01G00569	0	0	0.013118	0.983979	1.84785	0.672674	0	1.01695	1.0777	0	0.209989	0.142086	0	0	0
AD01G00570	0.092196	0.530717	0.217999	3.70377	5.73898	2.82082	0	4.21976	2.98877	0.359582	1.54917	0.691189	0	0	0
AD01G00571	0	0	0.013118	0	0.028431	0	0	0	0	0	0	0	0	0	0
AD01G00572	0	0	0	0	0	0	0	0	0	0	0	0	0	0	0
AD01G00573	1.33474	1.60997	33.7601	0.039618	0	0.225316	1.09619	0.805344	1.06987	1.29119	0.640316	1.47577	6.33637	7.98825	6.24141
AD01G00574	0	0	0	0	0	0	0	0	0	0	0	0	0	0	0
AD01G00575	22.2815	20.8488	20.667	18.2838	13.8207	23.9179	18.0815	23.0861	21.4106	26.2278	15.9392	23.0421	24.5421	20.2788	22.1655
AD01G00576	1.79043	3.0083	2.48304	25.9559	36.5499	29.1153	23.4783	23.1807	33.1554	3.06028	8.81799	3.00024	2.79357	2.32694	1.01408
AD01G00577	0	0	0	0	0	0	0	0	0	0	0	0	0	0	0
AD01G00578	0.075969	0.152783	0.640996	56.15	64.3307	57.7814	62.3531	42.562	53.9473	8.82478	15.6365	7.29765	3.95409	3.72668	4.92253
AD01G00579	0.26017	0.077518	0.14944	6.79555	8.63362	7.12745	7.92115	5.78723	7.40468	1.18452	2.09369	1.9413	0.389638	0.671141	0.352259
AD01G00580	4.37864	12.9325	0.779143	0.025359	0.027595	0.31805	1.40988	0.158782	0.034373	0.324905	0.45067	0.428516	5.54395	5.64802	2.40496
AD01G00581	0	0	0	0	0	0	0	0	0	0	0	0	0	0	0
AD01G00582	9.06079	10.7145	12.7994	5.74876	5.305	5.6198	8.19993	4.76042	5.14442	12.1995	14.8447	18.4229	16.6046	15.099	12.7942
AD01G00583	0.652911	0.460172	0.171327	0.064038	0	0	0	0	0.12772	0	0	0.681992	0.297457	0.294871	0.231016
AD01G00584	0	0	0	0	0	0	0	0	0	0	0	0	0	0.109359	0
AD01G00585	0	0	0	0	0	0	0	0	0	0	0	0	0	0	0
AD01G00586	0.317081	0.863333	0.518302	1.35335	1.04517	0.874029	0.912527	0.650551	0.821206	0.452592	0.464393	2.23651	2.74029	3.0826	3.30166
AD01G00587	2.09226	1.37195	2.09307	5.01565	9.27565	1.93964	17.0333	8.78169	5.23405	5.78026	4.44572	3.08768	11.6636	12.0745	11.3165
AD01G00588	3.01419	0.877333	2.36744	1.22366	1.80483	1.66052	4.71977	4.30308	4.24782	1.89752	2.84591	13.5792	10.811	10.9692	12.8281
AD01G00589	6.28206	5.67681	5.7331	5.88831	9.53225	6.82538	7.54546	6.91072	3.45451	7.43198	5.67881	2.98948	6.54086	6.77251	3.57263
AD01G00590	6.74961	9.01769	8.41856	18.9212	13.7242	17.8001	16.2626	14.1483	12.5752	11.8109	14.5958	8.2393	13.6603	11.895	11.436
AD01G00591	8.68193	7.49898	7.79998	13.0044	15.1456	12.2121	19.4514	13.2838	13.3742	10.3542	11.5211	9.42414	16.5513	11.6318	9.29338
AD01G00592	0.511155	1.80185	1.15302	1.90515	1.44267	1.99053	0.44164	1.30029	1.70979	0.474728	0.955953	0.469863	0.465237	0	0
AD01G00593	0	0	0	0	0	0	0	0	0	0	0	0	0	0	0
AD01G00594	0.045611	0.108931	10.319	0.222788	0.339282	0.196972	0.211488	0.297746	0.450951	0.934986	0.941273	1.16464	1.74329	2.51027	1.41534
AD01G00595	0	0	0	0	0	0	0	0	0	0	0	0	0	0	0
AD01G00596	0	0	0	0	0	0	0	0	0	0	0	0	0	0	0
AD01G00597	0	0	0	0	0	0	0	0	0	0	0	0	0	0	0
AD01G00598	0	0	0	0	0	0	0	0	0	0	0	0	0	0	0
AD01G00599	0	0	0	0	0	0	0	0	0	0	0	0	0	0	0
AD01G00600	0	0	0	0	0	0	0	0	0	0	0	0	0	0	0
AD01G00601	0	0	0	0	0	0	0	0	0	0	0	0	0	0	0
AD01G00602	26.5243	28.2669	26.2648	28.6784	22.4462	25.297	22.021	21.9573	20.2395	42.0862	33.6527	26.252	22.567	20.6217	21.8926
AD01G00603	11.8667	15.6074	31.2268	2.93268	2.54238	2.55278	2.41812	1.85765	2.46035	19.7801	8.94937	8.03544	7.67981	6.96174	6.4878
AD01G00604	0	0	0	0	0	0	0	0	0	0	0	0	0	0	0
AD01G00605	0.746472	0.970487	3.29612	0.134418	0.325983	0.198356	1.39741	1.11511	0.554329	0.05137	0.722213	2.20468	2.51506	2.76156	2.74426
AD01G00606	0	0	0	0	0	0	0	0	0	0	0	0	0	0	0
AD01G00607	0.112161	1.25481	2.07491	0.204253	0.035152	0	0.299318	0.084244	0.179863	2.41345	3.04848	2.13897	2.7628	2.90741	4.0482
AD01G00608	0.088429	0.616466	0	0	0	0	0	0	0	0	0	0	0.3483	0.310843	0.433241
AD01G00609	34.2459	14.1296	51.0466	6.67047	6.44794	8.62064	7.99976	11.2267	8.72455	27.3423	25.3353	23.8389	27.5149	28.3344	28.1229
AD01G00610	0	0	0	0	0	0	0	0	0	0	0	0	0	0	0
AD01G00611	1829.52	1135.23	696.214	40.5839	49.4088	44.2429	25.7339	65.9286	38.4373	274.748	273.605	305.349	71.2652	169.935	120.337
AD01G00612	2723.48	1703.84	1022.3	54.0536	66.4993	59.9036	38.8158	88.0343	52.9849	376.783	364.075	412.747	105.642	259.387	175.429
AD01G00613	285.687	198.278	109.423	12.259	15.8259	14.2033	20.614	16.9424	12.6856	50.2409	53.4704	46.9942	28.1176	74.5572	47.2847
AD01G00614	0	0	0	0	0	0	0	0	0	0	0	0	0	0	0
AD01G00615	0	0	0.818047	0	0	0	0	0	0	0	0	0	0	0	0
AD01G00616	0.488336	0.779618	6.00017	0.377345	0.22057	0.354963	0	1.1679	1.40156	3.85652	1.39345	30.9454	0.047603	0	0
AD01G00617	2.05313	4.29595	4.52398	35.8138	39.6841	36.9579	69.2582	46.2996	45.3908	4.66745	6.92678	8.54695	42.9422	37.2165	39.899
AD01G00618	14.3776	11.3363	44.0245	33.3679	41.8893	33.5456	39.9693	30.1836	46.149	16.0485	18.5405	13.9475	22.178	19.75	18.5429
AD01G00619	1.28491	1.28877	10.0124	0.353016	0.595689	0.337444	0.980589	2.93812	2.62771	0.144644	0.084894	2.31613	4.94661	3.77341	5.61982
AD01G00620	2.41512	6.35057	1.92353	22.1278	29.7263	20.7837	38.8455	18.1733	22.9272	6.82703	8.2175	4.39796	10.6087	8.90784	9.83233
AD01G00621	0.353371	0.521239	0.17932	0.556152	0.476003	0.388066	0.987783	0.390891	0.443767	0.171596	0.31698	1.09577	5.90794	5.76709	4.67748
AD01G00622	0	0.028732	0	5.86492	6.70029	6.99133	7.92133	6.14136	8.6304	0.575306	1.02216	0.048637	1.8309	2.08273	2.54448
AD01G00623	6.91063	8.36903	16.9947	9.58355	9.68363	8.52587	16.9307	19.0305	22.5419	10.2756	4.54192	34.0796	21.4279	18.5991	24.3353
AD01G00624	6.22	8.05635	7.29217	9.1294	8.23766	10.0262	8.69147	7.58943	7.89845	8.84865	9.91457	5.90243	9.02186	9.83734	9.18266
AD01G00625	0	0	0.878962	0	0	0	0	0.039721	0	0	0	0	0	0	0.102049
AD01G00626	0	0	0	0	0	0	0	0	0	0	0	0	0.071624	0.105752	0.124984
AD01G00627	0	0	0	0	0	0	0	0	0	0	0	0	0	0	0
AD01G00628	6.35782	7.00152	4.17067	6.02377	5.12789	5.12871	8.64344	6.79125	6.55134	9.44227	6.97601	4.92598	9.01375	10.4388	10.9323
AD01G00629	8.45048	8.78029	5.93395	5.87158	5.38173	4.45962	7.52581	7.72479	7.21443	6.97365	5.43828	7.21425	15.9073	14.9684	16.4271
AD01G00630	4.86091	2.04514	8.86066	452.649	540.145	469.876	428.98	349.897	378.565	101.398	174.97	53.1002	125.115	110.362	108.705
AD01G00631	0	0	1.26436	0	0	0	0	0.215244	0.460932	0.438609	0.350171	0	0.141974	0.298192	0.414659
AD01G00632	0	0.255751	7.9568	0	0	0	0	0	0.189126	0.046624	0.047816	0.994033	0.581045	0.611597	0.932745
AD01G00633	2.65841	2.52724	7.14464	52.475	33.3675	47.3881	27.961	21.9741	18.6483	29.7937	80.5304	2.36291	4.50127	5.76472	2.89687
AD01G00634	0	0	0	0	0	0	0	0	0	0	0	0	0	0	0
AD01G00635	0	0	0	0	0	0	0	0	0	0	0	0	0	0	0
AD01G00636	0	0	0	0	0	0	0	0	0	0	0	0	0	0	0
AD01G00637	0	0.525158	0.579821	7.97829	6.19689	5.68238	12.7464	5.09257	6.2922	13.2965	4.7031	1.06597	0	0.11336	0
AD01G00638	0.142811	1.19182	0.437708	6.82737	3.29761	4.16464	4.60354	3.11421	5.27727	9.61215	2.99888	0.781868	0	0.109079	0.092173
AD01G00639	0	0	0	0	0	0	0	0	0	0	0	0	0	0	0
AD01G00640	0	0	0	0	0	0	0	0	0	0	0	0	0	0	0
AD01G00641	0.309778	1.29452	3.03649	17.0502	12.6285	13.9023	8.76212	8.95614	8.37711	26.572	5.24993	1.18866	0.331371	1.04403	0.289996
AD01G00642	4.54942	12.0053	6.71586	2.2998	1.7042	2.27448	3.49957	2.49078	3.13698	8.99838	7.59082	4.66537	0.724796	0.444973	0.615791
AD01G00643	0	0	0	0	0	0	0	0.346234	0.027317	0	0	0	0	0	0
AD01G00644	12.0806	33.6281	0.476217	13.6533	8.00245	11.5922	21.5557	16.6013	15.0881	12.5163	8.27009	12.5391	11.0211	10.9519	9.90568
AD01G00645	7.6075	24.3857	0.425453	5.95184	4.52541	6.07667	14.5695	8.48466	8.02678	9.4161	5.79605	8.14931	12.7628	11.1543	12.9988
AD01G00646	0	0	0	0	0	0	0	0	0	0	0	0	0	0	0
AD01G00647	0	0	0.08442	0	0	0	0	0	0	0.022911	0	0	0	0	0
AD01G00648	15.9577	16.3785	15.9749	35.5116	37.605	37.1804	42.5574	66.2283	75.7819	43.7809	50.8488	10.5637	118.729	118.602	147.029
AD01G00649	0	0	0	0.163857	0.288823	0.420145	0	0.429275	0.232613	0.078481	0.140342	0	0	0	0
AD01G00650	0	0	0	0	0	0	0	0	0	0	0	0.110825	0	0	0
AD01G00651	1.87577	0.255785	0.193909	0	0	0	0	0	0	0.091884	0.140966	0.494893	0	0	0
AD01G00652	10.6369	8.56729	5.51353	6.2517	6.15158	7.23282	1.601	6.16695	5.1303	13.1388	10.7433	6.68803	3.28776	3.27211	3.13794
AD01G00653	0.067702	0	0.035071	5.22414	6.97198	5.07263	10.9809	10.7148	9.85782	0.988038	1.53137	5.25168	1.93209	1.92517	2.67868
AD01G00654	0	0	0	0.062544	0.132054	0.206823	0	0.054399	0	0.04376	0.104206	0	0	0	0
AD01G00655	39.8549	76.8448	14.8597	0.195363	0	0	0	1.7861	0	18.219	88.8735	60.2038	3.16243	33.9666	13.6811
AD01G00656	4.24294	35.1485	0.20585	0.039904	0	0	0.430003	0.071609	0	0	0	0.186944	2.85619	2.86727	4.72766
AD01G00657	0.660915	0.279262	0.206534	0.336552	0.483043	0.257514	0.356386	0.501423	0.235087	0.319729	0.148858	0.433278	1.2792	1.14857	1.0717
AD01G00658	4.53032	5.24076	3.55156	3.17992	5.76201	5.77968	7.70409	4.34611	5.01	7.0908	9.77543	3.16155	8.10245	9.61085	9.15979
AD01G00659	6.94469	6.62863	6.01484	5.60536	3.87326	4.89676	4.20114	5.53317	5.16261	6.12559	4.48403	4.79784	5.53178	5.77335	6.91174
AD01G00660	5.08895	4.1565	5.01022	11.5243	11.9839	8.8272	10.9143	14.7668	12.9277	8.74697	7.58762	4.47225	8.27738	8.36427	8.57292
AD01G00661	28.0018	26.4807	19.2708	13.7897	7.88789	13.0272	11.4704	14.8727	11.5219	23.436	16.2021	20.4173	20.6397	23.3786	23.4652
AD01G00662	0	0	0	0	0	0	0	0	0	0	0	0	0	0	0
AD01G00663	161.363	169.456	67.6296	20.2154	11.5881	21.7827	12.2555	20.624	10.8371	41.6406	68.4778	30.705	2.26506	11.8613	5.57361
AD01G00664	0	0	0	0	0	0	0	0	0	0	0	0	0	0	0
AD01G00665	0	0	0	0	0	0	0	0	0	0	0	0	0	0	0
AD01G00666	0	0	0	0	0	0	0	0	0	0	0	0	0	0	0
AD01G00667	0	0	0	0	0	0	0	0	0	0	0	0	0	0	0
AD01G00668	0	0	0.010582	0	0	0	0	0	0	0	0	0	0	0	0
AD01G00669	0	0	0.155122	3.50081	2.61251	2.00969	2.19354	0.280371	0.45738	0	0	0.153288	1.38801	1.81376	2.19788
AD01G00670	8.60926	8.7149	11.5214	4.86242	4.20315	5.1392	5.48721	8.16697	6.11797	14.338	10.6286	49.3196	12.5371	11.2494	10.3875
AD01G00671	0	0	0	0	0	0	0	0	0	0	0	0	0	0	0
AD01G00672	0	0	0	0	0	0	0	0	0	0	0	0	0	0	0
AD01G00673	0.688301	0.853764	1.05307	0.708411	0.725476	0.617125	1.02703	0.672463	0.520689	0.320033	0.899445	0.8807	1.11656	1.57942	0.720357
AD01G00674	3.06543	3.38834	1.6824	2.63941	2.93586	2.68165	1.60834	2.8409	2.09084	2.06113	2.87531	0.983819	2.91315	2.7477	2.19323
AD01G00675	0	0	0	0	0	0	0	0	0	0	0	0	0	0	0
AD01G00676	0.025535	0.105526	0.261822	0	0	0	0	0	0	0	0.043094	0	0.035224	0	0.046037
AD01G00677	0	0	0	0	0	0	0	0	0	0	0	0	0	0	0
AD01G00678	0	0	0	0	0	0	0	0	0	0	0	0	0	0	0
AD01G00679	0	0	0	0	0	0	0	0	0	0	0	0	0	0	0
AD01G00680	0	0	0	0	0	0	0	0	0	0	0	0	0	0	0
AD01G00681	0	0	0	0	0	0	0	0	0	0	0	0	0	0.073987	0.093398
AD01G00682	10.9373	31.9807	4.40747	15.6393	17.6362	13.4087	18.0811	24.6282	25.1901	30.0543	38.7865	34.6266	38.6219	35.6105	41.2623
AD01G00683	0	0	0.149402	0	0	0	0	0	0	0	0	0.205738	0	0	0
AD01G00684	0.965697	0.561026	0.163302	0.139718	0	0	0.116716	0.209434	0.285471	7.01929	9.33985	3.99467	1.96959	1.66974	0.823493
AD01G00685	0	0	0	0	0	0	0	0	0	0	0	0	0	0	0
AD01G00686	0	0	0	0	0	0	0	0	0	0	0	0	0	0	0
AD01G00687	0	0	0	0	0	0	0	0	0	0	0	0	0	0	0
AD01G00688	0	0	0	0	0	0	0	0	0	0	0	0	0	0.159902	0
AD01G00689	0	0	0	0	0	0	0	0	0	0	0	0	0	0	0
AD01G00690	29.5579	23.6374	29.6906	11.679	14.0293	18.0558	9.55842	11.7278	9.56621	25.342	20.5984	18.2587	14.1279	11.3887	12.9892
AD01G00691	5.94127	3.18326	1.99996	4.7777	5.87449	7.09836	10.4785	11.6723	13.5757	4.69045	2.70277	3.19775	28.4924	26.4566	24.1469
AD01G00692	16.9078	14.6294	29.8687	28.6847	25.3075	38.0132	33.6589	27.7842	35.0591	41.9881	60.944	28.0753	47.092	50.7549	49.5114
AD01G00693	0	0.024988	0	0	0	0	0	0	0	0	0	0	0	0	0
AD01G00694	12.2268	14.8607	5.34775	2.08841	0.830439	1.58917	0.653309	3.59438	1.82683	0.712171	1.0401	2.23898	3.29421	2.96154	2.06254
AD01G00695	0	0	0	0	0	0	0	0	0	0	0	0	0	0	0
AD01G00696	0.342329	9.24394	0.471537	1.25048	0.409603	1.18683	1.13647	3.41274	3.03202	7.07548	6.36799	3.99072	4.02118	3.30325	2.30748
AD01G00697	0	0	0	0	0	0	0	0	0	0	0	0	0	0	0
AD01G00698	27.2581	26.2564	22.3349	41.859	39.7633	41.855	66.9321	45.8033	47.1696	23.6195	25.6408	25.3405	38.8151	33.5853	32.0915
AD01G00699	0.505623	3.23642	14.6104	0.740149	0.354424	1.80629	1.61494	0	0.164042	8.48447	5.89818	0	1.42289	0.150601	0.800177
AD01G00700	1.21624	0.90359	0.439067	0.421694	0.202135	0.415566	0.517409	0.377066	0.334899	1.31659	0.441333	4.77642	0.466485	0.239336	0.220318
AD01G00701	12.0848	12.7371	10.5223	13.5719	17.0801	17.2413	22.8683	21.1781	16.9121	13.064	14.7487	9.16634	17.8845	14.2361	16.5448
AD01G00702	16.2033	18.4103	18.3643	7.79148	7.30395	8.40249	9.48285	7.76016	8.04682	11.9374	10.806	13.2681	13.7653	13.7813	12.6123
AD01G00703	13.2301	14.049	50.2567	11.3822	1.80089	12.6085	7.62856	14.5956	12.371	18.1567	35.8817	9.19421	3.3688	2.25898	1.76216
AD01G00704	16.4215	20.2824	12.4981	6.7019	6.69332	6.61543	6.77035	4.86346	6.77891	10.7641	8.78528	6.63355	11.3097	9.50893	8.17224
AD01G00705	0	0	0	0	0	0	0	0	0	0	0	0	0	0	0
AD01G00706	8.24322	9.01011	86.6884	1.05247	0.306464	0.762031	1.19866	0.680077	1.06583	1.34212	1.19602	42.3466	15.3268	16.0548	20.1765
AD01G00707	0	0	0	0	0	0	0	0	0	0	0	0	0	0	0
AD01G00708	3.83944	4.17649	3.75716	13.8902	15.4359	13.1975	24.8989	15.1424	18.0544	8.65937	10.1338	3.84566	16.5012	16.9885	21.2537
AD01G00709	0	0.073642	0.146299	0.36303	0.605137	0.356576	0.887452	0.519202	0.638815	0.170978	0.396623	0.10723	0.654807	0.734167	0.884978
AD01G00710	0.242236	7.52725	0	3.22381	1.60682	2.40906	0.839193	2.72161	0.977597	1.54892	1.19602	0.794955	4.17274	2.47321	2.94396
AD01G00711	0.099122	0.557181	0	0	0	0	0	0	0	0	0	0	0	0	0
AD01G00712	10.1546	8.80013	9.15765	9.61064	8.39683	9.59784	19.8204	11.7213	12.2183	14.517	14.3779	13.0434	24.559	21.1071	24.1282
AD01G00713	0	0	0	0	0	0	0	0	0	0	0	0	0	0	0
AD01G00714	33.8569	30.2584	36.6245	21.6776	20.6002	26.8482	18.7922	16.7242	20.8134	47.9629	72.4798	33.4648	25.7593	36.7129	42.0568
AD01G00715	0	0	0	0	0	0	0	0	0	0	0	0	0	0	0
AD01G00716	0	0	0	0	0	0	0	0	0	0	0	0	0	0	0
AD01G00717	0	0	0	0	0	0	0	0	0	0	0	0	0	0	0
AD01G00718	0	0	0	0	0	0	0	0	0	0	0	0	0	0	0
AD01G00719	60.2396	69.9116	39.3154	29.4216	29.0817	32.3041	28.8394	35.7701	33.4844	50.1504	46.1966	47.3905	72.0841	71.9771	76.0496
AD01G00720	0	0	0.715889	1.98299	0.364068	0.370788	1.91853	4.99541	4.52143	0.36129	0.196706	0.329698	3.00977	3.78674	3.73783
AD01G00721	0	0.290338	0.64607	0.170798	0.260032	0.522877	0.49358	0.296117	0.318152	0	0.053322	10.5852	4.08101	3.71223	4.07521
AD01G00722	1.20484	0.71022	7.44919	34.5022	0.837313	37.8769	2.11169	4.09091	2.09737	1.11064	1.75323	9.39059	3.99016	2.62782	4.50366
AD01G00723	0.426285	1.89762	0.733264	5.16508	4.49609	2.49411	13.3118	5.57513	8.10313	86.5753	177.046	1.43023	1.03763	0.919634	0.517069
AD01G00724	39.1321	39.3482	32.3241	57.5401	47.5198	52.4175	57.6358	43.5556	55.5753	75.6169	51.2634	52.5343	54.8349	40.4533	50.4985
AD01G00725	13.4696	11.2276	5.53605	15.537	15.3706	15.1585	21.7979	26.9465	26.5896	12.3415	14.1466	26.3853	45.0812	47.1984	39.7794
AD01G00726	137.407	156.448	110.454	73.0261	77.1538	79.2251	92.7253	77.9228	67.7976	179.519	129.395	126.383	97.0837	105.017	109.555
AD01G00727	0	0	0	0	0	0	0	0	0	0	0	0	0	0	0
AD01G00728	2.09515	0.58508	0	670.996	772.874	520.582	992.765	1205.79	1642.21	0.968006	2.45049	0.455846	18.9261	15.2262	17.6246
AD01G00729	0	0	0	0	0	0	0	0	0	0	0	0	0	0	0
AD01G00730	0	0	0	0	0	0	0	0	0	0	0	0	0	0	0
AD01G00731	0	0	0	0	0	0	0	0	0	0	0	0	0	0	0
AD01G00732	3.222	6.87764	0.048877	7.21796	4.34806	7.19463	16.0181	64.5728	16.2384	0	0.351305	0.17385	30.2321	52.9938	36.2098
AD01G00733	50.2709	16.0853	1.40803	128.134	60.5724	85.1497	144.402	98.7127	80.0206	29.5024	58.2822	7.74924	75.6312	93.4401	128.237
AD01G00734	0	0	0	0	0.045366	0	0.045531	0.044584	0	0	0	0	0	0	0
AD01G00735	0	0	0	0	0	0	0	0	0	0	0	0	0	0	0
AD01G00736	3.98027	3.25197	3.14776	5.06904	4.66117	5.03399	8.90707	4.75587	3.24332	7.19219	3.54836	2.14564	5.20875	5.57357	4.24618
AD01G00737	0	0	0	0	0	0	0	0	0	0	0	0	0.147596	0.417449	0.051195
AD01G00738	13.6652	15.4729	4.60603	90.5404	95.9693	93.8741	104.941	97.4535	106.369	27.7166	31.185	25.6335	50.6878	45.2755	42.6244
AD01G00739	10.8531	11.3764	10.1337	11.3965	11.0485	11.6879	11.9949	14.7879	12.6559	11.3137	11.1514	12.3176	17.9218	17.0248	18.6207
AD01G00740	0	0	0	0	0	0	0	0	0	0	0	0	0	0	0
AD01G00741	0	0	0	0	0	0	0	0	0	0	0	0	0	0	0
AD01G00742	0	0	0	0	0	0	0	0	0	0	0	0	0	0	0
AD01G00743	0	0	0	0	0	0	0	0	0	0	0	0	0	0	0
AD01G00744	11.6059	12.9142	25.3713	4.8177	5.28759	4.27386	7.11484	12.0551	10.7213	8.33909	8.99771	15.901	5.14468	5.4836	6.56346
AD01G00745	0	0	0	0	0	0	0	0	0	0	0	0	0	0	0
AD01G00746	0	0	0	0	0	0	0	0	0	0	0	0	0	0	0
AD01G00747	0	0	0	0	0	0	0	0	0	0	0	0	0	0	0
AD01G00748	0	0	0	0	0	0	0	0	0	0	0	0	0	0	0
AD01G00749	0	0	0	0	0	0	0	0	0	0	0	0	0	0	0
AD01G00750	0.268039	0.613463	0.125103	0	0	0	0.073615	0	0.285155	0	0	0.443126	1.4764	1.36166	1.38123
AD01G00751	171.856	151.041	205.876	33.2489	25.4009	38.2158	43.1274	46.9338	48.2454	168.726	127.934	109.859	56.6625	57.243	61.6331
AD01G00752	0	0	0	0	0	0	0	0	0	0	0	0	0	0	0
AD01G00753	0.096981	0	0	0	0.011711	0	0	0	0	0.297421	0.100461	0.176428	0.274418	0	0.129509
AD01G00754	2.57743	3.49749	1.91663	3.51115	2.32839	4.02485	3.59194	3.59962	2.18803	3.63767	2.18808	2.98842	6.06338	5.96044	5.36831
AD01G00755	0	0	0	0	0	0	0	0	0	0	0	0	0	0	0
AD01G00756	1.26348	4.59722	0	0	0	0.137348	0	0	0	0	0	0.034467	0.036401	0	0
AD01G00757	2.98429	2.74418	2.90819	1.32303	1.29924	1.37289	1.6253	2.20539	1.24734	1.64411	1.26105	2.36882	2.6261	2.7949	2.26104
AD01G00758	0	0	0	0	0	0	0	0	0	0	0	0	0	0	0
AD01G00759	0	0	0	0	0	0	0	0	0	0	0	0	0	0	0
AD01G00760	29.3449	17.558	15.2377	64.0078	79.671	56.5185	54.4761	36.3991	14.6456	269.168	134.403	0.368947	2.0745	2.33635	3.89914
AD01G00761	0.462228	0.669565	1.02778	0.500893	1.32438	0.890249	0.400247	0.551394	0.14057	1.7021	1.0746	1.62488	6.87351	7.01837	6.27429
AD01G00762	0	0	0	0	0	0	0	0	0	0	0	0.19407	0	0	0
AD01G00763	0	0	0	0	0	0	0	0	0	0	0	0	0	0	0
AD01G00764	0	0.01522	0	0	0	0	0	0	0.021381	0	0	0	0	0	0.039509
AD01G00765	57.6457	61.2207	71.6859	25.7301	25.7448	25.8592	43.7947	28.2177	30.5829	56.9378	34.3349	32.117	36.2114	33.3703	36.7093
AD01G00766	0.115673	0	0	357.972	382.292	324.762	640.511	425.596	450.757	41.826	113.044	4.89531	135.887	121.73	121.118
AD01G00767	0	0.114355	0	0	0	0	0	0	0	0.060578	0	0.049407	0	0	0
AD01G00768	0	0	0	0	0	0	0	0	0	0	0	0	0	0	0
AD01G00769	0	0	0	0	0	0	0	0	0	0	0	0	0	0	0
AD01G00770	0	0	0	0	0	0	0	0	0	0	0	0	18.6293	11.8558	6.69077
AD01G00771	12.3511	11.8287	12.8502	6.65639	4.56525	5.69886	7.59087	7.45057	6.32147	9.12819	8.66644	10.5414	10.6839	10.9682	9.89105
AD01G00772	0	0	0	0	0	0	0	0	0	0	0	0	0	0	0
AD01G00773	0.699844	1.33963	0	0.035298	0	0.036482	0	0	0.047677	0	0	0	0	0.040278	0.035044
AD01G00774	46.5462	39.0187	22.3181	207.856	191.149	207.907	134.597	151.156	134.092	74.9651	96.6564	43.1042	62.6069	66.3798	72.0698
AD01G00775	18.0917	14.6012	17.5834	23.6095	24.8192	24.6944	27.4904	28.4229	25.0879	17.2224	17.3208	25.2974	28.117	28.6461	30.8878
AD01G00776	3.72443	1.6754	2.58987	3.07017	2.29102	3.28522	3.05375	4.99229	3.04424	5.17366	2.50793	4.10723	4.13708	4.95317	4.47855
AD01G00777	0.276751	0.222962	0.596799	0.201243	0.121263	0.514014	0.63378	1.84361	0.971865	0.051342	0.03674	0.777692	2.46662	2.25134	1.70978
AD01G00778	0	0.169633	0	0	0	0	0.07149	0.084243	0.070532	0	0	0	7.92616	8.52268	7.10494
AD01G00779	0	0	0	0	0	0	0	0	0	0	0	0	0	0	0
AD01G00780	0	0	0	0	0	0	0	0	0	0	0	0	0	0	0
AD01G00781	0.262852	0.403792	0.806169	4.83204	4.40568	7.19194	3.5263	7.31817	4.9893	1.69833	1.91985	0.534357	1.47289	2.37059	2.14631
AD01G00782	9.5234	7.28224	8.64525	35.4778	42.5611	41.8171	26.8268	38.6855	34.4372	24.0107	23.9127	9.42312	19.2612	17.4576	19.4909
AD01G00783	0	0	0.025105	0	0	0	0	0	0	0	0	0.075872	0	0.020598	0
AD01G00784	0	0	0.919528	0.183984	0	0	0	0	0.107519	0	0	0.109244	0	0	0
AD01G00785	77.1046	62.0008	22.0961	27.4322	21.6471	26.9503	22.0474	22.5734	16.7808	42.3532	45.2391	11.0121	8.55409	14.2178	11.2401
AD01G00786	8.62351	7.57918	8.7082	10.8107	8.94157	12.0251	12.8087	12.4892	12.439	8.03463	7.30125	8.59333	20.0206	21.8914	16.8554
AD01G00787	0	0	0	0	0	0	0	0	0	0	0	0	0	0	0
AD01G00788	0	0	0	0	0	0	0	0	0	0	0	0	0	0	0
AD01G00789	7.75819	10.1746	12.4692	1.31707	0.982746	1.28475	1.378	1.55348	1.60566	1.55727	1.02661	2.44385	3.41209	2.92291	2.62968
AD01G00790	11.755	10.59	11.6608	9.16417	8.2184	10.3081	8.38854	11.5452	8.78214	13.3039	13.262	11.615	16.4996	16.9134	15.5565
AD01G00791	0.89465	2.90801	1.36287	0	0.139397	0.292969	0.352715	1.43596	0.99823	1.6218	0.91058	1.21441	2.27104	1.37393	1.35028
AD01G00792	0.567454	1.44746	0.582583	0.305589	0.199327	0.388322	1.03476	1.66091	1.43583	0.715373	0.577103	1.07603	2.68815	2.72205	4.00023
AD01G00793	4.6699	5.10974	5.12014	4.94451	5.29741	5.46965	1.81589	5.04497	5.35073	4.55868	5.09078	2.97705	5.30392	4.09502	3.88914
AD01G00794	78.4568	70.2016	112.242	65.0667	50.4097	72.2712	43.6561	56.5552	62.927	119.107	83.0164	113.087	80.9005	79.6557	81.4777
AD01G00795	0.128331	0.526296	1.62521	0.360113	0.675325	0.631053	0.4791	3.50759	0.999276	0.914487	1.34371	3.21014	6.18206	8.16831	8.8941
AD01G00796	27.289	30.2387	29.5081	22.318	8.4799	23.9238	8.75865	13.9627	9.35952	20.937	12.1044	34.1821	53.124	50.6021	46.6324
AD01G00797	0	0	0	0.851802	0.294892	0.35029	2.15439	4.45583	6.45904	0.101957	0.294881	0.433113	32.671	27.1722	54.0843
AD01G00798	0.976192	1.26375	0.995412	2.40249	2.68053	3.28435	3.31654	4.06301	4.05833	1.97527	3.13101	2.06823	4.38542	4.65096	4.12053
AD01G00799	0	0	0	0	0	0.190363	0	0	0	0.022008	0	0	0.276287	0	0
AD01G00800	0	0	0	0	0	0	0	0	0	0	0	0	0	0	0
AD01G00801	0	0	0	0	0	0	0	0	0	0	0	0	0	0	0
AD01G00802	0	0	0	0	0	0	0	0	0	0	0	0	0	0	0
AD01G00803	0	0	0	0	0	0	0	0	0	0	0	0	0	0	0
AD01G00804	0	0.166109	0.378623	1.42726	0.889076	0.551356	0.870534	0.157124	0.995638	0	0	0.064238	0.775909	0.757703	1.16486
AD01G00805	0	0	0	0	0	0	0	0	0	0	0	0	0	0	0
AD01G00806	0	0	0	0	0	0	0	0	0	0	0	0	4.83358	5.54626	3.97011
AD01G00807	0	0	0	0	0	0	0	0	0	0	0	0	0	0	0
AD01G00808	0	0	0	0	0	0	0	0	0	0	0	0	0	0	0
AD01G00809	0	0	0	0	0	0	0	0	0	0	0	0	0	0	0
AD01G00810	110.921	82.2675	87.1143	17.9266	16.9583	22.4237	19.2922	21.2705	18.4853	82.3595	64.8492	61.5249	27.3457	35.246	26.4564
AD01G00811	0	0	0.462796	0.133591	0.632168	0.534245	0	0	0.168243	0	0.074138	0	0.84143	0.576054	0.200826
AD01G00812	0	0	0	0	0	0	0	0	0	0	0	0	0	0	0
AD01G00813	0	0	0	0	0	0	0	0	0	0	0	0	0	0	0
AD01G00814	1.62339	0.426972	16.1176	1.56889	0.452056	0.803041	2.37061	3.17584	3.69659	1.0975	1.95618	5.4236	8.95907	7.28184	10.7043
AD01G00815	0	0	0.165079	0	0	0	0.197886	0	0	0	0	0	0	0	0
AD01G00816	0	0	0	0	0	0	0	0	0	0	0	0	0	0	0
AD01G00817	6.3479	1.31439	59.9753	0.159396	0.218271	0.124343	1.10049	1.33385	0.734747	0.870041	2.04071	24.5335	8.27796	9.11826	8.22557
AD01G00818	10.1732	8.56381	40.3375	0.492583	0.265935	0.626985	1.97412	3.72947	3.842	6.41702	0.897166	40.4797	7.17053	6.43652	8.09174
AD01G00819	1.09236	0.046435	0.384183	0.3179	0	0.150921	0	0	0	0.214845	0.039266	0.054876	0.10038	0	0.046371
AD01G00820	0	0	0	0	0	0	0	0	0	0	0	0	0	0	0
AD01G00821	32.7571	48.3224	27.1904	21.6594	16.0492	20.6191	18.2136	19.9828	18.0736	28.1802	20.7782	39.0465	29.5631	32.3447	27.2668
AD01G00822	0	0	0	0	0	0	0	0	0	0	0	0	0	0	0
AD01G00823	8.85113	12.4535	26.4249	12.2318	10.9137	12.6641	13.753	15.3363	15.0845	26.7411	10.5293	16.415	15.9682	14.1705	15.3571
AD01G00824	348.195	324.444	212.962	173.736	121.392	158.587	147.367	204.982	146.76	315.973	210.816	332.637	393.99	403.299	377.046
AD01G00825	0	0	0	0	0	0	0	0	0	0	0	0	0	0	0
AD01G00826	0	0	0	0	0	0	0	0	0	0	0	0	0	0	0
AD01G00827	161.303	564.38	313.159	0.354816	0	0.652996	0.949689	0.786097	0.34891	24.2199	5.75903	28.2747	3.07974	2.00291	3.02924
AD01G00828	0	0	0	0	0	0	0	0	0	0	0	0	0	0	0
AD01G00829	0.159789	1.32021	0.032636	0	0	0	0	0	0.030117	0	0	0	0	0.09414	0
AD01G00830	0	0	0	0	0	0	0	0	0	0	0	0	0	0	0.084973
AD01G00831	0	0	0	0	0	0	0	0	0	0	0	0	0	0	0
AD01G00832	0	0	0	0.129792	0	0	2.53238	0.571869	0.5927	0	0	0.444597	0.331492	0.364744	0.265603
AD01G00833	12.6936	8.45204	17.6535	5.87161	7.37773	6.55975	9.73595	6.05564	5.88882	25.1583	31.798	3.14071	11.6584	10.069	8.10234
AD01G00834	7.01767	3.37209	0.848935	0.174465	0	0.131747	1.27676	0.717573	0.124042	0.483141	0.681555	3.12102	28.5223	26.2114	30.0945
AD01G00835	0	0	0	0	0	0	0	0	0	0	0	0	0	0	0
AD01G00836	0	0	0	0	0	0	0	0	0	0	0	0	0	0	0
AD01G00837	0	0	0	0	0	0	0	0	0	0	0	0	0	0	0
AD01G00838	4.49372	5.2821	16.8915	0	0	0	0.165291	0.185574	0.061243	1.1088	1.00416	1.85264	0.623179	0.735697	1.52888
AD01G00839	0	0	0	0	0	0	0	0	0	0	0	0	0	0	0
AD01G00840	0	0	0	0	0	0	0	0	0	0	0	0	0	0	0
AD01G00841	0.056934	0.066635	6.20936	0	0	0	0	0	0.060396	1.09312	0.556612	0.078517	2.09347	0.545503	0
AD01G00842	0.195042	0.383774	0.261481	21.034	22.8001	18.703	21.345	13.7784	16.5297	10.4983	18.5011	14.7796	5.04924	4.33089	3.65428
AD01G00843	0	0	0	0	0	0	0	0	0	0	0	0	0	0	0
AD01G00844	0	0	0	0	0	0	0	0	0	0	0	0	0	0	0
AD01G00845	0	0	0	0	0	0	0	0	0	0	0	0	0	0	0
AD01G00846	0	0	0	0	0	0	0	0	0	0	0	0	0.159164	0	0
AD01G00847	0	0	0	1.00186	1.12667	2.0465	0.87869	0.790117	0.546554	0.593721	1.73338	0.97642	0.334979	0.505719	0.372985
AD01G00848	0.218453	0.521396	0.338972	0	0	0	0.220737	0	0	0.327426	0.754119	0.202593	0.334542	0.62784	0
AD01G00849	290.662	309.632	157.658	152.001	100.968	142.818	117.45	199.416	122.489	314.772	188.947	305.988	309.197	330.177	324.975
AD01G00850	0	0	0	0	0	0	0	0	0	0	0	0	0	0	0
AD01G00851	13.7991	6.9096	5.5725	13.9291	12.719	11.8751	13.6548	7.1129	9.95054	18.1576	19.8341	7.51606	15.8952	14.894	12.2393
AD01G00852	0	0	0	0	0	0	0	0	0	0	0	0	0	0	0
AD01G00853	13.3723	14.5465	21.7577	7.1495	7.22997	8.46329	7.30537	8.07468	7.6728	15.7349	11.3155	17.6729	12.8537	11.5113	13.2554
AD01G00854	3.35719	4.62042	2.95827	2.44827	2.73286	2.44484	3.07643	2.9518	2.59728	6.30194	4.36464	3.90358	4.70287	4.87124	6.34614
AD01G00855	10.5655	6.37956	11.7297	7.3	5.56466	10.5561	9.93694	7.34287	6.92278	18.3799	10.5159	15.7165	17.505	16.3017	15.18
AD01G00856	2.03358	1.6401	2.9986	6.5046	7.77247	10.4544	3.14257	1.56256	3.53735	18.1594	13.1915	3.29697	0.226247	0.284445	0.77412
AD01G00857	0	0.014607	0	0	0	0.012177	0	0	0	0.016179	0.035372	0	0.228318	0.386351	0.116389
AD01G00858	0	0	0	0	0	0	0	0	0	0	0	0	0	0	0
AD01G00859	42.2059	33.2789	29.6567	34.6451	30.3876	29.5114	30.8041	31.5674	28.8614	43.1568	29.329	35.5153	49.6176	46.1991	48.3803
AD01G00860	13.2436	11.5759	14.1075	13.5026	10.6511	13.3157	15.4698	11.9018	12.5514	12.9497	10.316	15.7813	24.2315	26.9676	20.7994
AD01G00861	0.72772	1.37524	0.526756	1.69685	1.33614	0.90956	1.13941	2.437	2.29556	1.58415	0.670499	1.03041	3.64064	3.49647	2.29989
AD01G00862	0	0	0	0	0	0	0	0	0	0	0	0.229064	0	0	0
AD01G00863	52.1544	73.4087	173.263	214.516	226.449	206.396	233.73	287.983	299.441	60.6027	97.7091	137.13	208.213	206.305	201.111
AD01G00864	0	0	0	0	0	0	0	0	0	0	0	0	0	0	0
AD01G00865	0.216503	0.349633	0.185323	0.157049	0.205623	0.15866	0.12383	0.071733	0	0.237334	0.251997	0.127858	0.492678	0.245112	0.363613
AD01G00866	28.3557	34.815	11.1116	14.5765	11.5717	12.965	15.4521	16.9585	16.2132	24.95	15.6402	29.7728	53.0979	38.618	44.7494
AD01G00867	1.21925	3.16359	10.8224	0	0	0.053909	0	0.221448	0.8605	0	0.148832	1.9146	52.3333	61.2893	53.1699
AD01G00868	0.034609	0	0	0.016563	0.069919	0	0	0	0	0	0	0	0	0	0
AD01G00869	16.324	18.0242	7.55746	6.88679	6.69299	7.01296	7.90622	8.76678	7.88881	13.5373	8.8543	11.5399	20.6807	19.6808	18.3009
AD01G00870	0	0	0	0	0	0	0	0	0	0	0	0	0	0	0
AD01G00871	85.3612	59.0786	58.7922	95.7422	73.3388	82.3813	78.8041	74.491	75.0276	120.633	68.2871	67.8468	144.072	118.337	147.184
AD01G00872	56.9361	82.0746	201.929	16.5758	7.79103	19.6986	19.186	24.2385	27.46	21.6606	13.1818	98.3296	150.91	162.353	153.593
AD01G00873	0.102458	1.14471	0.052164	4.7254	6.52744	4.64137	11.2669	24.8041	27.9667	0.920814	1.23638	0.331155	5.55647	5.91255	9.64335
AD01G00874	14.2687	13.9907	7.97769	14.6654	13.2677	12.4362	7.706	15.0654	12.7155	21.0377	12.4702	12.9915	23.5469	16.5002	27.1609
AD01G00875	0.12608	0.228501	0	3.58915	5.86298	2.59812	2.20343	5.97026	5.78108	0.252341	0.886626	0.210044	2.86521	3.37525	3.84051
AD01G00876	0	0	0	0	0	0	0	0	0	0	0	0	0	0	0
AD01G00877	0	0	0	0.12895	0	0	0	0	0	0	0	0	0	0	0
AD01G00878	2.16303	1.64916	2.55893	3.71857	3.04224	4.94353	2.76436	2.54339	4.6349	2.36529	2.30031	2.93835	4.40986	4.94783	4.19807
AD01G00879	7.65951	5.52852	4.07012	7.44494	6.60542	6.31565	4.05179	3.64109	5.94318	6.77805	6.63318	6.79382	12.4063	11.3075	8.84967
AD01G00880	0	0	0	0	0	0	0	0	0	0	0	0	0	0	0
AD01G00881	17.5571	18.955	12.2974	10.932	10.878	12.7177	7.70071	14.2568	13.1436	10.7056	10.2887	17.3632	11.3467	11.9414	10.9909
AD01G00882	1.4318	1.26002	1.27252	0.917399	0.518579	0.508269	8.88378	1.11838	0.984659	0.821688	0.492487	1.2774	9.85198	9.41406	10.7171
AD01G00883	4.44812	1.87896	3.41921	98.0284	94.2186	77.5355	116.757	89.9666	116.058	21.4594	34.0277	14.7829	43.1974	40.5112	58.7121
AD01G00884	12.3597	10.3048	7.72171	8.95665	8.65207	8.67928	11.437	8.06814	9.40149	10.8021	9.58875	10.8476	13.1068	12.1894	12.0472
AD01G00885	20.3795	20.1924	8.26092	14.3722	10.6862	14.9771	10.1634	13.4752	12.5469	21.6301	12.3681	17.8914	23.6794	24.6768	21.3896
AD01G00886	0	0	0	0	0	0	0	0	0	0	0	0	0	0	0
AD01G00887	11.3007	39.1299	9.99136	59.6452	68.4295	69.1437	58.753	62.0731	65.6677	22.3973	39.3194	1.56801	27.7194	24.5496	25.184
AD01G00888	18.2164	20.963	20.5505	13.4943	12.5791	18.2693	10.4945	14.4988	12.5151	23.8226	17.7998	13.6288	10.4699	13.5424	13.4988
AD01G00889	0	0	0	0	0	0	0	0	0	0	0	0	0	0	0
AD01G00890	0	0	0	0	0	0	0	0	0	0	0	0	0	0.072989	0
AD01G00891	0	0	0	0	0	0	0	0	0	0	0	0	0	0	0
AD01G00892	0	0	0	0	0	0	0	0	0	0	0	0	0	0	0
AD01G00893	0	0	0	0	0	0	0	0	0	0	0	0	0	0	0
AD01G00894	0	0	0	0	0	0	0	0	0	0.059972	0	0	0	0	0
AD01G00895	3.98073	1.18129	3.47819	407.84	589.536	457.7	467.999	451.566	464.727	116.645	326.888	41.1322	125.36	128.471	131.114
AD01G00896	0	0	0	0	0	0	0	0	0	0	0.13839	0	0	0	0
AD01G00897	11.8816	11.9123	8.70762	25.8073	28.6082	29.5349	33.2389	25.9516	22.2557	10.9557	14.3194	9.87338	24.1009	20.6439	19.6035
AD01G00898	0	0	0	0	0	0	0	0	0	0	0	0	0	0	0
AD01G00899	5.28575	4.16699	7.18251	7.40171	8.8243	8.91676	6.93128	6.23513	8.87195	8.26961	7.71871	4.67759	9.13687	7.9241	8.62102
AD01G00900	0.558323	0.521508	0.99447	15.3932	15.9072	44.7646	2.03945	3.72521	9.99758	7.83456	12.1235	1.01303	4.33498	5.08732	2.47262
AD01G00901	0.488228	0.626443	0.323105	0.195273	0.121468	0.111666	0.417437	0.393784	0.162995	0.29101	0.128911	0.765902	2.2167	1.69165	1.62492
AD01G00902	14.9592	12.2049	17.8523	10.8973	11.1311	13.4058	12.8863	12.7696	13.4513	18.8773	17.9527	15.3352	18.2778	17.7124	17.4532
AD01G00903	0	0.665633	0.097407	0.557182	0.117552	0.294976	0.033261	0.463413	0.430596	0	0.048021	0	0.394268	0.279723	0.397154
AD01G00904	0	0.081478	0	0	0	0	0	0.029025	0	0	0	0.708079	1.03559	0.796415	1.7414
AD01G00905	33.2467	80.8851	3.5213	17.7685	11.2836	12.8526	11.7884	5.92591	12.9838	39.1539	38.4276	24.7633	14.672	8.32168	13.3108
AD01G00906	0	0	0	0	0	0	0	0	0	0	0	0	0	0	0
AD01G00907	0	0.62687	0	0	0	0	0	0	0	0	0	0	0	0	0
AD01G00908	0	0	0	0	0	0	0	0	0	0	0	0	0	0	0
AD01G00909	0	0	0	0	0	0	0	0	0	0	0.321834	0	4.57142	4.94517	4.60666
AD01G00910	2.93049	0.453246	0.59724	0	0.075581	0	0.031237	0.498335	0.189161	2.06484	0.68546	0.396034	0.059237	0.127032	0
AD01G00911	0	0	0	0	0	0	0	0	0	0	0	0	0.147708	0.049627	0.037652
AD01G00912	28.2894	29.9416	26.5962	15.15	16.3824	17.4963	14.0007	15.197	13.0511	14.3688	16.2095	12.611	19.7687	15.6162	18.3904
AD01G00913	0	27.199	23.9827	0	11.0503	13.5497	0	0	0	10.5661	15.6627	0	17.5219	10.4057	0
AD01G00914	0	0	0	0	0	0	0	0	0	0	0	0	0	0	0
AD01G00915	15.1797	11.4148	8.22783	11.9023	12.6431	15.7899	10.9962	14.7389	12.2037	14.0131	16.6366	10.5582	18.088	18.4067	17.2867
AD01G00916	2.16395	2.95829	0.503099	1.41091	1.53257	1.50976	0.987126	1.4528	0.993308	2.44258	1.56734	1.08111	3.23636	2.83393	3.95437
AD01G00917	5.45905	5.36508	3.71719	3.08422	3.03951	1.97067	3.99343	2.92161	3.79384	6.12448	5.78076	13.5028	9.13988	10.7781	9.88511
AD01G00918	7.26363	0.590931	1.063	2.45309	3.72363	3.90396	8.32127	11.8106	10.9996	3.25461	6.61695	20.1833	14.4329	11.8044	13.7357
AD01G00919	1.19483	0.068031	0	5.01498	5.59808	2.55855	2.08389	1.31978	1.30684	26.6572	23.2566	0.851693	0.301498	0.09168	0.123476
AD01G00920	0.602649	0.063063	0	2.08668	0.692643	0.395302	0.401124	0.390821	0.599877	18.525	4.63019	0.069568	0	0	0
AD01G00921	0	0	0	0	1.10225	0	0.846592	0.209272	0.159998	0	0.193746	0	0	0	0
AD01G00922	1.65948	0	0	20.5413	11.9364	15.0582	21.3631	3.93453	11.1123	9.21217	12.5018	1.59673	2.161	1.67595	0.518261
AD01G00923	0	0	0	0	0	0	0	0	0	0	0	0	0	0	0
AD01G00924	8.98311	20.8185	22.177	0	0	0	0	0	0	0.75079	0.156357	0.050978	0.385947	0.447035	1.50195
AD01G00925	0	0	0	0	0	0	0	0	0	0	0	0	0.148845	0.026776	0.093655
AD01G00926	6.87189	5.54533	4.99686	3.88576	4.04534	4.8429	5.33993	5.59572	5.9062	5.42975	5.36945	3.48308	7.35947	8.00491	7.858
AD01G00927	9.10745	8.94705	2.2952	15.7646	11.4373	13.1496	11.5835	8.33237	8.89129	4.90623	7.29537	0.563536	5.69314	6.8208	6.41026
AD01G00928	6.38923	14.4507	16.6803	2.13433	1.41954	0.966184	5.31828	14.9901	13.615	2.08804	1.04318	31.8152	22.7357	22.1474	17.4049
AD01G00929	5.4992	7.07453	4.65797	2.02219	2.0193	1.88984	2.00633	1.92915	1.3021	1.61055	2.602	2.92855	2.51407	2.4792	2.57359
AD01G00930	6.62883	5.70072	2.67189	30.0579	29.1831	26.7466	24.4025	50.6349	38.8355	7.79242	15.6721	22.1786	19.0442	16.5443	19.4085
AD01G00931	1.13418	1.04025	2.14135	33.3589	37.475	31.9534	27.4339	48.2517	45.4469	4.99678	13.5057	8.53369	18.461	13.4946	14.8747
AD01G00932	0	0	0	0	0	0	0.084891	0	0	0	0	0	0	0	0
AD01G00933	2.00001	2.59228	3.23756	4.75445	4.28587	4.89882	5.26725	5.25352	5.28726	2.39311	2.51329	4.46886	6.50914	5.69912	6.42748
AD01G00934	0.001473	0	0	0	0	0	0	0	0	0	0	0	0	0	0
AD01G00935	1.19422	0.250076	0.390682	0.06817	0	0.057165	0.097939	0.12077	0.075507	0.043441	0	1.55199	5.24022	4.91101	4.24543
AD01G00936	11.3374	11.915	14.5365	11.2778	11.1821	12.6666	13.8174	13.8531	11.5613	12.1085	12.7	9.56862	16.4443	16.3774	14.5631
AD01G00937	0	0	0	0	0	0	0	0	0	0	0	0	0	0	0
AD01G00938	2.21852	11.0947	6.76791	0.530185	1.24366	0.508496	1.28525	0.682811	1.07352	4.86459	1.87234	3.58041	4.22425	3.8881	3.47139
AD01G00939	0.979099	0.708657	0.270258	0.837613	0.597016	0.773133	4.48262	0.509931	2.76079	1.88868	1.02824	1.3243	3.73609	3.84062	4.03807
AD01G00940	1.30966	1.55661	0.410408	1.52641	1.23362	1.82448	2.20347	1.95911	1.52594	1.43325	0.704407	1.2087	3.28647	2.79925	3.31535
AD01G00941	29.3096	35.3885	21.4312	15.0219	14.1961	16.4633	15.8024	15.8143	13.5744	23.1653	18.2779	20.7131	18.2541	17.1957	17.0932
AD01G00942	86.7132	64.9837	131.361	40.3735	23.2036	40.7716	35.1195	47.9121	47.9666	123.109	47.4634	144.314	96.5539	89.4647	107.758
AD01G00943	0	0	0	0	0	0	0	0	0	0	0	0	0	0	0
AD01G00944	0	0	0	0	0	0	0	0	0	0	0	0	0	0	0
AD01G00945	0	0	0	0	0	0	0	0	0	0	0	0	0	0	0
AD01G00946	0	0	0	0	0	0.069935	0.203423	0	0	0	0.065658	0.079392	0.070497	0	0
AD01G00947	0	0	0	0	0	0	0	0	0	0	0	0.047875	0	0	0
AD01G00948	0	0	0	0	0	0	0	0	0	0	0	0	0	0	0
AD01G00949	0	0	0	0	0	0	0	0	0	0	0	0	0	0	0
AD01G00950	0	0	0	0	0	0	0	0	0	0	0	0	0	0	0
AD01G00951	0	0	0	0	0	0	0	0	0	0	0	0	0	0	0
AD01G00952	0	0	0	0	0	0	0	0	0	0	0	0	0	0	0
AD01G00953	0	0	0.082783	0.055353	0.095705	0	0	0	0	0.120008	0.203337	0.194315	0	0.041424	0
AD01G00954	0	0	0	0	0	0	0	0	0	0	0	0	0	0	0
AD01G00955	0	0	0	0	0	0	0.242632	0	0	0	0	0	0	0	0
AD01G00956	0	0	0	0	0	0	0	0	0	0	0	0	0	0	0
AD01G00957	0	0	0	0	0	0	0	0	0	0	0	0	0	0	0
AD01G00958	0	0	0	0	0	0	0	0	0	0	0	0	0	0	0
AD01G00959	0.11901	0.269847	0.151688	0.854116	0.577852	0.733336	0	0.438781	0.298709	2.36699	3.33651	0	0	0	0
AD01G00960	22.6942	47.6462	18.8225	4.63609	2.77325	4.81811	7.90835	14.6528	11.7796	13.7409	8.89979	13.1849	20.5254	28.6223	18.9328
AD01G00961	1.15447	1.62183	0.408907	1.16552	0.614771	0.845214	0.840451	1.5334	0.980227	1.70389	1.09835	0.589805	1.34322	1.00988	1.66819
AD01G00962	0	0	0	0	0	0	0	0	0	0	0	0	0	0	0
AD01G00963	0	0	0	0	0	0	0	0	0	0	0	0	0	0	0
AD01G00964	0.32018	0.220269	0	0.298262	0	0.279278	0.764901	0.232214	0.332796	0.209462	0.038462	1.00013	1.8234	1.52285	0.935543
AD01G00965	0	0	0	0	0	0	0	0	0	0	0	0	0	0	0
AD01G00966	0	0	0	0	0	0	0	0	0	0	0	0	0	0	0
AD01G00967	0	0	0	0	0	0	0	0	0	0	0	0	0	0	0
AD01G00968	0	0	0	0	0	0	0	0	0	0	0	0	0.013074	0.018259	0.045046
AD01G00969	0	0	0	0	0	0	0	0	0	0	0	0	0	0	0
AD01G00970	0	0	0	0	0	0	0	0	0	0	0	0	0.020297	0.018259	0.064526
AD01G00971	0	0	0	0	0	0	0	0	0	0	0	0	0	0	0
AD01G00972	0	0	0	0	0	0	0	0	0	0	0	0	0	0	0
AD01G00973	0	0	0	0	0	0	0	0	0	0	0	0	0	0	0
AD01G00974	0	0	0	0	0	0	0	0	0	0	0	0	0	0	0
AD01G00975	0	0	0	0	0	0	0	0	0	0	0	0	0	0.015798	0
AD01G00976	0	0	0	0	0	0	0	0	0	0	0	0	0	0	0
AD01G00977	0	0	0	0	0	0	0	0	0	0	0	0	0	0	0
AD01G00978	0	0	0	0	0.033637	0.014757	0	0	0	0	0	0	0	0	0
AD01G00979	0	0	0	0	0	0	0	0	0	0	0	0	0	0	0
AD01G00980	0	0	0	0	0	0	0	0	0	0	0	0	0	0	0
AD01G00981	0	0	0	0	0	0	0	0	0	0	0	0	0	0	0
AD01G00982	0	0	0	0	0	0	0	0	0	0	0	0	0	0	0
AD01G00983	0	0	0	0	0	0	0	0	0	0	0	0	0	0	0
AD01G00984	0	0	0	0	0	0	0	0	0	0	0	0	0	0	0
AD01G00985	0	0	0	0	0	0	0	0	0	0	0	0.041334	0	0	0.110424
AD01G00986	0	0	0	0	0	0	0	0	0	0	0	0	0	0	0
AD01G00987	0	0	0	0	0	0	0	0	0	0	0	0	0	0	0
AD01G00988	0	0	0	0	0	0	0	0	0	0	0	0	0	0	0
AD01G00989	0	0	0	0	0	0	0	0	0	0	0.059442	0	0	0	0
AD01G00990	0	0	0	0	0	0	0	0	0	0	0.059442	0	0	0	0
AD01G00991	0	0	0	0	0	0	0	0	0	0	0.051468	0	0	0	0
AD01G00992	0	0	0	0	0	0	0	0	0	0	0	0	0	0	0
AD01G00993	0	0	0	0	0	0	0	0.012683	0	0.003165	0	0	0	0	0
AD01G00994	0	0	0	0	0	0	0	0	0	0	0	0	0	0	0
AD01G00995	0	0	0	0	0	0	0	0	0	0	0	0	0	0	0
AD01G00996	0	0	0	0	0	0	0	0	0	0	0	0	0	0	0
AD01G00997	0	0	0	0	0	0	0	0	0	0	0	0	0	0	0
AD01G00998	0	0	0	0	0	0	0	0	0	0	0	0	0	0	0
AD01G00999	0	0	0	0	0	0	0	0	0	0	0	0	0	0	0
AD01G01000	0	0	0	0.139444	0	0	0	0	0	0.225871	0	0	0	0	0
AD01G01001	0	0	0	0	0	0	0	0	0	0	0	0	0	0	0
AD01G01002	0	0	0	0	0	1.01821	0.292526	0.409164	0.960528	0.572491	3.25461	0.254056	1.7133	0.858017	0.379614
AD01G01003	0	0	0	0	0	0.077198	0	0.035586	0	0	0	0	0	0	0
AD01G01004	0	0	0	0	0	0	0	0	0	0	0	0	0	0	0
AD01G01005	0.375944	0.028732	0.138272	0	0	0.114189	0	0.037707	0	0	0	0	0	0	0
AD01G01006	0.060816	0.017814	0	0.036105	0	0.016246	0	0.010055	0	0.03135	0.012509	0	0	0	0
AD01G01007	0	0	0	0	0	0	0	0	0	0	0	0	0	0	0
AD01G01008	0	0	0	0	0	0	0	0	0	0	0	0	0	0	0
AD01G01009	0.460755	0.098263	0.276544	0.025814	0	0.002968	0	0	0.028828	0	0	0	0	0	0
AD01G01010	0	0	0	0	0	0	0	0	0	0	0	0	0	0	0
AD01G01011	1.39095	0.471774	0.619787	0.791563	0.380633	0.276439	0	0.549009	0.316345	0.255958	0.454167	0.083541	0	0	0
AD01G01012	0	0	0	0	0	0	0	0	0	0	0	0	0	0	0
AD01G01013	0	0	0	0	0	0	0	0	0	0	0	0	0	0	0
AD01G01014	0	0	0.056111	0	0	0	0.189887	0.063351	0	0	0.124771	0.060418	0.183653	0	0
AD01G01015	0	0	0	0	0	0	0	0	0	0	0	0	0	0	0
AD01G01016	6.60504	9.99513	8.44407	17.4617	20.3892	20.2048	31.5826	28.3099	24.0015	8.26395	5.6166	3.94806	2.62987	2.78963	4.62247
AD01G01017	1.52615	2.1519	1.41893	0.795778	0.542656	0.261829	1.12355	0.849397	0.908946	3.95483	3.82632	3.47392	1.81693	1.74546	2.07271
AD01G01018	0	0	0	0	0	0	0	0	0	0	0	0	0	0	0
AD01G01019	0	0	0	0	0	0	0	0	0	0	0	0	0	0	0
AD01G01020	1.5922	6.85673	9.4148	13.7059	11.4013	13.8992	19.6261	11.9613	15.1528	14.2417	10.1379	11.3303	14.3467	11.4882	17.0226
AD01G01021	0	0	0	0	0	0	0	0	0	0	0	0	0	0	0
AD01G01022	0	0	0.526714	0.991109	0.228413	0.588843	0.662486	1.04504	0.707524	0.833286	0.574586	0.712469	0.686895	0.970324	0.823304
AD01G01023	0	0	0	0	0	0	0	0	0	0	0	0	0.041376	0	0
AD01G01024	2.63942	4.78683	6.43023	3.94879	2.37747	3.67249	4.58963	4.0696	4.83992	4.83678	3.08185	5.58071	7.8549	6.42642	7.36212
AD01G01025	4.76531	3.85912	3.10126	2.38575	2.33174	2.20288	2.98471	5.87036	2.83706	6.84535	5.32682	4.36824	6.20886	7.3899	6.26909
AD01G01026	21.7813	20.1733	15.3964	12.5151	9.13399	13.3974	14.2014	11.1938	11.4099	17.1688	12.323	15.9969	29.7592	32.5545	29.2473
AD01G01027	0	0.070486	0	0	0	0.053165	0.060137	0.194072	0	0	0	0	0	0	0
AD01G01028	0	0	0	0	0	0	0	0	0	0	0	0	0	0	0
AD01G01029	0	0	0	0	0	0	0	0	0	0	0	0	0	0	0
AD01G01030	24.1903	42.3124	5.41131	28.0689	29.2856	28.8726	27.0246	33.5322	33.2126	40.6524	55.4005	29.4517	29.2575	32.1385	28.6613
AD01G01031	0.057856	0.055633	0	2.25653	2.23029	2.19572	0	2.85505	1.97341	0.253499	0.562875	0.183138	0	0	0
AD01G01032	0	0	0	0.809819	1.58699	0.819727	0	0.505023	0.966117	0	0.345059	0.036901	0	0	0
AD01G01033	0.034214	0.017091	0	0.350086	0.583883	0.512633	0	0.331492	0.092313	0	0.276473	0.030481	0	0	0
AD01G01034	0.058652	0	0	0.381633	0	0	0.203644	1.45517	0.485872	1.86722	0.483267	3.72939	0	0	0
AD01G01035	0	0.276808	0	0	0	0	0	0	0	0.19578	0.18795	0.108299	0	0	0
AD01G01036	0	0	0	0	0	0	0	0	0	0	0	0	0	0	0
AD01G01037	15.1291	16.877	5.97053	10.573	8.5728	12.8865	8.55073	10.655	7.60384	18.4368	11.0147	19.4537	21.3021	24.1482	23.0605
AD01G01038	11.6257	11.9347	17.9679	9.8288	8.90747	8.81889	9.88753	9.67707	9.61925	13.4709	12.8288	15.286	15.1137	16.0741	14.8961
AD01G01039	8.22199	4.33247	4.28795	22.548	25.7121	21.0434	19.6546	20.8027	19.26	9.75155	12.9784	4.67423	18.3941	14.9137	16.9758
AD01G01040	2.14914	2.80109	1.90653	7.39142	8.89321	10.6925	11.3173	13.3165	13.284	3.57155	6.34309	6.37203	10.7636	10.104	9.42168
AD01G01041	38.4097	12.9305	45.1101	6.1124	2.80778	5.56289	8.62857	20.6723	12.9747	32.9096	12.5392	31.7922	11.4218	11.1481	12.3427
AD01G01042	0	0	0	0	0	0	0	0	0	0	0	0	0	0	0
AD01G01043	0	0	0.011503	0	0	0	0	0	0	0	0	0	0	0	0
AD01G01044	0.967565	2.39701	0.622603	0.779071	0.599032	0.734809	7.52705	3.23302	3.6633	0.772487	0.811838	5.66199	2.74617	3.52675	3.30998
AD01G01045	1.70701	0.642078	0.539944	0.13789	0.100712	0.073664	0.185501	0	0.011306	0.606922	0.867709	0.40366	2.45912	1.69445	0.934271
AD01G01046	0.569419	0.191353	0	0	0	0	0	0	0	0	0.570978	0.033241	0.097103	0.152559	0.197845
AD01G01047	0.130603	0.078585	0	0	0.035134	0	0.330094	0.230868	0.381157	0	0	0.174673	1.84987	1.63162	1.81581
AD01G01048	9.11334	10.9738	9.09222	4.29503	2.80789	4.76998	5.08175	5.35123	3.99385	10.5846	7.47244	4.41636	5.95153	5.8282	6.37626
AD01G01049	2.95943	2.73076	1.71715	1.59687	1.58151	1.26915	2.39453	2.22827	1.99867	1.9191	1.78183	1.4362	2.57133	2.94825	2.41921
AD01G01050	39.8187	53.6244	29.847	37.1944	40.9004	44.363	33.7533	47.9407	44.3137	39.4495	44.7587	42.5931	45.7471	38.817	41.0748
AD01G01051	0	0	0.204643	0	0	0	0	0	0	0	0.227937	0	0	0	0.055592
AD01G01052	0	0	0.12691	0.498714	0.825389	0.230653	0.154184	0.31991	0.191105	0.435348	1.37875	0	0.025879	0	0.068865
AD01G01053	0	0	0	0	0	0	0	0	0	0	0	0	0	0	0
AD01G01054	0	0	0	0	0	0	0	0	0	0	0	0	0	0	0
AD01G01055	0	0	0	0	0	0	0	0	0	0	0	0	0	0	0
AD01G01056	0	0	0	0	0	0	0	0	0	0	0	0	0	0	0
AD01G01057	0	0	0	0	0	0	0	0	0	0	0	0	0	0	0
AD01G01058	0	0	0	0	0	0	0	0	0	0	0	0	0	0	0
AD01G01059	0	0	0	0	0	0	0	0	0	0	0	0	0	0	0
AD01G01060	0	0	0	0	0	0	0	0	0	0	0	0	0	0	0
AD01G01061	0	0	0	0	0	0	0	0	0	0	0	0	0	0	0
AD01G01062	0	0	0	0	0	0	0	0	0	0	0	0	0	0	0
AD01G01063	0	0	0	0	0	0	0	0	0	0	0	0	0	0	0
AD01G01064	0	0	0	0	0	0	0	0	0	0	0	0	0	0	0
AD01G01065	0	0	0	0	0	0	0	0	0	0	0	0	8.4926	7.73156	8.15474
AD01G01066	10.2407	11.0622	11.2102	10.9815	8.48461	9.64442	10.6078	12.1184	11.3538	8.6517	9.45203	9.29692	12.2174	13.2651	12.9545
AD01G01067	0	0	0	0	0	0	0	0	0	0	0	0	0	0	0
AD01G01068	2.56998	2.09435	9.05238	11.7581	14.428	14.0634	13.5091	13.375	14.398	6.34234	10.632	3.36391	9.8491	9.88324	9.3886
AD01G01069	0	0	0	0	0	0	0	0	0	0	0	0	0	0	0
AD01G01070	0	0	0	0	0	0	0	0	0	0	0	0	0	0	0
AD01G01071	2.17583	1.65559	0.736375	2.85903	3.7816	2.97901	4.85584	4.20372	4.66267	1.49494	2.2129	0.967215	3.66451	3.56707	3.51634
AD01G01072	1.1016	3.11628	1.29618	0.422963	0.539995	0.768718	2.21727	1.80099	1.21257	0.838003	1.30641	1.62708	2.15427	1.31049	2.06115
AD01G01073	0	0	12.2364	0	0	0	0.158809	0	0.035375	3.71004	0.841592	20.9581	0.116319	0.172324	0.030535
AD01G01074	0.948849	1.20591	1.24626	0.248214	0.424711	0.423597	0.550114	0.738632	0.493228	0.724096	0.822283	1.01853	2.28765	1.76641	1.96286
AD01G01075	0	0	0	0	0	0.029533	0.032146	0	0.070931	0	0	0.134566	0.655537	0.729668	0.469447
AD01G01076	6.72588	6.41282	5.11484	3.57847	2.53355	4.25001	3.46346	3.56532	3.5984	4.47374	4.65154	3.88554	6.63651	5.89616	5.07824
AD01G01077	63.0237	57.9861	62.6604	43.9661	46.2794	49.7027	33.7106	38.159	34.7472	72.6089	63.451	46.3247	41.608	40.1423	36.7127
AD01G01078	1.48979	2.00905	3.49374	48.9919	58.194	51.5476	53.565	53.4746	50.2491	16.6571	24.5591	12.4653	21.761	18.7849	23.3957
AD01G01079	0.42487	0	0.04865	0	0	0	0.117611	0	0.456804	0	0	0.770603	2.28279	3.45645	1.93724
AD01G01080	31.8414	34.5621	23.7713	15.644	12.9544	15.922	19.282	19.9753	16.4144	30.1949	22.5791	43.0316	71.4306	66.677	66.6302
AD01G01081	17.7854	12.2632	22.9897	6.4355	4.46813	5.04512	6.46239	10.0538	8.53024	26.1383	10.5795	73.9122	16.2729	15.916	16.2993
AD01G01082	16.183	15.7939	30.5383	15.266	12.6419	15.2076	14.061	13.1259	12.1218	19.149	18.4756	20.9308	29.5032	29.6	25.0562
AD01G01083	0	0	0	0	0	0	0	0	0	0	0	0	0	0	0
AD01G01084	0	0	0	0	0	0	0	0	0	0	0	0	0	0	0
AD01G01085	0	0	0	0	0	0	0	0	0	0	0	0	0	0	0
AD01G01086	21.9979	32.0431	26.5529	0	0.042933	0	0.134789	0.806365	0	0.284565	0.059913	11.6566	10.4557	13.4363	12.4222
AD01G01087	9.09525	14.5283	8.48128	15.6935	10.2968	15.9699	9.31948	24.3459	23.8393	5.74721	3.75629	17.2022	17.3425	18.8718	19.066
AD01G01088	0	0	0	0	0	0	0	0	0	0	0	0	0	0	0
AD01G01089	17.0513	14.1283	22.8479	31.5771	33.8364	37.633	27.9702	30.7821	36.4503	24.4449	30.0392	18.7667	27.2579	25.1613	27.7767
AD01G01090	210.685	228.465	108.198	97.5789	64.2795	97.5595	90.2616	134.278	95.7435	209.021	111.177	275.5	290.154	304.864	292.711
AD01G01091	0	0	14.3227	0	0	0	0.103408	0.059452	0.21818	0.659162	0.328781	0.876564	3.64432	3.70633	2.90195
AD01G01092	0.428394	0	0.885613	0.158369	0.296706	0.093801	0.200936	0.054367	0.232158	0.254238	0.366396	0.376898	0.245813	0.381217	0.218619
AD01G01093	16.3891	11.0053	11.9116	65.6035	66.3515	50.654	53.5639	64.5308	63.5989	48.8306	39.8106	25.9979	38.4502	32.4946	34.6225
AD01G01094	32.4209	40.4541	85.7906	21.5904	19.9525	20.474	16.8694	21.4392	19.5614	50.3733	51.557	73.1408	55.196	49.0365	40.0247
AD01G01095	3.38314	4.14583	2.1821	1.51674	1.48143	1.52131	2.29686	2.13226	1.94253	4.55325	2.81787	4.50174	4.97149	4.99319	6.18401
AD01G01096	5.07517	6.00795	4.55284	4.31412	2.1072	3.54341	3.60586	3.84731	2.7035	4.31612	4.01773	4.73625	6.9182	5.5587	5.8818
AD01G01097	7.63278	11.1514	0.16212	0	0	0	0.154197	0.081534	0.12991	0.132586	0.225702	2.25359	0	0.341483	0.4092
AD01G01098	0	0	0	0	0.023881	0	0.09679	0.063224	0	0.029829	0	0	0	0	0.057104
AD01G01099	0	0	0	0	0	0	0	0	0	0	0	0.030732	0	0	0.020324
AD01G01100	0	0	0	0.072944	0	0.082299	0	0.027044	0	0.03005	0	0	0.019542	0	0
AD01G01101	0	0	0	0	0	0	0	0	0	0	0	0	0.03293	0	0
AD01G01102	16.7855	23.8736	7.6974	10.2613	9.17631	10.3445	11.2387	16.3622	11.6935	23.8743	12.2108	16.7541	26.6024	28.4878	28.7669
AD01G01103	0	0	0	0	0	0	0	0	0	0	0	0	0	0	0
AD01G01104	0	0	0	0	0	0	0	0	0	0	0	0	0	0	0
AD01G01105	0	0	0	0	0	0	0	0	0	0	0	0	0	0	0
AD01G01106	5.0994	10.1848	0	0	0	0	0	0	0.262806	0	0	0	0.0604	0	0.065462
AD01G01107	5.21326	3.42153	4.36352	4.38134	5.75478	4.16525	5.35562	4.24655	5.99656	4.52425	4.73226	2.01147	5.21272	4.77421	3.18258
AD01G01108	0.062387	0	0.076265	0	0.026999	0	0.160257	0.184969	0.21138	0	0	0.174705	1.80538	1.45877	1.5262
AD01G01109	2.37083	2.14082	1.26004	0.814391	1.09236	0.475243	0.508938	0.85248	0.943164	1.84813	1.37305	0.976713	1.63984	1.62254	1.83496
AD01G01110	21.9728	18.4315	12.3064	18.8279	13.4239	17.207	17.6371	22.6725	20.3658	22.4891	17.5805	18.4409	33.6071	29.928	33.2821
AD01G01111	10.6602	10.5867	7.16343	2.55745	1.16744	2.29751	15.4114	13.7104	16.1944	6.36714	2.43453	15.9958	17.117	15.6946	19.2954
AD01G01112	40.451	25.8249	27.1921	40.2204	35.9584	47.1737	47.2607	36.5631	38.7654	53.8278	46.7085	38.0469	32.0152	36.6131	39.6851
AD01G01113	11.1701	18.81	14.2431	22.1309	16.9317	19.6905	22.3885	13.8887	16.659	12.9473	8.99628	13.0458	16.7319	15.9344	16.3559
AD01G01114	9.01929	16.8222	8.38545	10.7813	10.7932	11.7661	13.4102	9.192	9.59831	6.83459	9.55393	8.51625	12.4109	11.7543	10.5997
AD01G01115	138.984	157.002	148.135	85.051	83.1016	65.4576	122.41	61.4174	90.249	26.1119	60.1919	109.912	46.5866	48.3554	52.2023
AD01G01116	0	0	0	0	0	0	0	0	0	0	0	0	0	0	0
AD01G01117	0.597153	0.187493	0.108956	0.244463	0	0	0.130966	0.207161	0.08272	0.028454	0	0	2.39822	2.48946	1.15273
AD01G01118	0	0	0	0	0	0	0	0	0	0	0	0	0	0	0
AD01G01119	0	0	0	0	0	0	0	0	0	0	0	0	0	0	0
AD01G01120	6.34493	2.33449	0.903156	8.99674	9.25636	12.3355	28.9764	11.482	25.4396	7.20676	4.8813	12.1603	12.844	12.0594	14.214
AD01G01121	105.019	36.8681	62.7014	6.7389	4.93861	6.05021	5.02777	4.41449	6.24555	15.2349	7.2983	14.7065	9.74602	8.32479	5.52277
AD01G01122	10.7015	9.30752	5.01859	10.0353	10.5605	9.53319	10.1978	9.79297	10.5874	12.9775	11.6575	12.3081	18.9787	18.5251	19.2901
AD01G01123	0	0	0	0	0	0	0	0	0	0	0	0	0	0	0
AD01G01124	3.12003	2.27477	1.66138	3.61569	2.91698	3.53803	3.28399	2.91684	3.52846	6.36675	7.37583	4.74451	4.05692	3.89354	3.17454
AD01G01125	0.701284	0	9.51944	1.54424	0.86184	1.12549	0.891363	0.772128	0.909084	1.8803	0.940483	3.9699	2.15869	1.59135	2.45494
AD01G01126	8.41479	8.68317	6.92415	6.59491	5.37526	6.2381	7.40468	7.22664	6.25327	4.94781	6.83661	8.3794	9.63352	10.0842	9.46291
AD01G01127	0	0	0	0	0	0	0	0	0	0	0	0	0	0	0
AD01G01128	0	0	0	0	0	0	0	0	0	0	0	0	0	0	0
AD01G01129	0	0	0	0	0	0	0	0	0	0	0	0	0	0	0
AD01G01130	0	0	0	0	0	0	0.021241	0	0.178445	0	0	0	0	0	0
AD01G01131	0	0	0	0	0	0	0	0	0	0	0	0	0	0	0
AD01G01132	0	0	0	0	0	0	0	0	0	0	0	0	0	0	0
AD01G01133	0	0	0	0	0	0	0	0	0	0	0	0	0	0	0
AD01G01134	5.86209	8.57702	7.84675	2.05218	1.97777	2.29891	1.41718	1.87927	1.49295	2.77538	3.58807	5.04448	3.84154	2.20408	3.1286
AD01G01135	9.59628	15.7426	15.6769	6.46562	7.13229	8.53892	6.45929	7.53102	5.55391	6.65986	7.64709	10.1562	6.17341	7.04199	7.10375
AD01G01136	0.316365	0.308486	0.180572	0.220686	0.463467	0.193844	0.176452	0.489238	0.139564	0.192003	0.201237	0.093293	0.870983	1.05252	0.742819
AD01G01137	0	0	0	0	0	0	0	0	0	0	0	0	0	0	0
AD01G01138	19.7672	21.4063	26.0553	12.6848	10.9909	15.241	11.3946	13.6837	11.2762	14.1905	16.0095	22.5796	22.0775	19.5997	19.7843
AD01G01139	9.1214	9.19053	12.4175	9.28124	9.25164	9.47889	9.16653	8.60566	8.25332	8.88267	9.39547	8.64381	10.0984	10.6449	9.63344
AD01G01140	0	0	0	0	0	0	0	0	0	0	0	0	0	0	0
AD01G01141	0	0	0	0	0	0	0	0	0	0	0	0	0	0	0
AD01G01142	16.4984	19.5513	4.80255	3.09533	2.11848	3.70046	1.95068	2.45847	1.3421	7.17542	9.44412	3.28458	1.08115	1.2611	0.974422
AD01G01143	4.45166	4.53866	1.04336	0.021934	0	0.380244	0.039153	0.197666	0	0.740184	1.06589	0.394597	0	0.163631	0.106499
AD01G01144	0	0	0	0	0	0	0	0	0	0	0	0	0	0	0
AD01G01145	18.9107	20.4709	13.7548	8.95428	7.34126	9.17878	8.89872	10.9959	8.33121	14.6886	9.67	14.7234	19.2313	20.4387	19.5094
AD01G01146	27.6246	24.6577	15.1488	31.8779	26.6439	30.1453	38.3384	40.9148	36.6015	21.8379	19.2857	35.7588	51.5578	46.2815	48.5706
AD01G01147	0	0	0	0	0	0	0	0	0	0	0	0	1.49334	0.846918	0.72577
AD01G01148	0	0	0	0	0	0	0	0	0	0	0	0	0.519532	1.20286	0.654431
AD01G01149	0	0	0	0	0	0	0	0	0	0	0	0	0	0	0
AD01G01150	0.244397	0	0.058331	0.215609	0.085333	0.080509	0.626051	0.178772	0.113251	0.019017	0.022906	0.956313	2.0662	2.36444	1.80139
AD01G01151	4.86514	1.5113	1.86456	1.00623	1.2403	1.58835	5.06128	3.44215	3.22687	0.464218	0.761509	8.40416	31.7508	32.3501	33.8695
AD01G01152	38.8922	28.1638	24.3986	35.3021	33.7611	40.4688	39.5951	45.7141	41.0269	26.7376	32.6761	38.6025	69.8742	69.409	96.2441
AD01G01153	2.08037	4.30174	11.974	0.226971	0.172863	0.462615	0.577525	0.781892	0.882199	0.968114	0.41576	3.52716	6.97801	7.31019	4.31659
AD01G01154	52.9738	52.647	31.7045	45.3781	44.9525	50.7343	42.0571	47.2472	47.5689	44.5922	42.1571	52.4595	54.7851	56.7533	53.0154
AD01G01155	0	0	0	0	0	0	0	0	0	0	0	0	0	0	0
AD01G01156	0.054586	0.12139	0.029151	0	0	0	0	0.021663	0.032091	0.048382	0	0.14078	0.063246	0	0.128163
AD01G01157	0	0	0	0	0	0	0	0	0	0	0	0	0	0	0
AD01G01158	160.54	138.113	155.366	134.442	108.517	148.643	177.741	206.813	210.549	133.783	83.7702	159.224	160.011	223.936	213.673
AD01G01159	10.8727	12.4227	0.495215	1.13452	0.527186	1.51678	1.90131	5.36957	2.17939	10.9916	4.86576	7.57957	13.2643	17.3347	14.6062
AD01G01160	1.91203	0.920257	0.535336	0	0	0	0.07822	0.151102	0	0.179767	0	2.00899	7.45046	7.71037	7.13659
AD01G01161	0	0.046699	0	0	0	0	0	0	0	0	0	0	1.43089	1.3989	1.81775
AD01G01162	0	0	0.252718	0	0	0	0	0	0	0	0	0	0	0	0
AD01G01163	7.64974	9.86199	4.50392	3.07209	2.17764	3.54841	3.35811	5.14566	3.48716	4.38762	3.17958	6.24393	8.02726	10.2104	7.85105
AD01G01164	0	0	0.076483	0	0.118649	0.052612	0.03725	0	0	0	0	0.017915	0.188802	0.091089	0.108724
AD01G01165	5.03176	5.35004	2.78713	2.60351	2.15956	2.8401	2.204	3.00757	2.82829	4.01259	3.55276	4.41311	5.46882	8.34839	6.23822
AD01G01166	3.56856	3.63121	3.59987	4.13987	3.38062	4.63204	4.46341	4.74041	4.64466	3.88072	2.64419	6.11611	9.29635	8.04822	6.50671
AD01G01167	0.814287	0.291282	0.965232	0.574321	0.777287	0.393024	0.851005	0.233687	0.717859	0	0.35843	0.521873	0.971817	0.745065	0.624792
AD01G01168	0	0	0	0	0	0	0	0	0	0	0	0	0	0	0
AD01G01169	28.1677	27.5225	17.448	7.30274	7.48698	6.99549	7.36552	8.53944	6.66225	26.7563	25.2822	21.3009	27.0624	22.6708	24.6318
AD01G01170	4.07994	4.68713	2.39274	8.68552	13.199	19.9096	13.9751	15.3765	16.9855	2.85544	7.83714	5.66347	4.01681	3.77136	4.98083
AD01G01171	8.44058	29.1029	5.60991	7.64942	5.80384	6.04544	9.0456	14.8253	9.19072	4.34868	3.10483	14.1112	23.2138	26.1289	22.6562
AD01G01172	2.90647	5.92758	2.59387	7.03298	4.30305	5.61637	7.24757	1.60043	1.22438	2.95427	3.65995	0.588556	1.91029	1.45426	1.03935
AD01G01173	32.8533	39.8311	28.1787	3.02909	2.82888	2.95251	6.72985	6.93496	6.3631	9.33002	9.382	19.3586	15.0378	13.8963	15.3757
AD01G01174	0.177049	7.11416	0	1.39243	0.952718	0.478264	2.54031	0.175871	0.168692	0.279678	0.513587	0	0.065457	0	0
AD01G01175	114.5	160.092	31.555	0.605511	0.219573	0.818625	0	1.60142	0.164362	1.34371	10.7955	5.37687	0.310691	2.39679	1.18451
AD01G01176	8.99645	7.76201	7.15024	20.7008	30.3098	26.6258	14.934	19.0967	23.2957	7.34945	21.8207	5.3828	13.9512	12.6287	14.2903
AD01G01177	0.754068	2.84639	0.463874	1.71765	2.27438	2.02058	4.88091	5.7783	6.22367	1.35118	1.19891	3.50378	16.5343	16.5523	17.4386
AD01G01178	1.18637	1.04735	1.30383	0.99461	1.14016	1.75309	0	1.17413	0.541962	2.68731	1.35069	2.5528	0	0	0
AD01G01179	10.8031	9.3579	9.06936	33.7812	40.5961	35.9089	30.1845	28.7207	33.3794	29.5765	37.4295	21.8079	21.7824	22.7605	26.8659
AD01G01180	24.755	21.595	40.9037	7.83728	8.1967	7.38469	9.90615	11.0113	7.59258	24.0355	16.6536	28.9082	10.1995	10.0343	11.8627
AD01G01181	4.02847	13.3769	3.99984	0	0	0.250055	0.113472	1.77505	0.439339	1.01755	0.093307	6.85283	5.67307	6.5783	4.69401
AD01G01182	0.213083	0.410464	0.155166	0	0.06636	0	0	0	0	0.09589	0	0.085469	0.51519	0.878067	0.782303
AD01G01183	0	0	0	0	0	0	0	0	0	0	0	0	0	0	0.197622
AD01G01184	0.02711	0.922379	0	0	0	0.066707	0.070367	0.143054	0	0	0	0	0.09152	0	0.03374
AD01G01185	0	0.138774	0.045843	0	0	0	0	0	0	0.034052	0.429176	0	0	0	0
AD01G01186	0.433872	0.224007	0.222977	0	0	0	0	0	0.070115	0.132263	0	0.862234	1.83008	2.04813	1.52355
AD01G01187	31.4089	31.4954	50.9637	13.2406	8.38116	8.17044	14.6399	16.5447	13.265	48.5176	47.4761	39.324	36.4051	34.7998	33.7185
AD01G01188	8.9389	9.10356	15.5917	5.7979	6.21818	7.60573	7.81446	7.87793	8.45166	9.69609	5.35399	16.0831	11.9366	11.4543	13.1004
AD01G01189	0	0	0	0	0	0	0	0	0	0	0	0	0	0	0
AD01G01190	16.3181	19.4665	17.0021	7.71981	7.4661	10.3235	7.09011	10.2013	8.91535	22.063	16.4782	35.4233	15.1921	11.8324	15.1903
AD01G01191	0	0	0	0	0	0	0	0	0	0	0	0	0	0	0
AD01G01192	7.75667	7.30248	13.075	0.184165	0	0.527078	0.194165	0.389691	0.4041	1.81512	0.521221	1.81148	0.543237	0.463914	0.546751
AD01G01193	4.35305	4.32408	10.5802	0.204462	0.33554	0.045478	0.539611	0.758675	0.562584	1.0589	0.681534	5.10486	8.2302	8.64704	6.8787
AD01G01194	0	0	0	0	0	0	0	0	0	0	0	0	0	0	0
AD01G01195	0	0	0	0	0	0	0	0	0	0	0	0	0	0	0
AD01G01196	2.03203	0.759377	0.123372	2.09475	1.29262	1.53466	3.4371	3.27349	3.86391	6.42741	5.1267	7.9768	5.81461	5.62209	6.11602
AD01G01197	0	0	0	0	0	0	0	0	0	0	0	0	0	0	0
AD01G01198	0	0	0	0	0	0	0	0	0	0	0	0	0	0	0
AD01G01199	0	0	0	0	0	0	0	0	0	0	0	0	0	0	0
AD01G01200	0	0	0	0	0	0	0	0	0	0	0	0	0	0	0
AD01G01201	0	0	0	0	0	0	0	0	0	0	0	0	0	0	0
AD01G01202	0	0	0.333725	0	0	0	0	0	0	0.197468	0	0	0	0	0
AD01G01203	1.40221	1.52403	0.802592	0.060215	0.053656	0	0.067287	0	0.040205	0.67423	1.01102	2.02309	0.510834	1.09385	0.529135
AD01G01204	730.841	321.799	70.4818	0.514677	0.081581	1.1635	0.170551	3.43743	0.232525	25.2545	86.4128	58.9223	1.88424	18.8573	10.5568
AD01G01205	0	0	0	0	0	0	0	0	0	0	0	0	0	0	0
AD01G01206	9.29986	15.772	25.3593	14.613	12.8691	15.5896	12.5977	12.4383	11.4307	21.3077	19.8985	17.5078	16.2683	14.0065	14.2113
AD01G01207	0	0	0	0	0	0	0	0	0	0	0	0	6.99884	6.81461	6.45064
AD01G01208	111.772	99.2166	111.127	101.305	80.08	92.5656	89.255	103.297	97.9078	150.05	86.3762	177.127	152.528	128.455	157.814
AD01G01209	1.5299	2.2168	0	0	0	0	0.11235	0.373121	0	0	0	0	0.970481	0.860692	1.44064
AD01G01210	1.40486	0.336378	0.156207	0.031901	0	0	0.165168	0.796533	0.136046	0	0	0	1.11604	1.23737	0.898183
AD01G01211	0.961928	0.037798	0	6.32736	8.23056	8.14562	8.54884	5.64086	8.58855	0	0.342843	0	4.35353	3.04203	3.40067
AD01G01212	0	0	0	0	0	0	0	0	0	0	0	0	0	0	0
AD01G01213	0	0.056588	0	0	0.068507	0.099234	0.16222	0	0.05842	0.089451	0	0.097388	0.067767	0	0.094991
AD01G01214	8.08148	8.02555	6.3226	3.91926	4.14004	4.26652	6.99317	7.64739	6.56252	7.39817	5.28492	8.69813	14.9999	16.2475	13.3925
AD01G01215	0.342326	0.139053	0	0.135946	0.28849	0	0.342128	0.808234	0.599351	0.716362	0.243872	3.04017	12.2849	12.9006	11.6515
AD01G01216	9.64981	10.3941	9.65382	12.3029	11.0168	11.1524	14.8502	16.0993	13.0146	10.403	11.1284	7.36467	17.2666	15.284	16.5623
AD01G01217	0.027062	0.1491	0.577027	0	0	0.029389	0.612451	0.879207	0.858567	0.351984	0.070329	5.6561	7.53504	9.80408	9.29829
AD01G01218	14.1033	13.8939	13.0333	11.7086	10.2904	12.3598	11.9552	8.75261	10.3756	22.2659	15.0047	15.4537	11.7787	11.8692	13.5468
AD01G01219	3.13911	2.51622	0.015466	0.334596	0.113838	0.157878	0.886433	0.938686	0.637517	30.0188	7.49302	51.9044	1.92268	1.29298	0.756394
AD01G01220	0.007469	0	0	0.082057	0.070622	0.067633	0	0.039372	0.077111	0.020855	0.007772	0.008074	0	0	0
AD01G01221	0	0	0	0	0	0	0	0	0	0	0	0	0	0	0
AD01G01222	12.6795	9.38403	5.03905	11.1486	8.11838	11.0315	7.83092	11.041	8.36758	7.22527	9.29089	11.436	14.4163	14.4646	12.1871
AD01G01223	1.54482	4.45892	15.8374	0.92984	0	0.427956	0	0	0.087206	4.87407	0.95817	0	1.08038	1.5392	1.56046
AD01G01224	0	0	0	0	0	0	0	0	0	0	0	0	0	0	0
AD01G01225	4.03247	3.07457	2.72155	2.60687	2.66047	2.39221	6.93689	3.99736	3.53529	3.20695	3.57122	5.01083	8.59364	8.35695	8.50147
AD01G01226	0.179353	0.532087	0.671539	0	0	0	0	0	0	1.96002	0.229885	0.215223	0.131203	0.078775	0.171711
AD01G01227	2.73223	3.63965	1.99015	1.08614	0.359892	0.841466	0.173968	0.213273	0.849591	4.07452	1.45851	2.74576	1.45405	1.01083	1.25471
AD01G01228	7.68744	3.55572	9.08723	2.0677	2.46699	2.18233	3.58114	4.41268	5.48008	6.78837	4.56693	7.88499	9.11106	10.5749	8.89475
AD01G01229	0	0	0	0	0	0	0	0	0	0	0	0	0	0	0
AD01G01230	49.7978	69.6393	62.938	28.8241	20.5963	28.8786	26.5455	30.8724	31.1383	52.9927	41.2713	95.4336	62.2589	60.7456	60.1295
AD01G01231	4.51934	4.73571	2.37972	2.68167	4.04129	3.39465	3.13655	2.73542	3.09536	3.4963	4.02731	3.44944	7.19131	6.06381	6.7245
AD01G01232	0	0	0	0	0	0	0	0	0	0	0	0	0	0	0
AD01G01233	0	0	0	0	0	0	0	0	0	0	0	0	0	0	0
AD01G01234	2.37417	1.97618	3.33509	1.60411	1.61335	1.64143	2.30174	2.50306	1.88027	2.69529	2.55553	6.84143	6.07062	5.11324	4.76309
AD01G01235	0.453533	0.195376	2.03275	0	0	0	0.210645	0.059702	0.139674	0.613752	0	1.33551	0.318534	0.215066	0.325096
AD01G01236	2.80155	3.61072	3.31198	2.13186	2.19455	2.27968	2.78548	1.96358	2.29472	2.96305	3.26179	2.69712	6.49558	5.48772	5.61705
AD01G01237	1.12475	1.28562	0.799791	0	0	0	0.74832	0.230804	0.152274	0.414924	0.156462	5.18426	3.82064	2.83173	3.73411
AD01G01238	15.3883	16.8704	13.7801	7.39789	7.1755	8.61688	11.0672	11.9921	10.1839	13.8418	9.13563	20.0854	25.1049	24.655	22.041
AD01G01239	0	0	0	0	0	0	0	0	0	0	0	0	0	0	0
AD01G01240	0	0.093091	0	0	0	0	0	0	0	0	0	0.163648	0	0	0
AD01G01241	0.108247	0.159641	0.470178	0.481388	0.258128	0.28605	0.429246	0.485148	0.248766	0	0.066771	0.334435	0.177064	0.55757	0.451708
AD01G01242	0.117623	0.072044	0.366345	0.067809	0.2451	0.335476	0.14756	0.102378	0.133294	0	0	0.366918	0.313494	0.122427	0.381652
AD01G01243	35.2326	58.5113	26.0659	20.0109	16.2916	18.86	27.7237	28.6796	24.5737	16.6821	13.3373	61.9694	87.4385	91.2518	104.107
AD01G01244	12.2348	9.93142	10.4088	6.33997	10.0272	8.10784	11.3614	12.253	11.6113	36.7473	24.4842	25.6238	16.4119	21.708	28.3992
AD01G01245	0.425402	0	0.102321	0	0	0	0	0	0	0.20594	0.046199	0	0.572539	0.701948	1.08417
AD01G01246	1.31467	0.57239	2.80279	0	0	0	0.054249	0.140645	0	1.14576	0.660674	1.0525	3.76205	3.98872	3.51646
AD01G01247	2.26287	2.79854	12.8931	0.114043	0.13966	0	0.56276	0.747331	0.111305	3.23803	2.00611	1.42044	1.16291	1.25562	0.857225
AD01G01248	0	0	0	0	0	0	0	0	0	0	0	0	0	0.152898	0
AD01G01249	0	0	0.274591	0	0	0	0	0	0	0	0	0	0.042583	0.0477	0.144434
AD01G01250	1.85727	1.61532	7.14544	0.086551	0	0	0.403509	0.360815	0	2.39261	1.75328	1.12325	2.93739	3.04905	2.74706
AD01G01251	0	0	0	0	0	0	0	0	0	0	0	0	0	0	0
AD01G01252	0	0	0	0	0	0	0	0	0	0	0	0	0	0	0
AD01G01253	0	0	0	0	0	0	0	0	0	0	0	0	0	0	0
AD01G01254	0	0	0	0	0	0	0	0	0	0	0	0	0	0	0
AD01G01255	0	0	0	0	0	0	0	0	0	0	0	0	0	0	0
AD01G01256	0.178768	0.602191	12.6756	0.841619	1.47081	0.361324	4.55971	2.05312	7.50078	1.80078	0.102936	1.55429	3.82953	7.97626	13.186
AD01G01257	7.26863	14.8245	151.958	1.79188	1.61553	1.3285	9.65469	4.80996	12.5356	5.44379	2.11097	7.70781	6.38037	7.66785	8.67944
AD01G01258	8.83184	9.0197	18.9779	2.33714	1.92663	2.08419	3.58159	4.06516	3.54436	9.63959	7.4377	16.2915	12.0093	10.7778	11.599
AD01G01259	19.0707	9.68496	2.86548	2.64551	1.60618	5.63361	1.38736	3.65743	2.28111	3.76984	13.4004	9.64733	1.25471	2.48375	1.88851
AD01G01260	4.09652	2.95091	6.07897	2.03315	2.04903	1.2053	6.03712	2.44366	2.43447	3.35164	6.07471	0.349797	15.7935	14.835	14.9043
AD01G01261	2.16136	2.54267	2.81865	5.11065	4.41961	4.21081	5.62708	6.11145	6.24116	3.41066	2.68845	2.65085	3.44446	3.70524	3.60901
AD01G01262	27.8464	26.3486	32.9969	16.2532	15.8528	20.6176	10.3028	12.6721	10.1928	30.23	29.6234	14.1049	9.58825	9.20298	10.425
AD01G01263	12.3155	10.9302	6.20844	31.8004	23.0067	28.211	25.961	27.7724	25.1963	12.5484	14.8275	12.104	29.1259	30.6319	26.5557
AD01G01264	2.97465	0.18409	19.4427	865.322	1051.21	885.343	1225.42	1213.73	1325.25	177.489	321.363	203.246	455.478	363.239	431.802
AD01G01265	7.24839	9.54084	2.03032	6.28818	6.26663	5.7048	7.05989	10.6354	7.25669	4.80735	4.82271	3.73901	8.80462	8.50792	9.48819
AD01G01266	1.31361	1.05844	5.33081	2.65105	3.21904	3.04516	2.15483	1.95023	2.10833	6.00806	5.41782	9.95272	0.944596	1.13285	0.961964
AD01G01267	25.8773	25.3436	11.8134	36.2812	28.4971	36.0849	20.8286	29.7865	25.3001	28.2529	21.3751	21.427	30.1171	34.3957	32.946
AD01G01268	0.336457	0.225008	0.311584	0.228725	0	0.261071	0	0.238604	0.310574	0.153069	0.13963	0.576568	0	0	0
AD01G01269	0	0	0	0	0	0	0	0	0	0	0	0	0	0	0
AD01G01270	0.252686	0.574059	0.103804	0.350789	0	0	0	0	0.191998	0	0	0.381083	0	0	0
AD01G01271	0	0.382706	0.071804	0.107152	0	0	0	0.418543	0	0.13511	0	0.040114	0	0	0
AD01G01272	0	0	0	0	0	0	0	0	0	0	0	0	0	0	0
AD01G01273	16.2519	18.1037	19.7737	10.0355	9.34493	12.5637	10.9707	10.4656	9.91217	17.3277	13.1503	19.7403	15.3327	14.6415	13.9152
AD01G01274	0.256097	0.894037	0	0.225461	0.128777	0.200493	0.219533	0.327074	0.698907	0.45313	0.343867	0.49728	0.759615	0.267436	0.580599
AD01G01275	44.9458	40.068	28.571	55.0306	74.8209	62.7514	72.6909	100.813	79.9827	76.3389	53.8225	37.0841	66.5599	63.6725	68.257
AD01G01276	0	0	0	0	0	0	0	0	0	0	0	0	0	0	0
AD01G01277	0	0	0	0	0	0	0	0	0	0	0	0	0	0	0
AD01G01278	0	0	0	0	0.197615	0	0	0	0	0	0	0	0	0	0
AD01G01279	0	0	0	0	0	0	0	0	0	0	0	0	0	0	0
AD01G01280	0	0	0	0	0	0	0	0	0	0	0	0	0	0	0
AD01G01281	0	0	0	0	0	0	0	0	0	0	0	0	0	0	0
AD01G01282	0	0	0	0	0	0	0	0	0	0	0	0	0	0	0
AD01G01283	0	0	0	0	0	0	0	0	0	0	0	0	0	0	0
AD01G01284	0	0	0	0	0	0	0	0	0	0	0	0	0	0	0
AD01G01285	0	0	0	0	0	0	0	0	0	0	0	0	0	0	0
AD01G01286	0	0	0	0	0	0	0	0	0	0	0	0	0	0	0
AD01G01287	0	0	0	0	0	0	0	0	0	0	0	0	0	0	0
AD01G01288	0	0	0	0	0	0	0	0	0	0	0	0	0	0	0
AD01G01289	0	0	0	0	0	0	0	0	0	0	0	0	0	0	0
AD01G01290	0	0	0	0	0	0	0	0	0	0	0	0	0	0	0
AD01G01291	0	0	0	0	0	0	0	0	0	0	0	0	0	0	0
AD01G01292	0	0.078076	0	0	0.072148	0	0	0	0	0	0	0	0	0	0
AD01G01293	0	0	0	0	0	0	0	0	0	0	0	0	0	0	0
AD01G01294	0	0	0	0	0	0	0	0	0	0	0	0	0	0	0
AD01G01295	0	0	0	0	0	0	0	0	0	0	0	0	0	0	0
AD01G01296	0	0	0	0	0	0	0	0	0	0	0	0	0	0	0
AD01G01297	0	0	0	0	0	0	0	0	0	0	0	0	0	0	0
AD01G01298	0	0	0	0	0	0	0	0	0	0	0	0	0	0	0
AD01G01299	0	0	0	0	0	0	0	0	0	0	0	0	0	0	0
AD01G01300	0	0.076051	0	0	0	0	0	0	0	0	0	0	0	0	0
AD01G01301	0	0	0	0	0	0	0	0	0	0	0	0	0	0	0
AD01G01302	0	0	0	0	0	0	0	0	0	0	0	0	0	0	0
AD01G01303	0	0	0	0	0	0	0	0	0	0	0	0	0	0	0
AD01G01304	0	0	0	0	0	0	0	0	0	0	0	0	0	0	0
AD01G01305	0	0	0	0	0	0	0	0	0	0	0	0	0	0	0
AD01G01306	0	0	0	0	0	0	0	0	0	0	0	0	0	0	0
AD01G01307	0	0	0	0	0	0	0	0	0	0	0	0	0	0	0
AD01G01308	0	0	0	0	0	0	0	0	0	0	0	0	0	0	0
AD01G01309	0	0	0	0	0	0	0	0	0	0	0	0	0	0	0
AD01G01310	0	0	0	0	0	0	0	0	0	0	0	0	0	0	0
AD01G01311	0	0	0	0	0	0	0	0	0	0	0	0	0	0	0
AD01G01312	0	0	0	0	0	0	0	0	0	0	0	0	0	0	0
AD01G01313	0	0	0	0	0	0	0	0	0	0	0	0	0	0	0
AD01G01314	0	0	0	0	0	0	0	0	0	0	0	0	0	0	0
AD01G01315	0	0	0	0	0	0	0	0	0	0	0	0	0	0	0
AD01G01316	0	0	0	0	0	0	0	0	0	0	0	0	0	0	0
AD01G01317	0	0	0	0	0	0	0	0	0	0	0	0	0	0	0
AD01G01318	0	0	0	0	0	0	0	0	0	0	0	0	0	0	0
AD01G01319	0	0	0	0	0	0	0	0	0	0	0	0	0	0	0
AD01G01320	0	0	0	0	0	0	0	0	0	0	0	0	0	0	0
AD01G01321	0	0	0	0	0	0	0	0	0	0	0	0	0	0	0
AD01G01322	0	0	0	0	0	0	0	0	0	0	0	0	0	0	0
AD01G01323	0	0	0	0	0	0	0	0	0	0	0	0	0	0	0
AD01G01324	0	0	0	0	0	0	0	0	0	0	0	0	0	0	0
AD01G01325	0	0	0	0	0	0	0	0	0	0	0	0	0	0	0
AD01G01326	0	0	0	0	0	0	0	0	0	0	0	0	0	0	0
AD01G01327	0	0	0	0	0	0	0	0	0	0	0	0	0	0	0
AD01G01328	0	0	0.300143	0.125528	0	0.300383	0.297275	0.207412	0.129645	0.058175	0.089308	0.233368	0.139939	0.115837	0.250457
AD01G01329	0	0	0	0	0	0	0	0	0	0	0	0	0	0	0
AD01G01330	3.00126	1.7066	2.30628	370.582	407.998	324.453	165.537	300.955	365.909	66.3037	117.868	16.5911	41.8062	30.3294	27.7849
AD01G01331	0	0	0	0	0	0	0	0	0	0	0	0	0	0	0
AD01G01332	1.63841	1.63917	1.23765	0.551393	0.773426	0.45335	0.450434	0.381899	0.359026	0.755203	0.441575	0.789602	1.13391	0.867385	0.645786
AD01G01333	0	0	0	0	0	0	0	0	0	0	0	0	0	0	0
AD01G01334	0	0	0	0	0	0	0	0	0	0	0.085783	0	0	0	0
AD01G01335	0	0	0	0	0	0	0	0	0	0	0	0.14255	0	0	0
AD01G01336	1.12312	1.59941	0.862548	0.670995	0.432148	0.315497	0.357688	0.705582	0.272283	0.790638	0.510819	0.811835	1.37472	1.34083	1.841
AD01G01337	31.885	34.5869	29.8309	8.5795	7.08915	9.75287	10.9445	11.8174	9.40515	22.2635	13.8217	50.2008	44.2593	45.7594	45.2209
AD01G01338	3.67124	10.1441	4.64309	0.033229	0	0	0.093364	0	0.744325	0.054768	0	1.22771	0.427002	0.16949	0.425983
AD01G01339	0	0	0	0	0	0	0	0	0	0	0	0	0	0	0
AD01G01340	0	0	0	0	0	0	0	0	0	0	0	0	0	0	0
AD01G01341	0.577252	0.778755	0	0.666177	0.62722	0.894135	2.0577	0.952474	0.686085	0.961615	0.597591	0.94222	0.337531	0.562481	0.893042
AD01G01342	193.876	188.813	103.035	99.2615	55.9977	86.6901	83.1996	172.887	120.528	174.23	76.2997	251.207	322.282	287.791	348.584
AD01G01343	4.26603	5.17575	6.50134	2.19913	2.00223	1.76878	2.449	3.47319	2.55144	3.8886	2.63096	4.48158	4.65891	5.22474	4.88902
AD01G01344	5.05042	4.83696	10.065	162.8	195.885	181.436	219.648	193.41	206.403	55.4432	122.559	67.4128	73.2805	72.5065	79.9153
AD01G01345	0	0	0	0	0	0	0	0	0	0	0	0	0	0	0
AD01G01346	202.65	243.568	90.0011	74.4586	70.9135	80.5082	67.0629	83.5567	60.8361	132.602	134.637	114.734	139.853	148.057	140.848
AD01G01347	3.61467	4.31506	4.34872	1.46115	2.63734	1.90483	2.49251	2.28306	2.15235	3.52665	2.30066	4.72607	7.66536	8.01527	6.06909
AD01G01348	25.545	24.9304	25.0649	16.4903	15.5935	15.6072	17.0967	18.9148	15.713	19.9044	19.3404	19.8058	24.6772	24.4063	20.9954
AD01G01349	2.29714	3.14216	1.05075	0.67717	0.729144	1.29846	1.27805	1.37764	0.730264	0.945608	0.80205	1.07008	2.06716	2.19409	2.01799
AD01G01350	2.75505	3.04967	1.04428	0.897677	0.654185	0.870077	0.918574	1.05343	0.829139	0.902806	0.60579	1.29842	2.38418	2.00119	2.23352
AD01G01351	167.332	177.759	56.3719	20.9327	12.6005	23.3759	20.815	34.4016	17.7191	67.5718	40.0057	73.6823	61.2867	65.5486	68.3467
AD01G01352	21.3819	28.2626	20.0852	17.1087	16.0392	16.5686	16.5863	17.6907	14.2128	15.0978	14.68	18.9909	21.2479	18.6318	17.95
AD01G01353	0	0	0	0	0	0	0	0	0	0	0	0	0	0	0
AD01G01354	0	0	0	0	0	0	0	0	0	0	0	0	0	0	0
AD01G01355	0.042517	0	1.75298	0	0	0	0	0	0.024823	0.027852	0	0.01496	2.55973	1.60527	1.93918
AD01G01356	1.80989	1.62128	3.06926	1.91597	2.26331	2.33267	3.1357	3.24036	2.44065	1.19634	1.20407	4.04695	6.42308	6.50187	5.01044
AD01G01357	1.59798	2.20748	3.84974	1.49023	1.56084	2.26113	1.68412	2.2529	1.56951	1.2594	1.01325	4.56198	6.61751	4.81926	4.91302
AD01G01358	6.93151	7.89731	7.82231	4.47323	4.35552	5.33567	4.0709	5.57291	3.99094	5.35485	5.12191	7.18643	7.65432	6.45553	6.73761
AD01G01359	270.301	220.421	96.1289	13.8554	8.56292	15.9803	12.1985	28.1906	14.9182	68.3377	32.7477	68.5922	23.1324	35.9509	28.2019
AD01G01360	0	0	0	0	0	0	0	0	0	0	0	0	0	0	0
AD01G01361	0	0	0	0	0	0	0	0	0	0	0	0	0	0	0
AD01G01362	0	0	0	0	0	0	0	0	0	0	0	0	0	0	0
AD01G01363	0	0	0	0	0	0	0	0	0	0	0	0	0	0	0
AD01G01364	0	0	0	0	0	0	0	0	0	0	0	0	0	0	0
AD01G01365	0	0	0	0	0	0	0	0	0	0	0	0	0	0	0
AD01G01366	0	0	0	0	0	0	0	0	0	0	0	0	0	0	0
AD01G01367	50.7158	68.6785	61.8751	13.5975	11.2474	12.188	14.3017	15.165	13.8116	72.1883	44.2743	146.546	61.2095	59.0151	64.2404
AD01G01368	0	0	0	0	0	0	0	0	0	0	0	0	0	0	0
AD01G01369	0	0	0	0	0	0	0	0	0	0	0	0	0	0	0
AD01G01370	0	0	0	0	0	0	0.215772	0	0	0.108079	0	0	0.330143	0.017123	0.144676
AD01G01371	672.949	617.175	485.01	10.6476	8.04501	16.0671	3.58523	64.1033	11.6981	212.308	237.903	231.574	65.4604	174.674	131.971
AD01G01372	0.730959	1.59167	0.564939	0.539159	0.629181	0.710103	0.379984	0.737877	0.174297	1.02913	0.271285	0.611849	1.42945	1.27007	1.5723
AD01G01373	2.36026	2.71685	2.52556	1.61372	1.41715	1.0226	1.9863	2.59292	2.16362	2.80072	2.23011	2.43768	5.25302	4.86262	5.1148
AD01G01374	0	0	0	0	0	0	11.8611	0	0	0	0	0	11.0439	12.4921	8.3611
AD01G01375	0	0	0	0	0	0	0	0	0	0	0	0	0	0	0
AD01G01376	4.28841	4.85416	2.6363	18.5403	20.9945	16.1615	18.8397	21.0524	21.1286	4.83503	5.69735	5.83364	9.44371	10.3527	11.3724
AD01G01377	4.48826	3.57374	3.24284	13.4771	13.99	13.1134	15.0494	16.8822	14.6484	4.17204	7.80504	5.539	9.06525	7.64625	8.57036
AD01G01378	0	0	0	0	0	0	0	0	0	0	0	0	0	0	0
AD01G01379	9.54398	7.91404	6.19232	13.5437	12.7881	12.7377	12.978	13.2038	12.2112	11.3669	7.23262	5.47661	15.0262	13.0693	15.2713
AD01G01380	0	0	0.286225	1.66332	1.25381	0.70493	36.5518	51.8345	76.7607	1.01888	0.135492	11.4425	22.3236	17.5947	23.5525
AD01G01381	0	0	0	0	0	0	0	0	0	0	0	0	0	0	0
AD01G01382	0.145866	0	0.48929	0	0	0	0	0	0	0	0	1.71487	1.03599	1.43046	2.97053
AD01G01383	112.351	114.961	61.6559	41.9955	36.0065	43.4982	41.7638	44.7168	34.8703	91.9919	69.0078	98.533	96.3456	88.9866	83.1263
AD01G01384	0	0	0	0	0	0	0	0	0	0.059504	0	0	0.079941	0.076391	0
AD01G01385	475.019	22.6418	28.8909	0	0.130058	0.09814	0.059414	0.274119	0.149176	0.463526	0.078632	6.15411	8.03999	11.2452	1.94438
AD01G01386	21.3597	47.537	8.83063	119.985	154.073	138.485	97.8844	72.2788	91.9796	32.9559	63.8224	15.004	5.11142	5.70133	4.27581
AD01G01387	4.33689	3.976	4.86691	20.3804	24.4784	23.4845	22.2257	21.1364	22.6002	9.43351	14.8151	7.78622	21.7457	19.8948	18.9717
AD01G01388	15.1969	20.1887	6.68538	6.07612	5.4841	5.48393	4.88517	10.4214	5.523	12.8007	6.80922	15.475	25.4588	27.4388	24.7154
AD01G01389	0.049508	0.048621	1.04172	0.116904	0.023285	0	0.06233	0.076246	0.148174	0	0	0	0.159912	0	0
AD01G01390	2.52867	3.60041	1.44864	6.66835	5.50856	5.66091	8.06795	3.57147	5.75968	7.82401	4.72347	1.33889	3.81018	3.94026	3.21758
AD01G01391	0.742492	0.441782	0.045209	74.48	135.275	93.1063	30.4063	16.9578	13.3048	13.7045	30.5531	0.143546	0.327891	0.326251	0.413968
AD01G01392	1.56757	1.90744	14.7551	0.371325	0.214953	0.277674	1.29385	2.10094	1.9679	0.561744	0.555497	8.65055	5.11926	4.73986	4.70816
AD01G01393	35.5258	39.2583	17.3132	13.1469	17.487	14.9006	16.9813	40.6347	31.403	37.2132	38.4096	75.3172	79.4389	48.0784	54.2731
AD01G01394	38.5747	38.928	23.2685	24.1091	27.6509	26.2694	40.0695	65.2166	56.4388	42.9302	43.029	77.3714	80.1541	73.9079	68.7167
AD01G01395	535.234	398.493	1009.23	89.0084	63.7093	84.6713	125.713	105.138	101.429	384.108	120.02	459.925	333.664	307.984	319.299
AD01G01396	0	0	0	0	0	0	0	0	0	0	0	0	0	0	0
AD01G01397	0.909806	1.16099	0.846695	1.10591	0.373042	1.70351	1.48497	1.63868	2.09738	2.07861	0.606731	1.26638	3.03154	2.65747	2.50193
AD01G01398	1.45867	1.60102	1.44881	0.899511	1.65052	1.0119	0.992844	1.54262	1.06486	1.57295	0.993124	1.26579	2.34063	2.66512	2.61262
AD01G01399	0	0	0	0	0	0	0	0	0	0	0	0	0	0	0
AD01G01400	0	0	0	0	0	0	0	0	0.090352	0.046463	0	0	0	0	0.266842
AD01G01401	0	0	0	0	0	0	0	0	0	0.13588	0	0.279405	0.113718	0	0.274677
AD01G01402	0	0	0	0	0	0	0	0	0	0.157576	0.014352	0	0	0	0
AD01G01403	0.068636	0.22973	0.010756	0.282058	0.196796	0	0.324246	0.112596	0.291316	0.681033	0.202187	1.17988	0.382473	0.334131	0.018039
AD01G01404	0	0	0	0	0	0	0	0	0	0.11952	0	0	0.113718	0	0.172064
AD01G01405	0	0	0	0	0	0	0	0	0	0	0	0	0	0	0
AD01G01406	2.82481	2.7636	9.38207	10.1802	9.69146	10.4756	12.1773	16.2536	16.5474	5.95836	4.48936	10.5088	18.5666	22.3999	23.7715
AD01G01407	0	0.020605	0	0	0.004219	0.007298	0	0	0	0	0	0	0	0	0
AD01G01408	8.516	6.86558	6.64151	3.14684	2.50139	3.50182	4.20803	4.56815	3.35567	4.63729	4.14102	9.5062	13.2718	9.81785	10.9839
AD01G01409	0	0	0	0	0	0	0	0	0	0	0	0	0	0	0
AD01G01410	0	0	0	0	0	0	0	0	0	0	0	0	0	0	0
AD01G01411	0	0	0	0	0	0	0	0	0	0	0	0	0	0	0
AD01G01412	0	0	0.027701	0	0	0.067597	0.044176	0	0.04873	0	0.171618	0.171036	0.762875	0.619571	0.372429
AD01G01413	0	0	0	0	0	0	0	0	0	0	0	0	0	0	0
AD01G01414	21.6931	19.1678	23.5021	5.76793	5.60048	4.89117	3.48405	4.9004	4.62942	13.9588	14.0394	22.6074	19.3374	18.6267	15.3331
AD01G01415	0	0	0	0	0	0	0	0	0	0	0	0	0.050972	0.048388	0
AD01G01416	13.2575	15.0911	9.27002	1.30937	1.90498	1.7115	3.66305	4.45504	3.26426	2.62911	1.39255	11.7878	3.53212	4.10562	4.34719
AD01G01417	0.845089	0.094048	0.76373	0.111055	0.076963	0.034279	0.123264	3.62864	1.03274	0	0	3.50027	27.7679	25.6882	18.5803
AD01G01418	0	0	0	0	0	0	0	0	0	0	0	0	0	0	0
AD01G01419	0.059491	0.136517	0	0	0	0.030856	0	0	0	0	0.019154	0.031257	0.020117	0.034654	0.029989
AD01G01420	0	0	0	0	0	0	0	0	0	0	0	0	0	0	0
AD01G01421	0	0	0	0	0	0	0	0	0	0	0	0	0	0	0
AD01G01422	13.3374	13.1091	21.1506	5.41448	4.99501	6.08585	5.7111	6.41716	6.62529	14.3624	10.4116	17.4636	11.0891	10.8031	11.8107
AD01G01423	1.60903	2.02033	1.39821	0.109131	1.02963	0.48714	0.585283	0.519079	0.372839	2.542	1.71792	0.72187	0.613642	1.31631	0.697048
AD01G01424	53.819	81.4652	21.0772	20.7805	11.6561	23.2199	14.3308	17.1793	11.1795	33.843	25.2684	36.5872	30.9839	33.8587	26.3335
AD01G01425	0	0	0	0	0	0	0	0	0	0.076582	0	0	0	0	0
AD01G01426	0	0	0	0	0	0	0	0	0	0	0	0	0	0	0
AD01G01427	9.02466	7.30425	5.23852	19.0066	21.3815	20.0584	16.719	17.5585	17.9175	9.51107	10.2035	7.43085	14.0089	14.1828	13.376
AD01G01428	0.140809	0	0.108493	0	0	0	0	0	0.122513	0	0	0.041435	0.051639	0	0
AD01G01429	0.256023	0.195661	0.245033	0.409889	0.588374	0.651532	0.32981	1.2046	0.636232	0.246922	0.306821	0.166083	0.154939	0.074216	0.371172
AD01G01430	18.5974	20.1001	23.603	11.5984	10.7746	13.4104	11.2701	10.3773	9.23891	15.9778	14.0986	18.7474	23.0265	18.9246	20.8082
AD01G01431	32.3974	27.3602	32.3073	31.5875	26.6602	28.1839	35.5001	31.9595	32.2838	22.6554	22.2797	24.0908	27.3316	33.2555	32.2
AD01G01432	0	0	0	0	0	0	0	0	0	0	0	0	0	0	0
AD01G01433	0	0	0	0	0	0	0	0	0	0	0	0	0	0	0
AD01G01434	0	0	0	0	0	0	0	0	0	0	0	0	0	0	0
AD01G01435	1.26315	2.75595	0.539333	0.133537	0.1048	0	0	0	0	0.327415	1.37529	0.401982	1.45054	2.22904	1.5374
AD01G01436	6.07159	20.416	11.7006	2.2486	0.82679	4.62875	0.946213	5.93202	1.64566	8.06427	18.4397	22.6298	7.61593	21.7022	11.8487
AD01G01437	0.070689	0	0	0.545995	1.46024	0.553134	0.473429	0.510311	0.392344	2.5271	4.1363	2.10945	0.214973	0.079721	0.07044
AD01G01438	0	0	2.34182	0	0	0	0	0	0	0.126062	0.110424	0.380516	2.77303	2.50285	2.38586
AD01G01439	4.58569	4.91854	14.9804	3.65578	4.11646	2.64685	11.222	8.67033	10.0823	25.8277	26.1863	31.7176	47.2799	27.1208	37.2604
AD01G01440	0	0	0	0	0	0	0	0	0	0	0	0	0	0	0
AD01G01441	0	0	0	0	0	0	0	0	0	0	0	0	0	0	0
AD01G01442	0.445634	1.88278	0.107803	0	0	0	0	0	0	0.052893	0	0.204152	0.480721	0.557131	1.01341
AD01G01443	0	0	0	0	0	0	0	0	0	0	0	0	0	0	0
AD01G01444	0	0	0	0	0.651091	0	0	0	0.632414	0	0.948336	0.74211	0	0	0
AD01G01445	3.61361	4.9292	4.29161	7.26527	6.31713	7.95695	11.1122	7.78778	8.06625	8.3831	6.21382	4.99006	11.4943	10.3576	12.1552
AD01G01446	0	0.035799	0.029473	0.191111	0.700854	0.456253	0	1.1909	0.510902	0.509722	1.48599	0.176019	0	0	0
AD01G01447	0	0	0	0	0	0	0	0	0	0	0	0	0	0	0
AD01G01448	0	0	0	0	0	0	0	0	0	0	0	0	0	0	0
AD01G01449	0	0	0	0	0	0	0	0	0	0	0	0	0.058249	0	0
AD01G01450	3.47445	3.00107	3.04924	13.0364	26.4104	21.6757	20.5248	21.0318	22.0427	15.0545	28.9169	3.15954	3.26824	3.05271	3.50719
AD01G01451	0	0	0	0.159755	0.259663	0.149267	0	0.501054	0.227837	0.21783	0.443671	0.012867	0	0	0
AD01G01452	0	0	0	0	0	0	0	0	0	0	0	0	0	0	0
AD01G01453	0	0	0.133161	0	0	0	0	0.187969	0	0	0	0	0	0	0
AD01G01454	7.58294	6.24524	9.34336	6.53565	3.27466	5.77796	9.75618	8.09642	7.68748	8.12023	5.12734	11.6162	16.035	12.7418	13.9372
AD01G01455	0	0	0	0	0	0	0	0	0	0	0	0	0	0	0
AD01G01456	0	0	0	0	0	0	0	0	0	0	0	0	0	0	0
AD01G01457	0	0	0	0	0	0	0	0	0	0	0	0	0	0	0
AD01G01458	0	0	0	0	0	0	0	0	0.08205	0	0	0	0	0	0
AD01G01459	0	0	0	0	0	0	0	0	0	0	0	0	0	0	0
AD01G01460	0	0.006492	0	0	0	0	0	0.052148	0.01206	0	0.025833	0	0	0	0
AD01G01461	0.074903	0	0	2.41619	2.30036	1.51271	2.68612	2.64434	3.22595	0.250645	0.279079	0.090156	1.1037	1.12147	1.46406
AD01G01462	7.9972	11.0662	6.8342	5.1189	4.69247	5.43174	5.01907	5.52821	4.98816	10.8575	8.93892	7.98149	12.4577	9.70807	10.1127
AD01G01463	2.15382	3.50231	0	0.326597	0	0	0.813056	0.19076	0.638458	0.776846	1.36319	9.90388	2.72423	1.44274	1.24856
AD01G01464	0	0	0	0	0	0	0	0	0	0	0	0	0	0	0
AD01G01465	0.83988	1.55469	51.619	2.72357	1.1709	1.02825	4.22786	4.36099	4.23593	52.9896	39.3992	25.1549	4.27627	3.31904	5.4796
AD01G01466	0	0	0	0	0	0	0	0	0	0	0	0	0	0	0
AD01G01467	0	0	0	0	0	0	0	0	0	0	0	0	0	0	0
AD01G01468	0.276957	0.038271	0.209441	2.2192	3.08656	3.58012	3.68522	4.08657	5.65533	1.26815	2.24198	0.919331	1.61389	1.32511	1.09758
AD01G01469	31.7553	14.4874	20.1793	27.6893	28.6404	36.1778	30.6474	27.1533	32.1533	26.0839	29.9125	26.3611	34.0148	30.2862	29.6982
AD01G01470	11.4366	10.8346	149.971	18.9823	17.727	19.4572	25.5326	27.418	25.827	9.71192	11.5791	43.7762	50.3727	48.6927	54.0272
AD01G01471	0.40729	0.343421	0.488166	8.59597	11.8916	8.28396	19.0775	17.2889	15.3067	0.783966	2.90119	1.11216	6.9016	6.04102	6.06164
AD01G01472	109.597	114.046	51.3185	48.615	42.4062	46.0117	30.9667	45.4237	36.5174	118.804	88.6923	54.369	60.9374	65.1693	62.784
AD01G01473	14.0794	29.17	2.12839	0.334106	0.316705	0.534039	5.26994	8.19843	7.50845	0.510396	0.042382	49.1978	13.4049	16.0485	17.0455
AD01G01474	0.671396	0.202163	0.19897	0.090643	0.130717	0.106664	0.610382	0.253549	0.16687	0.51023	0.069477	0.334952	2.36245	2.59825	3.01406
AD01G01475	29.3921	28.0632	27.4493	10.0832	9.01215	8.90205	13.3276	9.48553	9.0401	26.0009	23.5482	29.8479	26.7348	27.1554	27.6356
AD01G01476	3.2158	3.66541	6.17329	4.61942	3.78236	4.37374	4.38825	5.50908	4.28632	2.90523	3.66323	3.33872	7.25118	7.38488	7.64105
AD01G01477	40.3783	33.6652	29.2008	22.2227	23.3439	21.2219	21.2947	21.1599	18.6622	35.4098	25.6228	24.7141	33.9968	32.2602	31.9953
AD01G01478	8.56523	9.10486	9.23723	7.30048	6.66263	6.1056	6.25763	7.05199	6.36661	6.67183	7.1872	7.85604	9.59947	9.84667	10.1281
AD01G01479	0	0	0	0	0	0	0	0	0	0	0	0	0	0	0
AD01G01480	0	0	0	0	0	0	0	0	0	0	0	0	0	0	0
AD01G01481	0	0	0	0	0	0	0	0	0	0	0	0	3.31559	2.36313	0.136648
AD01G01482	0	0	0	0	0	0	0	0	0	0	0	0	0.4755	0.079413	0
AD01G01483	1.8521	3.8921	10.8996	24.753	15.8371	21.4987	71.8203	47.385	54.9033	9.17388	1.85008	22.2928	17.8065	17.6214	21.3461
AD01G01484	12.2394	16.1206	21.2583	14.5975	12.3976	13.5612	11.5699	12.1007	12.2488	20.0943	12.2148	27.0829	20.3328	22.379	17.2101
AD01G01485	0	0	0	0	0	0	0	0	0	0	0	0	0	0	0
AD01G01486	1.03472	0.351735	1.30988	0.078923	0.145444	0.023517	0.235961	0.4904	0.159507	0.049549	0.078546	3.31014	6.55929	7.05336	6.22239
AD01G01487	0.688641	0	0	0.183795	0.102642	0.053571	0.662521	0.346314	0.255759	0.43454	0.66311	2.01882	14.4101	11.8682	6.33404
AD01G01488	7.62488	8.54629	6.75159	9.36407	10.0083	10.8795	14.8226	7.81032	8.87866	13.6845	11.9293	5.3487	10.0654	9.46713	10.4899
AD01G01489	0	0	0	0	0	0	0	0	0	0	0	0	0	0	0
AD01G01490	18.3156	17.5917	7.73179	7.66286	2.80301	3.6881	8.86896	5.28812	4.05253	23.6957	19.7399	13.5409	12.9658	12.9686	13.4672
AD01G01491	0	0	0	0	0	0	0	0	0	0	0	0	0	0	0
AD01G01492	6.72376	7.38684	15.9179	0.538594	0	0.948707	1.25269	2.95057	2.14131	2.46208	0.535877	23.2824	16.3424	18.2688	19.0738
AD01G01493	4.24208	3.04601	1.14676	7.07049	7.67306	7.10242	9.51292	7.02477	7.32961	6.28343	5.09837	3.0555	2.52181	2.1864	3.08774
AD01G01494	20.9625	19.327	21.0894	15.9182	12.5525	12.9523	10.6741	12.2615	10.1911	27.3761	20.2986	14.5092	23.1076	20.7775	19.3937
AD01G01495	1.97532	2.35622	2.11775	2.59934	1.74385	2.40649	2.83102	2.78082	1.82946	2.52787	2.13678	2.16875	4.27969	4.77454	5.11383
AD01G01496	2917.88	8089.18	277.082	9.65045	2.04352	3.61934	4.01579	7.15331	2.67252	728.742	107.634	1450.87	131.632	145.091	90.9464
AD01G01497	0	0.135306	0	0	0	0	0	0	0.109389	0	0	0	0	0	0
AD01G01498	0	0	0	3.1966	5.10986	4.24744	0.332099	2.06307	0.817453	5.57281	16.9911	5.07078	0.101319	0.250364	0.187242
AD01G01499	0	0	0	0	0	0	0	0	0	0	0	0	0	0	0
AD01G01500	0	0	0	0	0	0	0	0	0	0	0	0	0	0	0
AD01G01501	0	0	0	0	0	0	0	0	0	0	0	0	0	0	0
AD01G01502	14.0564	10.688	9.46654	13.5818	10.5592	11.0035	10.0789	11.3521	13.0635	12.2966	12.449	15.1479	13.3967	15.8108	13.4343
AD01G01503	0	0	0.08429	0	0.09264	0	0.330745	0.114189	0.075006	0	0	0.488693	0.06654	0.071354	0.087885
AD01G01504	0	0	0	0	0	0	0	0	0	0	0	0	0	0	0
AD01G01505	0	0	0	0	0	0	0	0	0	0	0	0	0	0	0
AD01G01506	0	0	0	0	0	0	0	0	0	0	0	0	0	0	0
AD01G01507	65.3783	72.3917	57.1019	47.3181	36.1608	50.0121	41.4529	48.0597	49.3084	99.1123	59.2331	108.146	74.1225	74.6491	65.239
AD01G01508	0	0.195956	0	0.315605	0	0.107253	0.052118	0.306356	0.021113	0	0.145143	0	0	0	0
AD01G01509	8.99681	20.7693	4.99637	5.80096	2.36139	4.92232	2.84175	3.36353	1.67311	7.48176	5.10468	2.63317	2.24028	1.88349	1.80993
AD01G01510	0	0	0	0	0	0	0	0	0	0	0	0	0	0	0
AD01G01511	0	0	0	0	0	0	0	0	0	0	0	0	0	0	0
AD01G01512	9.74131	11.2743	12.612	8.62206	7.63664	8.93911	9.30625	8.04446	7.73772	7.39034	8.30468	6.48388	12.5371	12.3137	11.8009
AD01G01513	101.412	48.6247	141.521	339.215	285.897	249.754	193.039	117.324	82.3859	895.339	393.55	0.619596	17.1192	15.5016	13.2544
AD01G01514	0	0	0	0	0	0	0.524185	0	0	0	0	0	0	0	0
AD01G01515	25.8475	25.7955	42.5711	15.9166	15.0067	17.7767	14.5108	15.5521	14.4713	24.5543	20.0991	42.9314	20.8611	20.2677	22.8117
AD01G01516	0	0	0	0	0	0	0	0	0	0	0	0	0	0	0
AD01G01517	0	0	0	0	0	0	0	0	0	0	0	0	0	0	0
AD01G01518	0	0	0	0	0	0	0	0	0	0.021598	0	0	0	0	0
AD01G01519	8.45966	2.15252	0	22.6842	15.1539	6.21384	11.0238	4.95801	6.19284	5.85203	6.34736	0.200469	0.715822	0.493546	0.470207
AD01G01520	0	0	0	0	0	0	0	0	0	0	0	0	0	0	0
AD01G01521	0	0	0	0	0	0	0	0	0	0	0	0	0	0	0
AD01G01522	0	0	0	0	0	0	0	0	0	0	0	0	0	0	0
AD01G01523	0	0	0	0	0	0	0	0	0	0	0	0	0	0	0
AD01G01524	0	0	0	0.092927	0.090875	0	0.172542	0.130058	0.015662	0	0	0.238624	0.327463	0.263098	0.089515
AD01G01525	0.036958	0	0	0	0.059586	0	0	0.106229	0	0	0	0	0	0.014081	0
AD01G01526	0	0	0	0	0	0	0	0	0	0	0	0	0.035105	0	0
AD01G01527	0	0	0	0	0	0	0	0	0	0	0	0	0	0	0
AD01G01528	0	0.016482	0	0	0	0	0	0	0	0	0	0.015509	0.523455	0.028672	0
AD01G01529	0	0	0	0	0	0	0	0	0	0	0	0	0	0	0
AD01G01530	0.992773	0.683825	0.288817	1.8996	0.58994	1.00501	0.745953	2.75612	1.42718	0.759572	0.945552	0.45488	0.154126	0.222283	0.215113
AD01G01531	25.9932	27.8516	7.46778	1.11907	1.41057	1.20382	0.132512	1.25589	1.19775	13.2652	19.8926	17.4167	20.7665	17.0823	16.7292
AD01G01532	32.5334	31.1407	44.8929	35.7062	36.0158	33.8828	31.1055	29.4689	38.692	30.2997	23.2475	60.9577	44.7708	38.7217	38.7739
AD01G01533	10.2501	15.4606	2.78068	0.345249	0.586991	0.800819	1.67647	2.69728	0.767103	1.73181	0.75555	8.83843	10.4523	13.6417	13.678
AD01G01534	0	0	0	0	0	0	0	0	0	0	0	0	0.185494	0.101576	0
AD01G01535	40.3898	36.6153	36.9923	24.9078	22.3573	27.8112	29.1968	29.0795	24.1163	33.8016	31.3451	36.7226	35.3458	34.5213	37.3477
AD01G01536	0	0	0	0.204528	0.308439	0	0.110933	0	0.055912	0	0	0.030245	0	0	0
AD01G01537	2.94265	0.740182	1.50071	0.41832	0.563511	0.188806	0.721569	0.696797	0.582678	0.366267	0.217283	6.23671	15.8902	16.5091	17.3593
AD01G01538	0	0	0	0	0	0	0	0	0	0	0	0	0	0	0
AD01G01539	1.46834	1.90197	1.38424	23.8073	27.8483	23.6495	36.9108	27.2761	27.14	16.5621	16.4616	11.5706	22.77	25.399	31.2287
AD01G01540	0	0	0	0	0	0	0	0	0	0	0	0	1.39913	0.256405	0.214849
AD01G01541	0.122909	0.50961	0.384238	0	0	0	0	0	0	0	0	1.01043	1.02098	0.522456	0.868637
AD01G01542	0.726384	0.499638	0.659754	0.452678	0.476958	0.449125	0.637385	0.41728	0.430402	0.400714	0.627754	0.748112	3.11997	2.66606	2.84228
AD01G01543	3.19729	3.18906	3.53016	48.8568	49.2163	41.9925	27.1063	56.3976	54.1359	24.8601	27.6966	18.4112	19.0376	21.8729	23.6198
AD01G01544	0	0	0	0	0	0	0	0	0	0	0	0	1.27104	0.240733	0.15911
AD01G01545	0.1269	0.54815	0.183503	0	0	0	0	0	0	0	0	1.12539	1.09062	0.547698	0.901914
AD01G01546	0.803701	0.67535	0.695971	0.57709	0.737285	0.556669	0.593513	0.471954	0.508204	0.498683	0.672415	0.843352	3.168	2.66607	2.82715
AD01G01547	451.279	380.441	233.11	141.14	115.715	147.829	102.806	146.363	121.056	603.979	322.996	281.899	208.301	171.816	207.099
AD01G01548	253.344	193.126	141.236	89.8706	68.0205	88.043	76.2793	85.1425	68.3479	327.861	183.93	147.54	142.069	119.198	141.556
AD01G01549	15.4886	15.2209	9.5131	68.8575	77.9485	76.9336	62.199	56.8522	58.0765	19.8985	36.0402	13.3476	27.4589	21.944	22.4225
AD01G01550	0	0.599455	0	0	0	0	0	0	0	0	0	0	0	0	0
AD01G01551	0.797692	1.19637	1.29763	2.13575	1.73361	1.58479	2.54765	1.59415	1.44294	1.86548	2.00452	0.794878	0.873881	1.12275	0.955184
AD01G01552	0	0	0	0	0	0	0	0	0	0	0	0	0	0	0
AD01G01553	0	0	0	0	0	0	0	0	0	0	0	0	0	0	0
AD01G01554	0	0.163486	0	0	0	0	0.448051	0.134774	0	0.355954	0	1.2635	0.276715	0	0
AD01G01555	0	0	0	0	0	0	0	0	0	0	0	0	0	0	0
AD01G01556	4.40824	0.647762	3.30932	0	0	0	1.68942	0.118368	0.385776	0	0	1.50218	90.0584	72.7072	73.9184
AD01G01557	3.13163	2.87114	3.81645	2.13519	1.91745	2.48967	1.50055	1.88546	1.807	2.34173	3.12985	2.9668	5.30476	5.28152	3.91143
AD01G01558	15.2604	16.5151	19.7042	12.6876	12.8413	12.9014	14.3707	11.5697	10.5255	19.1409	13.1627	18.0469	24.0352	24.6852	22.9872
AD01G01559	0	0	0	0	0	0	0	0	0	0	0	0	0	0	0
AD01G01560	0	0	0	0	0	0	0	0	0	0	0	0	0	0	0
AD01G01561	0	0	0	0	0	0	0	0	0	0	0.200204	0	0	0	0
AD01G01562	1.75007	0.243407	0	11.424	20.4148	14.8185	7.6214	15.0315	12.9161	6.76309	12.5504	0.286178	0	0.08707	0
AD01G01563	0	0.063784	0	0	0	0	0	0	0	0	0	0	0	0	0
AD01G01564	0	0	0	0	0	0	0	0	0	0	0	0	0	0	0
AD01G01565	8.61102	7.92996	7.58688	5.26253	4.97355	5.9827	6.08126	7.1287	5.95932	8.08542	7.04314	7.73767	11.2611	11.1668	12.1624
AD01G01566	2.33342	2.79392	3.46169	1.30968	0.898137	1.14117	0.69624	1.08594	0.834724	1.30419	1.03907	2.83536	3.98539	3.10152	3.28763
AD01G01567	8.03734	4.17983	7.57105	0.066617	0.112755	0.187093	0.39065	0.425865	0.228679	0.48328	0.448071	18.3161	38.7969	36.3808	38.0577
AD01G01568	0	0	0	0	0	0	0	0	0	0	0	0	0	0	0
AD01G01569	0	0	0	0	0	0	0	0	0	0	0	0	0	0	0
AD01G01570	0	0	0	0	0	0	0	0	0	0	0	0	0	0	0
AD01G01571	0	0	0	0	0	0	0	0	0	0	0	0	0	0	0
AD01G01572	6.77048	8.06403	5.99268	11.5949	9.59863	12.5708	11.179	9.96795	11.2711	7.82035	9.14002	7.21558	9.65957	9.69602	9.94514
AD01G01573	0	0	0.233967	0.574278	1.07285	1.68211	0.921109	1.45624	1.00118	0	0.173555	0	0.154535	0.527573	0.252741
AD01G01574	7.84009	8.94756	52.4143	14.5802	14.1438	14.2849	16.2698	13.371	12.6728	8.69434	10.049	39.7426	33.5384	35.7756	29.3116
AD01G01575	0.043908	0.080344	0.188245	0	0	0	0	0	0.149229	0.312341	0	0.155121	2.32727	2.79502	21.277
AD01G01576	0	0	0	10.1668	1.71218	3.45608	45.447	104.654	111.341	1.98123	2.85865	110.989	106.808	112.631	182.832
AD01G01577	0.117589	0.191754	0.421513	0.772883	0.227817	0.217123	0.548585	0.55049	0.898909	0.364716	0.306968	0.140709	0.748355	1.1721	0.87671
AD01G01578	0	0	0	0	0	0	0	0	0	0	0	0	0	0	0
AD01G01579	0	0	0	0	0	0	0	0	0	0	0	0	0	0	0
AD01G01580	0	0	0	34.9348	32.2937	34.4715	53.9547	40.545	44.5135	103.217	44.7991	61.9546	12.7854	13.3172	22.5445
AD01G01581	31.9714	86.7134	6.87743	0.079107	0.083206	0	0.123156	0	0	40.2036	34.6182	0.037885	0.934315	1.10529	0.09329
AD01G01582	0.959048	0.848786	0.081733	0.364012	0.035756	0.051834	0	0.091814	0.114831	4.18666	4.24873	0.425668	0.13829	0.26794	0.050423
AD01G01583	0.095038	0	0.165753	2.39954	0	5.59821	0.200996	0.294162	0.100909	0	0	0	0.020578	0.021169	0.023502
AD01G01584	0	0	0	0	0	0	0	0.015975	0	0.016179	0	0	0.370063	0.517598	0.242494
AD01G01585	0	0	0	0	0	0	0	0	0	0	0	0	0	0	0
AD01G01586	0	0	0	0	0	0	0	0	0	0	0	0	0	0	0
AD01G01587	0	0	0	0	0	0	0	0	0	0	0	0	0	0	0
AD01G01588	0	0	0	0	0	0	0	0	0	0	0	0	0	0	0
AD01G01589	0	0	0	0	0	0	0	0	0	0	0	0	0	0	0
AD01G01590	15.2468	14.9409	7.94545	31.6268	18.962	22.0148	17.667	15.4952	15.4091	27.2364	24.7454	10.7106	8.8461	7.78488	6.48335
AD01G01591	4.29475	5.01169	4.19688	6.1022	3.75773	4.00389	7.3672	10.9143	9.48566	2.93968	2.30362	10.1042	15.026	14.0455	14.0698
AD01G01592	0	0	0	0	0	0	0	0	0	0	0	0	0	0	0
AD01G01593	0	0	0	0	0	0	0	0	0	0	0	0	0	0	0
AD01G01594	0	0	0	0	0	0	0	0	0	0	0	0	0	0	0
AD01G01595	10.0266	10.8151	15.1477	3.50286	4.77728	3.64288	6.67683	6.79877	5.44205	10.2021	6.47105	19.1847	12.6741	12.9772	13.4177
AD01G01596	0.108326	0	0	0	0.782557	0.313308	0.42791	0.619766	0.584855	0.341772	0.938923	0.439712	4.26574	4.10774	2.75522
AD01G01597	1.10652	2.23284	1.42257	0.854312	1.25794	0.894773	1.20781	2.05167	2.09656	1.17522	1.08877	1.57321	2.59979	2.8114	2.44553
AD01G01598	0	0	0	0	0	0	0	0	0	0	0	0	0	0	0
AD01G01599	7.04732	4.31734	15.6319	1.40938	0.99671	1.13551	1.93066	2.33123	2.12811	4.22412	5.13846	16.7146	3.51409	4.09365	4.77672
AD01G01600	97.8196	234.977	41.4049	51.3614	37.0357	47.8743	60.9921	69.0831	67.3787	43.3022	23.2841	129.993	177.889	173.674	178.77
AD01G01601	403.429	518.656	360.527	226.127	162.163	206.139	129.411	202.224	193.839	201.512	129.372	675.62	169.689	160.481	203.687
AD01G01602	0.082231	0.065767	13.2212	0.257856	0.375264	0.57022	1.14637	1.63342	2.14564	2.206	0.179608	3.35032	6.87668	5.22465	10.0413
AD01G01603	0	0	0	0	0	0	0	0	0	0	0	0	0.053062	0	0
AD01G01604	25.2355	29.2247	30.0989	23.8996	18.6059	23.3012	23.726	25.0337	28.0436	35.7214	21.971	46.3814	54.9996	50.1178	62.1003
AD01G01605	0.041812	0.011871	0.139014	0	0	0	0	0	0	0	0	0	0	0	0
AD01G01606	40.0955	39.5199	52.2326	33.2712	29.3028	33.5144	31.6217	44.2233	44.8308	50.0209	33.7263	78.8065	85.0237	66.1122	91.0431
AD01G01607	0.137165	0.013835	0.105294	0	0	0	0	0	0	0	0	0	0	0	0.007797
AD01G01608	0	0	0	0	0	0	0	0	0	0	0	0	0	0	0
AD01G01609	0.105262	0.312699	0.052284	0.21683	0.309147	0.401299	0.337942	0.103232	0.226417	0.230701	0.149562	0.144475	0.05276	0	0.053938
AD01G01610	0.304082	0.580896	0.434786	0.633973	0.4944	0.334271	0.679988	0.480418	0.279893	0.675836	0.364561	0.237347	0.529623	0.597658	0.447924
AD01G01611	1.01878	3.09128	1.06099	7.46924	8.70069	7.04031	7.7336	6.5077	6.39554	1.15137	2.70446	2.42283	2.21193	2.27459	2.20673
AD01G01612	0.078119	0.080346	0.16468	0.407436	0.17302	0.260313	0.312751	0.098947	0.163844	0.018363	0.251953	0.069238	0.377451	0.150994	0.04678
AD01G01613	9.38487	8.6973	8.92872	14.1546	17.1128	14.6091	20.8788	18.3934	18.9046	9.35114	10.7245	11.0504	21.7136	22.8393	20.2972
AD01G01614	0.255736	0.511293	0.261756	7.46457	10.1556	8.10832	6.70991	14.1743	8.60819	1.31176	1.60713	2.48678	2.53789	1.73247	1.97081
AD01G01615	21.7535	22.9336	29.9969	15.5889	12.01	16.4232	8.23112	11.5676	11.3146	40.4383	22.46	20.7841	17.148	18.9822	17.9664
AD01G01616	0.844215	2.21383	8.45612	0.102588	0.085107	0.203659	0.524516	0.389525	0	22.6988	0.238627	0.355595	6.45552	4.46748	2.1072
AD01G01617	1.2195	1.69569	0.649603	0.537248	0.573705	0.702825	0.869446	0.828641	0.453305	1.12769	0.820271	0.676615	2.42336	2.32602	2.46204
AD01G01618	0	0	0	0	0	0	0	0	0	0	0	0	0	0	0
AD01G01619	119.302	123.343	249.607	68.3289	45.4203	64.9319	65.0084	58.4142	54.082	126.914	88.9548	203.916	113.791	116.12	123.965
AD01G01620	88.0735	96.5279	57.2239	48.7367	43.0357	54.3691	49.6486	48.6644	39.8219	112.621	88.8246	72.1237	57.3917	56.5564	62.3102
AD01G01621	0.898388	0.506422	0.268035	0.467248	0	0.131048	0.291576	0.761502	0.73591	0.868555	0.910706	8.80362	0.377218	0.534831	0.332351
AD01G01622	0	0	0	0	0	0	0	0	0	0	0	0	0	0	0
AD01G01623	17.8864	12.8686	19.2019	11.6833	10.583	9.83337	11.3367	11.2651	10.2454	16.9904	20.0474	17.5625	14.0819	12.9	13.2563
AD01G01624	0.171671	0.459247	0.086769	0	0	0.124843	0	0	0	0.387037	0	0	0	0.175401	0.26046
AD01G01625	50.1997	45.0127	59.692	24.748	22.613	31.701	26.251	24.3993	24.915	44.559	52.356	43.1058	46.8992	48.4245	45.0342
AD01G01626	0	0	0	0	0	0	0	0	0	0	0	0	0	0	0
AD01G01627	0	0	0	0	0	0	0	0	0	0	0	0	0	0	0
AD01G01628	0.024212	0.023859	0.158008	0	0	0	0	0	0	0	0	0.187171	1.21619	1.53809	0.946895
AD01G01629	0.873651	0.280756	0.535258	0.302416	0.201179	0.262818	1.30566	0.902098	1.43558	0.622996	0.351443	2.33359	2.84525	2.77324	3.41052
AD01G01630	0.170573	0.261873	0.251814	0.33268	0.380665	0.34736	1.53952	2.95219	2.76747	0.106025	0.20471	4.70082	4.48472	4.36652	6.53953
AD01G01631	28.3422	23.2656	26.5504	33.5982	36.245	39.2002	60.3484	29.4215	31.6814	98.3337	98.7232	97.1815	44.0165	44.8479	42.0758
AD01G01632	4.5802	6.3665	6.49994	1.11232	0.457958	1.5102	1.53784	2.03466	2.13696	3.11426	2.57016	9.71988	7.39866	6.40185	6.28376
AD01G01633	6.36722	5.69045	13.5055	4.30964	4.02445	3.79562	4.16391	5.39373	5.40819	8.58776	5.80858	8.16876	11.9371	10.5495	12.3801
AD01G01634	0.165161	1.97275	0.805377	0.93678	1.90292	4.45751	0.470066	3.04948	1.51172	1.60253	12.4857	15.5668	19.2729	17.1642	18.1101
AD01G01635	0	0	0	0	0	0	0	0	0	0	0	0	0	0	0
AD01G01636	0	0	0	0	0	0	0	0	0	0	0	0	0	0	0
AD01G01637	199.814	196.599	25.6319	0.290455	0	0.400437	0	5.4664	0.305145	9.22108	32.4471	38.9897	0	0.028168	0.05354
AD01G01638	0	0	0	0	0	0	0	0	0	0	0	0	0	0	0
AD01G01639	0	0	0	0	0	0	0	0	0	0	0	0	0	0	0
AD01G01640	0	0.255994	0	0.146758	0	0.027929	0	0	0	0	0	0.140668	0	0	0
AD01G01641	0	0	0	0	0	0.017077	0	0	0	0	0	0	0	0	0
AD01G01642	0	0	0	0	0	0	0	0	0	0	0	0	0	0	0
AD01G01643	0	0	0	0	0	0	0	0	0	0	0	0	0	0	0
AD01G01644	121.748	125.466	19.7298	0.144523	0	0.144164	0	3.17562	0.146818	7.27004	26.4434	26.4924	0.062454	0.064079	0.056854
AD01G01645	31.1992	33.0492	29.9808	16.9415	15.5386	19.4164	8.04821	12.4737	10.5306	33.9614	21.1328	19.5689	14.2035	13.6969	12.9052
AD01G01646	12.566	12.9384	11.6317	14.4236	13.309	14.9722	10.2802	14.2817	12.3356	13.4519	13.0402	9.22835	9.4615	8.94454	8.84181
AD01G01647	8.59929	8.87484	7.63095	8.21271	6.92418	9.65751	6.68823	7.97044	10.9032	11.9085	5.56369	17.3519	15.482	13.8567	12.9117
AD01G01648	0.390357	0.801269	1.45478	11.4436	15.3957	10.316	9.35418	15.1533	14.6972	0.607814	2.18938	4.05827	2.3491	3.54805	4.15033
AD01G01649	0.421419	0.822263	1.71816	2.18839	3.57099	1.25138	3.5449	0.771811	1.58235	7.83396	10.7938	2.04547	2.82872	3.05268	2.77098
AD01G01650	0.932906	0.856866	3.4213	0.287152	0.534193	0.06904	2.10826	2.144	0.912356	4.41012	4.98668	41.2002	2.81677	3.49038	11.3718
AD01G01651	0	0	0	0	0	0	0	0	0	0	0	0	0	0	0
AD01G01652	0	0	0	0	0	0	0	0	0	0	0	0	0	0	0
AD01G01653	0	0	0	0	0	0	0	0	0	0	0	0	0	0	0
AD01G01654	0	0	0	0	0	0	0	0	0	0	0	0	0	0	0
AD01G01655	0	0	0.098293	0	0	0	0	0	0	0	0	0	0	0	0
AD01G01656	19.8964	13.8858	26.4319	8.10586	7.69665	7.54072	10.2395	11.8398	6.65318	17.2774	17.0212	14.9949	7.16688	7.27743	6.49587
AD01G01657	0	0	0	0	0	0	0	0	0	0	0	0	0	0	0
AD01G01658	3.59319	3.16627	2.28034	11.9237	6.94341	11.6167	7.51507	8.09716	6.43748	5.75893	6.67608	2.24835	4.7717	4.28533	4.92744
AD01G01659	11.1599	6.18648	2.10068	5.47224	5.87739	7.20477	6.61683	7.53368	5.83496	6.71803	5.80662	3.80532	3.7807	3.7346	4.02272
AD01G01660	0.013345	0	0	0	0	0	0	0	0	0	0	0.299558	0	0	0
AD01G01661	0	0	0	0	0	0	0	0	0	0	0	0.048297	0	0	0
AD01G01662	0	0	0	0	0	0	0	0	0	0	0	0	0	0	0
AD01G01663	0	0	0	180.492	246.846	191.949	245.092	234.988	289.46	17.7474	91.4914	0	39.4668	31.8042	26.598
AD01G01664	120.199	48.5995	75.4683	8.38539	7.68065	7.43503	9.4959	13.8667	14.2162	26.3061	15.3923	67.7644	33.0234	32.9392	35.1817
AD01G01665	51.6563	52.6299	12.2014	12.8943	9.72292	13.7042	13.5221	9.10431	7.9456	13.2482	12.2416	5.16111	8.62529	9.51284	9.41232
AD01G01666	0.972887	0.545888	0.192137	0	0	0	0	0	0	0	0	0	0	0	0
AD01G01667	0	0	0	0	0	0	0	0	0	0	0	0	0	0	0
AD01G01668	0	0	0	0	0	0	0	0	0	0	0	0	0	0	0
AD01G01669	3.94371	12.8085	1.70561	16.5406	13.3402	14.1367	22.547	15.99	17.5516	8.70235	12.4795	2.90363	1.21624	2.54468	1.34566
AD01G01670	17.2159	7.6052	5.20581	5.2694	4.94244	5.27032	4.9006	5.03671	5.42652	5.69145	5.37275	6.45757	7.48266	6.43533	5.54654
AD01G01671	11.8025	13.2228	8.51914	16.2918	13.1748	13.9313	14.7126	16.6318	12.4192	11.528	10.3276	8.98408	15.0294	15.0866	16.1138
AD01G01672	6.47351	8.69856	8.28786	27.324	35.3209	36.2736	29.5643	27.0243	25.1762	11.015	17.5219	5.39846	14.5313	13.8836	13.0353
AD01G01673	0.766121	0.710435	0.675435	1.00154	0.407303	0.520904	0.800778	0.691735	0.460179	0.698024	0.324396	0.644839	1.44482	0.924737	1.21211
AD01G01674	0	0	0	0	0	0	0	0	0	0.119147	0	0	0	0	0
AD01G01675	0	0	0	0	0	0	0	0	0	0	0	0	0	0	0
AD01G01676	0	0	0	0	0	0	0	0	0	0	0	0	0	0	0
AD01G01677	0	0	0	0	0	0	0	0	0	0	0	0	0	0	0
AD01G01678	0	0.217736	0	0.779147	0.019223	0.589754	0	0.889271	0.813637	1.52923	0	2.41207	0.027586	0.125877	0.114224
AD01G01679	233.799	239.758	157.393	127.112	92.7149	137.387	93.9486	163.471	116.733	267.506	150.662	309.473	255.86	254.982	276.519
AD01G01680	2.03831	5.92573	0.104758	0	0	0	0	0	0	0	0.046549	0.142494	0.138438	0.036719	0
AD01G01681	0	0	0	0	0	0	0	0	0	0	0	0	0	0	0
AD01G01682	7.93537	11.1161	3.95398	3.2597	3.29071	3.33894	2.48152	3.2172	2.01782	3.06112	2.95754	2.56624	4.77263	4.19043	4.54815
AD01G01683	0.615146	0	0.981986	0.235324	0.251471	0	0.549595	0.443073	0.526412	0.196745	0.077711	2.53846	1.37011	1.14899	1.12681
AD01G01684	0.356912	0.746293	0.83278	0.295164	0.28292	0.693807	1.49793	0.931711	0.461543	3.14611	2.47063	10.3938	0.357387	0.606409	0.669787
AD01G01685	8.19168	10.4168	11.9953	7.91199	6.06481	7.78996	6.69204	8.35084	6.38107	7.97188	10.4395	9.91968	13.5334	10.9339	10.8636
AD01G01686	14.2243	15.629	24.1941	14.2547	15.2781	16.9014	18.381	17.8829	16.2684	15.6137	15.7425	16.0212	24.0287	22.2845	20.6712
AD01G01687	5.6639	6.942	3.8821	3.50013	2.86	3.78736	2.97607	3.05541	3.52766	7.66612	6.26745	14.5049	10.2229	7.7355	9.6684
AD01G01688	4.11197	4.98745	3.51435	4.5213	3.99943	8.01209	3.08745	3.56835	4.9181	5.48607	4.48969	12.0029	9.48488	7.07552	8.36745
AD01G01689	11.8146	11.9236	8.7425	7.97051	8.47145	8.97879	13.2714	10.8136	11.387	12.0253	9.11986	20.407	12.6865	17.3687	13.7934
AD01G01690	2.63911	3.25382	8.98382	1.00954	0.464791	1.39705	2.01837	3.13728	1.72771	0.588737	0.233326	37.0223	12.6413	10.8234	16.1706
AD01G01691	23.7457	26.9392	26.2145	15.9893	13.3916	18.0052	15.9382	20.4022	14.818	20.9403	21.0048	22.3172	32.4285	32.3651	33.2086
AD01G01692	1.81865	0.684742	1.51417	0.345855	0.077568	0.126093	0.505015	0.811976	0.769842	0.909614	1.37347	6.13244	1.1315	0.961164	1.20358
AD01G01693	12.0412	13.6051	12.5732	9.23262	7.34124	6.95431	8.00835	12.5364	9.55415	12.3342	8.46468	10.6719	8.1141	7.51059	9.46298
AD01G01694	0	0	0	0	0	0	0	0	0	0	0	0	0	0	0
AD01G01695	0	0	0	0	0	0	0	0	0	0	0	0	0	0	0
AD01G01696	0	0	0	0	0	0	0	0	0	0	0	0	0	0	0
AD01G01697	0	0	0	0	0	0	0	0	0	0	0	0	0	0	0
AD01G01698	0	0	0	0	0	0	0	0	0	0	0	0	0	0	0
AD01G01699	0	0	0	0	0	0	0	0	0	0	0	0	0	0	0
AD01G01700	14.5041	11.3694	7.06239	47.0771	55.1167	49.1499	44.0145	63.1031	56.9478	12.6798	21.6794	17.2263	33.5171	30.8596	34.3741
AD01G01701	22.824	23.26	23.443	16.2766	19.694	20.2335	18.6387	17.6241	21.891	16.5402	16.9757	20.6809	19.6498	20.2322	19.6397
AD01G01702	0	0	0	0	0	0	0	0	0	0	0	0	0	0	0
AD01G01703	0	0	0	0	0	0	0	0	0	0	0	0	0	0	0
AD01G01704	0	0	0	0	0	0	0	0	0	0	0	0	0	0	0
AD01G01705	0	0	0	0	0	0	0	0	0	0	0	0	0	0	0
AD01G01706	0	0	3.52353	0	0	0.166724	0.19583	0	0.225228	0	0	0	1.55479	0.379577	0.592482
AD01G01707	1.54172	0.473486	0.554913	0.093863	0.045591	0	0.385828	0.404143	0.424361	0.182856	0.991508	2.55228	1.11644	1.29093	0.971206
AD01G01708	0.885166	1.40732	0.879582	0.040361	0.108045	0.069704	0.077809	0	0.225556	1.39567	1.06212	0.966412	1.48652	1.03715	1.70258
AD01G01709	2.84703	3.78001	3.74686	2.86913	2.40766	3.69666	3.24248	2.94565	2.01724	3.41531	4.03389	2.38852	3.70566	4.4975	4.2966
AD01G01710	3.77667	2.02038	2.70135	0.487934	0	0.110553	1.12504	1.20659	0.727454	1.15136	1.04215	7.36172	17.9917	17.5485	25.3438
AD01G01711	0	0	0	0	0	0	0	0	0	0	0	0	0	0	0
AD01G01712	0	0	0	0	0	0	0	0	0	0	0	0	0	0	0
AD01G01713	4.10424	6.94518	0.509636	1.0532	0.687743	1.21381	0.546211	1.5743	0.50017	5.23532	7.86555	2.80807	2.82145	2.37716	2.41794
AD01G01714	0.396443	0.387795	0	0	0	0.110676	0	0	0	0	0.086224	0	0	0	0
AD01G01715	0	0	0	0	0	0	0	0	0	0	0	0	0	0	0
AD01G01716	0	0	0	0	0	0	0	0	0	0	0	0	0	0	0
AD01G01717	0.932226	1.07973	1.07961	0	0.172131	0	0.577203	0.774992	0.186682	0.621145	0.683617	0.915532	0.3662	1.26183	0.555973
AD01G01718	0	0	0	0	0	0	0	0	0	0	0	0	0	0	0
AD01G01719	0	0	0	0	0	0	0	0	0	0	0	0	0	0	0
AD01G01720	0	0	0	0	0	0	0	0	0	0	0	0	0	0	0
AD01G01721	0	0	0	0	0	0	0	0	0	0	0	0	0	0	0
AD01G01722	0	0	0	0	0	0	0	0	0	0	0	0	0	0	0
AD01G01723	6.81946	3.94966	7.90289	7.07297	8.54828	4.26734	9.21687	6.09032	5.42914	6.34961	6.47316	3.38603	3.11826	3.90205	3.26149
AD01G01724	0	0	0	0	0	0	0	0	0	0	0	0	0	0	0
AD01G01725	0	0	0	0	0	0	0	0	0	0	0	0	0	0	0
AD01G01726	0	0	0	0	0	0	0	0	0	0	0	0	0	0	0
AD01G01727	0	0	0	0	0	0	0	0	0	0	0	0	0	0	0
AD01G01728	0	0	0	0	0	0	0	0	0	0	0	0	0	0	0
AD01G01729	0	0	0	0	0	0	0	0	0	0	0	0	0	0	0
AD01G01730	0	0	0	0	0	0	0	0	0	0	0	0	0	0	0
AD01G01731	0	0	0	0	0	0	0	0	0	0	0	0	0	0	0
AD01G01732	0	0	0	0	0	0	0	0	0	0	0	0	0	0	0
AD01G01733	0	0	0	0	0	0	0	0	0	0	0	0	0	0	0
AD01G01734	0	0	0	0	0	0	0	0	0	0	0	0	0.037332	0	0
AD01G01735	0	0	0	0	0	0	0	0	0	0	0	0	0	0	0
AD01G01736	0	0	0	0	0	0	0	0	0	0	0	0	0.020222	0.012697	0
AD01G01737	0	0	0	0	0	0	0	0	0	0	0	0	0	0	0
AD01G01738	0	0	0	0	0	0	0	0	0	0	0	0	0	0	0
AD01G01739	0	0	0	0	0	0	0	0	0	0	0	0	0	0	0
AD01G01740	0	0	0.008121	0	0	0	0	0	0	0	0.035751	0.016635	0.035688	0.089926	0.048153
AD01G01741	0	0	0	0	0	0	0	0	0	0	0	0	0	0	0
AD01G01742	0	0	0	0	0	0	0	0	0	0	0	0	0	0	0
AD01G01743	0.034298	0	0.03916	0	0.043914	0.023119	0	0.471507	0.234664	0.087032	0	0	0	0	0
AD01G01744	0	0	0	0	0	0	0	0	0	0	0	0	0	0	0
AD01G01745	0	0	0	0	0	0	0	0	0	0	0	0	0	0	0
AD01G01746	0	0	0	0	0	0	0	0	0	0	0	0	0	0	0
AD01G01747	0	0	0	0	0	0	0	0	0	0	0	0	0	0	0
AD01G01748	0	0	0	0	0	0	0	0	0	0	0	0	0	0	0
AD01G01749	0	0	0	0	0	0	0	0	0	0	0	0	0	0	0
AD01G01750	0	0	0	0	0	0	0	0	0	0	0	0	0	0	0
AD01G01751	0	0	0	0	0	0	0	0	0	0	0	0	0	0	0
AD01G01752	0.022602	0	0	0	0	0	0	0	0	0	0	0	0	0	0
AD01G01753	0	0	0	0	0	0	0	0	0	0	0	0	0	0	0
AD01G01754	0	0	0	0	0	0	0	0	0	0	0	0	0	0	0
AD01G01755	7.49765	8.51326	3.92318	5.16512	3.33035	5.22345	4.5129	4.46308	4.44044	6.90746	7.77164	4.27355	2.39997	2.80923	2.81256
AD01G01756	0	0	0	0	0	0	0	0	0	0	0	0	0	0	0
AD01G01757	0	0	0	0	0	0	0	0.141866	0	0	0	0	0	0	0
AD01G01758	0	0	0	0.226687	0	0.108601	0	0.026843	0.060759	0	0.126848	0.024119	0	0	0
AD01G01759	0	0	0	0	0	0	0	0	0	0	0	0	0	0	0
AD01G01760	2.52219	1.27431	2.28644	120.827	159.983	137.946	136.001	103.366	146.887	6.86129	16.1386	8.73021	16.1032	13.1506	14.2597
AD01G01761	0	0	0	0	0	0	0	0	0	0	0	0	0	0	0
AD01G01762	0	0	0	0	0	0	0	0	0	0	0	0	0	0	0
AD01G01764	0	0	0	0	0	0	0	0	0	0	0	0	0	0	0
AD01G01765	0	0	0	0	0	0	0	0	0	0.025123	0	0	0.375314	0.44444	0.245989
AD01G01766	0	0	0	0	0	0	0	0	0	0	0	0	0	0	0
AD01G01767	3.58404	3.14952	1.23955	6.49083	8.60861	5.70923	4.76527	5.32276	5.258	6.31454	4.96702	0.925488	2.03143	1.40376	1.10013
AD01G01768	0	0	0	0	0	0	0	0	0	0	0	0	0	0	0
AD01G01769	0	0	0	0	0	0	0	0	0	0	0	0	0	0.012163	0
AD01G01770	0	0	0	0	0	0	0	0	0	0	0	0	0	0	0
AD01G01771	0	0	0	0	0	0	0	0	0	0	0	0	0	0	0
AD01G01772	0	0	0	0	0	0	0	0	0	0	0	0	0	0.01488	0
AD01G01773	0	0	0	0	0.04732	0	0	0	0	0	0	0	0	0.183626	0
AD01G01774	1.02506	0.769526	0.790468	1.15312	1.32447	1.00494	0.173286	1.91079	1.36625	1.22598	1.29576	0.865753	0.311708	0.382724	0.321577
AD01G01775	0.542177	1.39996	1.77089	0.84889	1.19765	0.19212	0.356531	1.93081	1.03831	0.346777	0.439396	1.38748	0.678552	0.925411	1.57843
AD01G01776	1.41001	1.8051	1.43377	2.23695	1.8111	2.4224	0.184569	2.93907	2.44559	1.69838	2.05431	1.41618	0.766635	1.16489	0.985633
AD01G01777	0.089531	0.054247	0	0.138122	0.162525	0	0.211938	0	0	0.065208	0	0	0.10294	0.104698	0.075958
AD01G01778	1.56175	1.3377	0.859626	1.44663	1.01808	2.38897	0.865984	1.40613	1.00029	2.80295	1.47283	0.683363	1.00988	0.915278	0.630042
AD01G01779	0	0	0	0	0	0	0.012252	0.009654	0	0	0.012282	0	0.007908	0.00743	0.008776
AD01G01780	0	0	0	0	0	0	0	0	0	0	0	0	0	0	0
AD01G01781	0.006329	0	0	0	0	0	0	0	0.044972	0	0.025406	0	0	0	0
AD01G01782	0	0	0.463928	0.788378	0.822121	0.602972	0.373584	0.432787	0.360541	0.097872	0	0	0.205405	0.134622	0.332064
AD01G01783	26.1374	24.3294	33.9054	20.8407	15.202	15.786	17.9401	23.223	21.0031	25.0537	20.0706	29.2338	49.9418	45.7378	56.555
AD01G01784	0.806009	2.12746	1.79812	0.155839	0	0.071672	0	0.483146	0.066021	0.426945	0.204715	2.56198	2.8092	4.96499	4.21956
AD01G01785	1.10744	3.05415	1.70902	1.0029	0.707776	0.792907	1.17586	2.04223	0.856789	0.875896	1.00887	1.56356	3.18926	3.08663	3.53726
AD01G01786	3.1421	2.80618	1.35195	7.67183	8.55565	8.48343	15.2722	11.6266	10.6148	3.17015	3.97358	3.758	7.48584	7.38426	5.50184
AD01G01787	63.106	30.0918	48.6321	2.80735	1.8786	3.18321	5.05391	11.3597	5.73108	14.3941	13.7768	58.6977	20.5202	36.3226	34.1366
AD01G01788	0	0	0	0	0	0	0	0	0	0	0	0	0	0	0
AD01G01789	5.63533	6.14895	6.60348	0.952441	0.268112	0.900948	2.32258	0.788348	1.36913	4.4648	2.9651	5.00152	4.44022	4.88159	3.42538
AD01G01790	6.34856	7.51906	4.87789	5.4757	4.15855	5.33046	5.88267	5.93833	5.15434	5.48609	5.92577	5.20296	12.0825	10.6116	9.63455
AD01G01791	1.22417	0.220764	0.63447	0	0	0	0.033709	0.038073	0	0	0	3.74832	1.56587	1.6314	1.63044
AD01G01792	1.05226	2.39077	0.134869	0	0	0.055431	0.064396	0.164755	0.151728	0.188046	0.093791	0.093945	0.076191	0.133153	0.21231
AD01G01793	5.22018	6.60297	6.27335	6.6636	7.22954	5.877	7.34594	7.77498	7.47511	6.27497	7.21529	6.97901	15.2076	14.3888	12.7178
AD01G01794	2.64916	2.4989	10.4582	8.08943	2.75451	8.68367	13.3122	8.89909	11.0083	1.2376	0.561341	6.10357	8.28828	7.46356	7.97242
AD01G01795	0	0.045463	0	13.522	14.9386	11.1842	19.0981	12.4685	14.2694	1.57834	2.61145	0	11.0325	5.88621	9.0563
AD01G01796	4.26702	4.60531	2.04316	15.0761	9.07573	12.543	13.4328	12.99	10.7767	4.16317	4.06319	1.09369	1.48433	1.81943	2.83093
AD01G01797	0	0	0	0	0	0	0	0	0	0	0	0	0	0	0
AD01G01798	1.06928	0.949906	0.067336	12.9579	18.0148	16.5453	2.00057	18.3342	16.5175	6.63002	11.2048	2.19532	1.82498	1.77159	0.674111
AD01G01799	0.682071	0.209774	0	345.555	250.624	180.438	361.54	94.6969	184.9	6.90401	29.5019	0.597081	1.82576	1.7884	0.86374
AD01G01800	0	0	0	0.178318	0	0.281178	0.400144	0	0.125404	0	0	0.125311	0	0	0
AD01G01801	0	0	0	0	0	0	0	0	0	0	0	0	0	0	0
AD01G01802	0.337816	0	0	1.32664	0.126593	0.341832	0.76443	0.304467	0.468085	0.734195	1.34348	0	0	0	0
AD01G01803	0	0	0	0	0.090076	0	0	0.275784	0	0	0	0	0.044893	0	0
AD01G01804	0.224652	0.25143	0.042407	0.372409	0.38207	0.462815	0	0	0.416091	0.126393	0.343335	0.251803	0	0	0
AD01G01805	0.261606	0.288082	0.070806	0.471991	0	0.145387	1.6381	0.35497	0.376537	0.368108	0.052974	0.320623	1.49714	2.17704	2.68369
AD01G01806	0	0	0.006297	0.044081	0	0.010493	0.041671	0.041318	0	0	0.289124	0	0.300448	0.105166	0.077757
AD01G01807	0.122567	0.297922	0.037383	0.337845	0.267502	0.301466	1.41801	0.42776	0.467912	0.124992	0.089739	0.146472	1.85604	1.56481	1.57404
AD01G01808	0	0	0.002099	0.094738	0	0.052104	0.055915	0.052766	0	0	0.170233	0	0.346492	0.111202	0.120328
AD01G01809	0.258199	0.351021	0.07112	0.329161	0.485692	0.416244	1.40157	0.547331	0.720443	0.155551	0.178918	0.256761	2.16716	1.75232	1.66782
AD01G01810	0	0	0	0.069023	0	0.114706	0.05074	0.025399	0	0	0.303041	0	0.399621	0.091239	0.113895
AD01G01811	0.084754	0.264993	0.078803	0.14656	0.326744	0.251488	1.33586	0.345563	0.449889	0.122283	0.085379	0.179764	1.57017	1.31337	1.50301
AD01G01812	0	0	0.002099	0.084684	0.015405	0.07665	0.083313	0.050798	0	0	0.179507	0	0.293051	0.141982	0.125205
AD01G01813	0.275215	0.345957	0.104956	0.329106	0.425936	0.463066	1.37013	0.620008	0.659169	0.130267	0.195097	0.288726	2.14379	1.65863	1.69153
AD01G01814	0	0	0	0.110012	0.023106	0.066156	0.021131	0.013952	0	0	0.079811	0	0.311541	0.071029	0.175309
AD01G01815	0.856843	0	0.250861	0	0	0	0	0	0	0	0	0	0	0	0
AD01G01816	0	0.048232	0	0	0	0	0	0	0	0	0	0	0	0	0
AD01G01817	29.8685	25.1597	23.4599	81.5583	85.5833	89.5222	70.1776	77.957	75.1071	31.2771	46.7338	29.0076	38.7191	35.3894	35.9666
AD01G01818	0	0	0	0	0	0	0	0	0	0	0	0	0	0	0
AD01G01819	5.47499	1.72492	1.17385	0	0	0	0	0.067872	0.183146	0	0.371167	12.9914	29.5951	27.1601	26.3966
AD01G01820	0	0	0	0	0	0	0	0	0	0	0	0	0	0	0
AD01G01821	0.063636	0.171827	0.05937	0.411866	0.287147	0.710307	0.618691	0.52029	0.801797	0.023548	0.889805	0.10057	5.96987	5.48614	6.06081
AD01G01822	0	0	0	0	0	0	0	0	0	0	0	0	0	0	0
AD01G01823	0	0	0	0	0	0	0	0	0	0	0	0	0	0	0
AD01G01824	0	0	0	0	0.151118	0.174753	0	0.098481	0.042666	0	0	0.092624	0.079041	0.106431	0
AD01G01825	0.216556	0.163035	0	0	0.444635	0.410762	0.389122	0.161765	0.082758	0.545307	0.37413	0.039696	0.098869	0.068982	0
AD01G01826	0.196088	0	0.231822	1.03296	0.623415	0.63749	0.477618	0.483396	0.601327	0.210838	0.437442	0.088448	0.477274	0.358209	0.336105
AD01G01827	0	0	0	0	0	0	0	0	0	0	0	0	0	0	0
AD01G01828	0	0	0	0	0	0	0	0	0	0	0	0	0	0	0
AD01G01829	0	0	0	0	0	0	0	0	0	0	0	0	0	0	0
AD01G01830	0	0	0	0	0	0	0	0	0	0	0	0	0	0	0
AD01G01831	0	0	0	0	0	0	0	0	0	0	0	0	0	0	0
AD01G01832	0	0	0	0	0	0	0	0	0	0	0	0	0	0	0
AD01G01833	0	0	0	0	0	0	0	0	0	0	0	0	0	0	0
AD01G01834	0	0	0	0	0	0	0	0	0	0	0	0	0	0	0
AD01G01835	0	0	0	0	0	0	0	0	0	0	0	0	0	0	0
AD01G01836	0	0	0	0	0	0	0	0	0	0	0	0	0	0	0
AD01G01837	0	0	0	0	0	0	0.085003	0	0	0	0	0	0.026629	0.070813	0
AD01G01838	2.31214	1.72411	0.95038	1.68288	0.516989	0.46921	0.1024	1.00444	1.23	1.77835	0.936625	0.626262	0.604739	0.838469	0.47689
AD01G01839	0	0	0	0	0	0	0	0	0	0	0	0.267084	0.037487	0	0
AD01G01840	0.029788	0	0.098631	0	0.09984	0	0.928648	0.122101	0.062232	0	0	0.049436	1.57532	1.99052	3.20019
AD01G01841	0.574791	0.912914	0	0	0	0	0	0	0	0	0	0	0	0	0
AD01G01842	4.56302	7.83822	1.24246	0.129963	0	0	0.203746	0.165981	0.131294	2.81361	1.05309	1.33913	0.639616	0.574661	0.140351
AD01G01843	1.66653	4.90725	0.206515	3.46	1.16074	4.76433	4.58977	45.2195	23.1564	0	0.048215	0.095532	17.0542	19.5403	18.1041
AD01G01844	2.11155	2.41324	2.11524	1.90469	1.84619	2.68829	2.72685	2.01734	2.81347	2.56236	2.71232	1.90842	3.81501	4.60149	3.2588
AD01G01845	2.12716	4.22252	3.37832	0.48483	0.321095	0.273852	0.811053	1.20222	0.745865	0.926073	0.86832	5.09467	7.62705	6.79589	6.41227
AD01G01846	0	0	0	0	0	0	0	0	0	0	0	0	0	0	0
AD01G01847	3.86332	3.80282	0.365693	5.70573	7.0247	3.53522	0.217167	1.46507	2.28283	6.27355	6.45221	0.495015	0.279527	0.32413	0.069391
AD01G01848	0.488244	0.638217	0.695291	0	0	0	0.237081	0	0.47663	0.108192	0	0.240107	0	0	0
AD01G01849	13.2151	9.68825	14.5656	20.6843	16.0537	18.8356	22.554	17.3691	17.7137	20.4153	12.6944	14.2937	17.064	14.9579	15.2482
AD01G01850	1.93652	0.764303	3.92173	0.546182	0.222704	0.325979	0.471949	0.76733	0.958877	1.51564	2.81578	8.11818	0.302641	0.427463	0.336114
AD01G01851	11.4901	7.85603	15.8953	27.6946	29.7396	27.5016	22.7089	19.4389	21.9107	22.6654	28.9309	21.2838	25.744	23.3694	23.2367
AD01G01852	21.7436	25.5406	19.7795	14.0569	14.4409	16.5139	17.4811	14.2392	14.0139	21.1348	25.0344	15.8642	27.151	26.2723	19.7429
AD01G01853	0	0	0	0	0	0	0	0	0	0	0	0	0	0	0
AD01G01854	1.85193	1.71881	1.41414	0.568623	0.269596	0.385893	0.727957	0.655019	0.408263	0.855242	0.655717	1.38046	0.931953	1.11177	0.610733
AD01G01855	7.31658	4.66585	5.06053	1.99819	1.53301	2.48397	3.14993	2.27267	1.74073	3.34618	2.77931	4.45974	2.01291	1.15779	1.55671
AD01G01856	0	0	0	0	0	0	0	0	0	0	0	0	0	0.114165	0.042764
AD01G01857	0	0	0	0	0	0	0	0	0	0	0	0	0	0	0
AD01G01858	0	0	0	0	0	0	0	0	0	0	0	0	0	0	0
AD01G01859	0	0	0	0	0	0	0	0	0	0	0	0	0	0	0
AD01G01860	0	0	0	0	0	0	0	0	0	0	0	0	0	0	0
AD01G01861	15.2199	11.2803	19.7299	2.18718	1.98694	2.57336	2.09093	2.63264	1.7536	5.03522	4.25701	4.55624	3.15063	3.89473	4.29621
AD01G01862	0.037768	0	0	105.672	131.737	83.0187	90.1324	58.8253	71.6167	19.7381	86.9598	1.89993	7.86905	6.53443	11.305
AD01G01863	34.8667	47.3892	29.121	14.7552	12.4808	18.3007	13.9828	15.3581	12.9424	33.1938	31.6471	31.5896	40.4723	32.5166	31.6366
AD01G01864	0	0	0	0	0	0	0	0	0	0	0	0	0	0	0
AD01G01865	0.123353	0.763493	0.068785	0.52467	0.554579	0.897352	0.406696	0.455463	0.492195	2.00374	3.39444	0.070418	0.856484	0.560266	0.513463
AD01G01866	0	0	0	0	0	0	0	0	0	0	0	0	0	0	0
AD01G01867	0	0	0	0	0	0	0	0	0	0	0	0	0	0	0
AD01G01868	0	0	0	0	0	0	0	0	0	0	0	0	0	0	0
AD01G01869	5.40425	4.55985	3.29093	5.95899	7.52743	6.27311	4.3997	6.04562	6.6536	4.50168	3.85543	3.10686	4.71532	4.76382	5.22962
AD01G01870	21.2221	21.8077	25.8927	11.0691	11.9133	12.7313	12.0279	9.93399	10.7558	16.7308	16.0492	20.1448	19.5327	18.2475	18.4944
AD01G01871	0	0	0.368812	0	0	0	0	0.698503	0.127359	0	0	0	0.372451	0.397249	0
AD01G01872	112.341	102.835	102.7	65.7289	51.2855	72.8641	59.6579	60.5885	54.2327	133.643	77.5753	151.058	64.552	64.5537	74.3727
AD01G01873	0	0.666022	0.015708	0	0	0	0	0	0.032337	0	0	0.084782	0.527158	0.551224	0.4847
AD01G01874	0	0	0	0	0	0	0	0	0	0	0	0	0	0	0
AD01G01875	0	0	0	0	0	0	0	0	0	0	0	0	0	0	0
AD01G01876	0	0	0	0	0	0	0	0	0	0	0	0	0	0	0
AD01G01877	0	0	0	0	0	0	0	0	0	0	0	0	0	0	0
AD01G01878	0	0	0	0	0	0	0	0	0	0	0	0	0	0	0
AD01G01879	0	0	0	0	0	0	0	0	0	0	0	0	0	0	0
AD01G01880	0	0	0	0	0	0	0	0	0	0	0	0	0	0	0
AD01G01881	0	0	0	0	0	0	0	0	0	0	0	0	0	0	0
AD01G01882	0	0	0	0	0	0	0	0	0	0	0	0	0	0	0
AD01G01883	0	0	0	0	0	0	0	0	0	0	0	0	0	0	0
AD01G01884	0.132609	0	0.068703	0	0	0	0.139616	0	0.130901	0	0.17078	0.663031	1.24663	1.26808	1.12205
AD01G01885	0	0	0	0	0	0	0	0	0	0	0	0	0	0	0
AD01G01886	0	0	0	0	0	0	0	0	0	0	0	0	0	0	0
AD01G01887	5.64794	23.6967	0	0.35711	0.078203	0	0.58162	0.994831	0.098132	0.38774	0.244551	70.805	9.95944	12.399	7.89048
AD01G01888	3.98861	11.6176	0.372945	0.613409	0.39934	0.459977	0.229976	0.815891	0.413813	2.95962	2.30317	1.46284	1.18321	1.79586	1.82478
AD01G01889	0.088976	0	0.214808	0	0	0	0	0	0	0	0	0.754185	0	0.025093	0.093997
AD01G01890	31.7852	50.4794	6.5312	3.09964	0.718029	1.5758	0.748644	2.88886	1.39133	15.32	7.64103	9.74166	0.571846	0.936454	0.797307
AD01G01891	0	0	0	0	0	0	0	0	0	0	0	0	0	0	0
AD01G01892	0	0	0	2.35349	2.12724	2.4187	2.22003	7.52005	4.51506	4.6189	2.28721	5.06417	6.64349	9.22907	11.1203
AD01G01893	1.01966	1.07613	0.069577	2.24571	1.84721	1.68709	3.5442	1.74153	2.15978	6.17704	4.75024	14.0802	11.3404	10.9633	10.729
AD01G01894	0	0	0	0	0	0	0	0	0	0	0	0	0	0	0
AD01G01895	0	0	0	0.048258	0.059654	0	0	0	0	0	0	0	0.209844	0.042392	0
AD01G01896	1.3382	0.56232	2.37043	1.18561	0.938014	0.862959	1.3903	0.977879	1.07742	1.25412	1.65741	1.72345	1.10519	1.89811	1.09811
AD01G01897	0	0	0	0	0	0	0	0.251849	0	0	0	0.093461	0	0	0
AD01G01898	0	0	0	0	0	0	0	0	0	0	0	0	0	0	0
AD01G01899	0	0	0	0	0	0	0	0	0	0	0	0	0	0	0
AD01G01900	0	0	0	0	0	0	0	0	0	0	0	0	0	0	0
AD01G01901	0	0	0	0	0	0	0	0	0	0	0	0	0	0	0
AD01G01902	0	0	0	0	0	0	0	0	0	0	0	0	0	0	0
AD01G01903	0	0	0	0	0	0	5.72799	0	0	0	0	0	6.1861	7.91863	7.05391
AD01G01904	0	0	0	0	0	0	0.178402	0	0	0	0	0	0	0.269589	0.218639
AD01G01905	0	0	0	0	0	0	0	0	0	0	0	0	0.341098	0	0
AD01G01906	0	0	0	0	0	0	0	0	0	0	0	0	0	0	0
AD01G01907	0	0	0	0	0	0	0	0	0	0	0	0	0	0	0
AD01G01908	0	0	0	0	0	0	0	0	0.067643	0	0.015054	0	0.241652	0.056383	0.066592
AD01G01909	5.14278	5.82818	3.96355	9.87276	6.74901	7.34151	15.0985	8.86594	7.8466	6.95264	7.96576	6.43481	12.7793	9.45497	11.9266
AD01G01910	5.18838	5.53064	5.91531	10.7443	6.01344	8.2116	14.4292	11.4634	8.73991	7.40341	7.36719	6.57369	12.0093	11.2204	9.6911
AD01G01911	0	0	0.142309	0	0	0	0.044827	0	0	0	0	0	0.042093	0.137964	0.124922
AD01G01912	8.25076	5.12089	4.17055	9.60922	7.82128	8.27278	12.4286	7.13519	6.74993	7.97417	6.45882	9.83035	16.1153	15.7101	15.4058
AD01G01913	0	0	0	0	0	0	0	0	0	0	0	0	0	0	0
AD01G01914	5.21903	4.53125	1.41265	35.2822	39.5294	40.2511	37.2162	26.7279	26.9063	12.7518	21.546	6.01882	6.89876	7.16547	8.29702
AD01G01915	0	0	0	0	0	0	0	0	0	0	0	0	0	0	0
AD01G01916	3.09205	0.631141	12.8545	0.206579	0.066881	0.034843	2.14842	1.7488	2.43375	13.7254	5.9947	70.8141	5.76576	5.12435	6.03828
AD01G01917	9.08355	20.6201	0.427292	1.59872	0.963828	1.08538	3.11671	1.723	1.68251	16.4748	9.94185	9.0318	99.7998	94.6958	101.489
AD01G01918	8.6976	10.3159	12.5538	18.7142	19.3439	17.7773	18.232	16.8021	17.4512	10.2263	12.2523	12.5416	17.8685	15.4545	13.8519
AD01G01919	0	0	0	0.190703	0.231923	0.157198	0	0.168031	0.064082	0.115211	0.273784	0	0.060081	0	0
AD01G01920	2.14851	1.18381	1.12542	1.74251	1.36432	1.09735	1.52547	3.9354	3.28867	0.688224	0.791911	2.2117	4.30185	3.97496	3.89819
AD01G01921	0	0	0	0	0	0	0	0	0	0	0	0	0	0	0
AD01G01922	0.08869	0.322528	0.106299	0	0	0	0.034324	0	0	0.015002	0	0.192113	0.059886	0.027804	0
AD01G01923	33.615	25.2422	20.0532	20.2845	13.858	19.0763	18.3136	18.2901	15.6486	34.5102	27.0853	33.0391	32.4732	28.6862	28.8603
AD01G01924	0	0	0	0.056967	0	0	0.044498	0	0.028635	0.024945	0.04137	0.03758	0.053167	0.063519	0.035122
AD01G01925	0	0	0	0	0	0	0	0	0	0	0	0	0	0	0
AD01G01926	8.82815	9.22647	7.20437	12.5034	10.6561	11.2762	10.0542	8.11576	9.30272	10.5658	10.6553	9.10729	10.2704	12.3359	10.3405
AD01G01927	2.25258	1.87323	13.7616	2.25432	1.78187	2.40713	1.77948	3.428	2.04898	10.035	11.0564	2.25988	1.87691	1.88824	1.99562
AD01G01928	0	0.05791	0	0	0	0	0	0	0.094315	0	0	0.091928	0.112058	0	0
AD01G01929	0.081185	0.363517	0.378069	0	0	0.116673	0	0.129465	0.013559	0	0	0.774278	0	0.188067	0.23146
AD01G01930	1.42405	1.71838	0.666984	0.953911	0.419384	0.757425	0.590952	0.84207	1.20354	1.14223	0.912862	0.69084	0.752508	1.34931	1.09357
AD01G01931	0.328282	0.209833	0.156192	0.527118	0	0.39929	0.143767	0.157117	0.065196	1.1602	0.146064	0.068263	0.335881	0.063816	0.280869
AD01G01932	0	0.12119	0	0	0	0.020096	0	0	0	0	0	0.073122	0.125781	0.202167	0.26688
AD01G01933	0	0	0	0	0	0	0	0	0	0	0	0	0	0	0
AD01G01934	2.8909	3.08748	4.50248	2.56205	3.9837	5.55467	1.60825	3.07217	1.88974	2.14632	2.72456	2.78195	1.40844	1.78026	1.40568
AD01G01935	0	0	0	0	0	0	0	0	0	0	0	0	0	0	0
AD01G01936	0	0	0	0	0	0	0	0	0	0	0	0	0	0	0
AD01G01937	0	0	0	0	0	0	0	0	0	0	0	0	0.050701	0	0
AD01G01938	2.31038	1.24651	2.82437	0.062089	0	0	0.049953	0.108369	0.150717	0.097018	0.134364	5.24539	2.34159	2.35254	2.15073
AD01G01939	5.86813	6.15777	4.12941	0.921416	1.06984	0.874536	1.56957	2.94322	1.87542	2.66778	0.162096	8.22442	5.76776	4.95335	6.45673
AD01G01940	0	0	0	0	0	0	0	0	0	0	0	0	0	0	0
AD01G01941	0	0	0	0	0	0	0	0	0	0	0	0	0	0	0
AD01G01942	0	0	0	0	0	0	0	0	0	0	0	0	0	0	0
AD01G01943	0.619359	0.116097	1.98214	0	0.160367	0.024949	0	0.380403	0.138128	0.142063	0.14589	1.24972	0	0.072151	0
AD01G01944	0.168446	0	3.24501	0.131327	0	0.061554	0.151363	2.03837	1.80691	0	0.066735	2.16	0.05855	0	0
AD01G01945	0	0	0	0	0.003742	0	0	0	0	0	0	0	0	0	0
AD01G01946	0	0	0	0	0	0	0	0	0	0	0	0	0	0	0
AD01G01947	0	0	0	0	0	0	0	0	0	0	0.028298	0	0.217656	0.285217	0.080607
AD01G01948	0	0	0	0	0	0	0	0	0	0	0	0	0	0	0
AD01G01949	0.13291	1.1757	0	0.452419	0	0	0.325971	1.57237	0.522373	1.02826	0.668511	0.353618	0	0.098041	0.309913
AD01G01950	0.735036	2.09875	5.09428	14.5697	7.68062	7.83016	23.9911	9.14744	14.0976	8.60978	10.3955	4.25956	2.24361	1.34044	1.84447
AD01G01951	95.3967	75.074	74.5974	132.823	102.096	120.445	109.625	105.018	102.555	105.541	80.7487	78.0878	121.43	92.1713	105.314
AD01G01952	41.189	34.9413	36.8485	27.7	23.2743	26.857	27.2617	27.9643	23.4299	53.5166	34.9637	40.8035	40.0745	37.0422	38.1274
AD01G01953	14.8988	16.9603	21.1099	9.31582	8.22726	9.38697	9.50775	10.2846	7.84938	16.041	11.3119	16.9333	17.6035	17.1564	19.4192
AD01G01954	0.494471	0.425601	0.052129	0	0.177768	0.119936	0.259239	0.641828	0.77945	2.37939	0.396235	1.7795	30.7684	9.77069	48.4192
AD01G01955	0	0	0.102599	0	0	0.03294	0.048539	0	0	0.119515	0	0	0.176483	0.146015	0.38144
AD01G01956	0	0	0	0	0	0	0	0	0	0	0	0	0	0	0
AD01G01957	0.803192	0.612536	0.388864	0.461774	0.612922	0.429112	0.27776	0.664189	0.33929	0.37961	0.52283	0.443379	0.853377	0.443329	0.504733
AD01G01958	2.61071	3.1827	3.75194	2.0538	2.05724	1.91291	2.36807	2.12003	2.14808	2.7568	3.14419	1.96486	1.89308	1.61097	1.50313
AD01G01959	0	0.103262	0.172019	0	0	0	0	0	0.04845	0.072051	0.026097	0	0.026428	0.106419	0.044635
AD01G01960	0	0	0	0	0	0	0	0	0	0	0	0	0	0	0
AD01G01961	0	0	0	0.026114	0.057479	0.013295	0.074298	0.013372	0.101131	0	0.030413	0	0	0	0.036514
AD01G01962	9.43723	8.40247	21.1916	11.7364	10.9967	11.2577	21.2635	14.9771	22.3398	7.16064	10.8458	47.0105	29.1446	32.8828	35.3741
AD01G01963	0	0	0	0	0	0	0	0	0	0	0	0	0	0	0
AD01G01964	0	0	0	0	0	0	0	0	0	0	0	0	0	0	0
AD01G01965	0	0	0	0	0	0	0	0	0	0	0	0	0	0	0
AD01G01966	27.0576	20.5853	57.0772	5.10021	7.26049	12.8292	2.88379	8.62514	13.5692	10.0254	23.0703	16.2044	44.1585	46.5545	31.2833
AD01G01967	0	0	0	0	0	0	0	0	0	0	0	0	0	0	0
AD01G01968	0	0	0.059934	0	0	0	0	0	0	0	0	0	0	0	0
AD01G01969	0	0	0	0	0	0	0	0	0	0	0	0	0	0	0
AD01G01970	0	0	0	0	0	0	0	0	0	0	0	0	0	0	0
AD01G01971	4.72418	3.63053	4.21628	5.20201	8.19015	7.5739	7.20733	9.66915	8.85583	4.02514	2.93211	6.17357	6.70179	5.65165	6.05495
AD01G01972	0	0	0	0	0	0	0	0	0	0	0	0	0	0	0
AD01G01973	0	0	0	0	0	0	0	0	0	0	0	0	0	0	0
AD01G01974	0.120249	0.044035	0.14813	0	0	0	0.135981	0	0.282374	0	0	1.03602	1.08736	1.0672	1.32269
AD01G01975	0.047899	0	0.144955	0	0	0	0	0	0	0.093671	0.094389	0	0	0	0
AD01G01976	5.81901	1.2405	10.1906	1.35574	1.00251	1.2111	1.75947	1.56453	1.42822	3.82113	1.69507	6.28932	2.20239	2.33385	2.10164
AD01G01977	0	0	0.159627	0.224073	0.178414	0.179149	1.32264	1.1935	0.766308	0.195736	0.28905	0.183085	0.544545	0.674383	0.231228
AD01G01978	3.40972	5.00745	14.2824	240.264	301.258	261.051	268.122	294.965	298.786	52.5709	120.64	58.5245	99.2211	83.3674	99.7334
AD01G01979	22.7707	24.6475	25.1463	25.368	27.9764	27.0064	26.9554	26.7659	26.1453	22.5354	26.5573	19.8687	37.5989	36.3718	32.1462
AD01G01980	0	0	0	0	0	0	0	0	0	0	0	0	0	0	0
AD01G01981	0	0	0	0	0	0	0	0	0	0	0	0	0	0	0
AD01G01982	0	0	0	0	0	0	0	0	0	0	0	0	0	0	0
AD01G01983	0	0	0	0	0	0	0	0	0	0	0	0	0	0	0
AD01G01984	0	0	0.04349	0	0	0	0	0	0	0	0	0.10692	0.127312	0.075709	0.305392
AD01G01985	7.61194	6.71305	6.88699	68.9185	71.5144	68.0956	101.527	91.8892	97.2927	17.3638	26.5247	17.6669	59.9023	57.5991	53.8047
AD01G01986	0.522468	0.109767	3.07707	3684.41	5169.92	3895.16	3951.93	3459.79	3937.52	358.917	1366.42	124.337	777.68	663.664	656.791
AD01G01987	0.549842	0.86636	0.365897	0.460385	0.210669	0.699743	0.468787	0.696789	0.238699	0.531614	0.360617	0.338967	0.848265	1.19945	0.896474
AD01G01988	51.4136	60.7937	40.0209	32.4544	32.8422	41.7663	31.6252	41.748	31.0412	29.2271	34.0928	48.6747	58.0187	53.8098	52.842
AD01G01989	1.1626	1.44276	0.402519	0.500734	0.650806	0.447196	0.341356	0.388995	0.757869	0.779637	0.486356	0.689288	1.19352	1.29217	1.12445
AD01G01990	3.70929	5.39712	1.87233	0.641716	0.225893	0.468669	1.08664	1.06913	0.921162	1.56983	1.89747	0.990179	1.4213	1.02496	1.68108
AD01G01991	2.53617	2.88858	1.56612	16.0475	18.1189	13.9763	31.304	41.7653	37.0811	3.606	6.43579	11.1664	16.286	14.2572	15.803
AD01G01992	16.9943	22.5682	15.3262	8.67712	7.53303	9.1477	5.68702	7.94177	6.38303	12.0565	14.3143	10.7785	17.3404	15.5677	13.9231
AD01G01993	0	0	0	0	0	0	0	0	0	0	0	0	0	0	0
AD01G01994	0	0	0	0	0	0	0	0	0	0	0	0	0	0	0
AD01G01995	0	0	0	0	0	0	0	0	0	0	0	0	0	0	0
AD01G01996	0	0	0	0	0	0	0	0	0	0	0	0	0	0	0
AD01G01997	0	0	0	0	0	0	0	0	0	0	0	0	0	0	0
AD01G01998	0	0	0	0	0	0	0	0	0	0	0	0	0	0	0
AD01G01999	0	0	0	0	0	0	0	0	0	0	0	0	0	0	0
[truncated: 61,187 more rows]

## Sheet: Supplementary Data 3
Supplementary Data 3 Pearson correlation between FPKM and metabolite levels in different tissues.
Gene id	r of FPKM and metabolite concentration
	Bergaptol	Xanthotoxol
AD01G00576	-0.433461	-0.707585
AD01G00578	-0.496832	-0.726423
AD01G00842	-0.713525	-0.918012
AD01G01174	0.897766	0.156573
AD01G01338	0.998259	0.499286
AD01G01649	-0.497685	-0.393373
AD01G02011	-0.257525	0.709713
AD01G02094	-0.53421	0.238077
AD01G02096	0.999552	0.470313
AD01G02097	-0.00232805	0.19138
AD01G02184	-0.346406	-0.513854
AD01G02399	-0.0356227	-0.305636
AD01G02662	-0.0321982	-0.202466
AD01G03096	-0.524016	-0.0528505
AD01G03561	-0.396109	0.457332
AD01G03567	-0.37075	0.618412
AD01G04395	0.806055	0.422691
AD01G04479	0.349283	0.970283
AD01G05241	1	0.485255
AD01G05799	NA	NA
AD02G00390	0.969494	0.307098
AD02G00391	0.972222	0.315752
AD02G00393	0.321095	0.977447
AD02G00947	0.723288	0.848984
AD02G01114	NA	NA
AD02G01330	-0.0271506	-0.113185
AD02G01381	-0.514465	-0.595013
AD02G01500	0.999287	0.473501
AD02G01504	0.803349	0.0397247
AD02G02663	0.306654	0.980711
AD02G02788	-0.253714	0.722389
AD02G03075	0.882041	0.696523
AD02G03076	0.99769	0.434284
AD02G03079	0.534337	0.0534089
AD02G03474	0.999345	0.513378
AD02G03756	-0.684803	-0.286578
AD02G03758	-0.540127	-0.789822
AD02G03759	-0.702482	-0.0969106
AD02G03762	-0.364298	0.547781
AD02G04607	-0.315253	0.652865
AD02G04663	0.635383	0.353084
AD02G04677	0.0636618	-0.0889074
AD02G04955	-0.332112	0.635824
AD02G05121	-0.509868	-0.484798
AD02G05233	-0.4149	0.509005
AD02G05427	-0.361428	0.584142
AD02G05620	-0.664022	-0.79545
AD02G05644	0.114648	-0.750711
AD02G05676	-0.25	0.724947
AD02G05726	-0.359505	0.630665
AD03G00074	-0.402461	-0.630405
AD03G00078	-0.193688	0.757871
AD03G00225	-0.680502	-0.3445
AD03G00271	-0.711622	-0.958769
AD03G00272	-0.412491	-0.879584
AD03G00273	0.842558	0.322263
AD03G00274	-0.842619	-0.793955
AD03G00278	-0.273562	-0.479813
AD03G00282	-0.255045	-0.553149
AD03G00440	-0.302325	-0.0534054
AD03G00732	0.999243	0.479186
AD03G00734	0.999518	0.480142
AD03G00811	-0.650996	-0.924283
AD03G01048	0.573766	0.0281346
AD03G01225	-0.432625	-0.389288
AD03G01579	-0.362648	-0.537796
AD03G01616	0.99978	0.471479
AD03G01627	-0.895475	-0.315668
AD03G01634	0.764731	0.925954
AD03G01702	0.0119828	-0.819213
AD03G01709	0.71785	0.674951
AD03G02395	NA	NA
AD03G03221	-0.226152	-0.487038
AD03G03273	-0.190887	0.764373
AD03G03278	-0.3181	-0.412774
AD03G03929	0.989953	0.471752
AD03G04516	0.804856	0.440208
AD03G04565	-0.635825	-0.680005
AD03G04650	0.0552413	-0.838678
AD03G04652	-0.185435	-0.742314
AD03G04654	-0.657658	-0.821553
AD03G04655	0.894119	0.777576
AD03G04851	-0.615262	0.253817
AD03G05472	-0.364294	0.585255
AD03G05494	0.787233	0.219444
AD03G05495	-0.321345	-0.717408
AD03G05496	0.409106	0.993056
AD04G00388	1	0.485255
AD04G00435	0.107082	-0.623815
AD04G00492	0.96195	0.657364
AD04G00509	-0.428289	-0.151742
AD04G00529	-0.3359	-0.216493
AD04G01017	-0.252674	-0.417913
AD04G01110	-0.124987	0.785844
AD04G01111	-0.213353	0.644738
AD04G01112	-0.285243	0.508435
AD04G01233	0.269433	0.331264
AD04G01651	-0.0606537	-0.276343
AD04G02366	1	0.485706
AD04G02371	-0.0286136	0.851884
AD04G02591	0.140659	0.41131
AD04G02592	0.191378	0.375948
AD04G02600	-0.25	0.724947
AD04G02601	-0.257904	0.718787
AD04G02602	-0.295523	0.68593
AD04G02847	-0.230625	-0.405374
AD04G02946	-0.271353	0.708853
AD04G03208	-0.315328	-0.261182
AD04G03372	-0.772398	0.131311
AD04G03373	-0.077668	0.0585435
AD04G03378	-0.390481	0.612936
AD04G03744	-0.249677	0.725112
AD04G03784	-0.356205	-0.836634
AD04G03785	-0.414959	-0.841642
AD04G03887	0.0613	-0.68044
AD04G04015	-0.571239	-0.836961
AD04G04017	0.756337	0.259272
AD04G04019	-0.579286	-0.924576
AD04G04156	-0.428735	0.464763
AD04G04589	-0.0191405	0.849571
AD04G05188	-0.161651	0.784255
AD04G05472	0.892896	0.222038
AD04G05477	0.211065	-0.681518
AD04G05486	0.0982794	0.917474
AD05G00397	0.913028	0.318972
AD05G00611	NA	NA
AD05G00870	-0.266348	-0.407241
AD05G00880	NA	NA
AD05G00881	-0.16669	-0.445079
AD05G01233	-0.700857	-0.0504174
AD05G01973	0.999255	0.516524
AD05G02538	0.871196	0.26276
AD05G02619	0.70196	0.939941
AD05G02630	-0.124304	0.806479
AD05G03607	-0.347521	0.634837
AD05G04288	-0.25	-0.413773
AD05G04480	-0.240281	0.695792
AD05G04481	0.475083	0.401199
AD05G04482	0.885258	0.747853
AD05G04484	0.251202	-0.500898
AD05G04542	0.959917	0.381144
AD05G04564	-0.0532806	-0.830815
AD05G04608	0.996059	0.463327
AD05G04609	0.993552	0.456752
AD05G04612	0.976712	0.660048
AD05G04866	-0.377509	0.566862
AD05G05062	-0.537941	-0.73286
AD05G05161	NA	NA
AD05G05342	-0.860672	-0.339038
AD06G01905	-0.469582	-0.631183
AD06G02005	0.996443	0.537297
AD06G02006	0.999245	0.517454
AD06G02007	0.999264	0.51711
AD06G02008	0.702039	-0.253118
AD06G02872	0.999877	0.478821
AD06G02875	0.999798	0.472119
AD06G03068	-0.451915	-0.973975
AD06G03445	-0.870859	-0.356744
AD06G04983	0.988782	0.424338
AD06G05323	-0.280781	0.699836
AD06G05380	0.931068	0.598293
AD07G00409	-0.415112	-0.77417
AD07G00636	-0.353828	0.308479
AD07G01055	NA	NA
AD07G01074	-0.48537	-0.65251
AD07G01085	-0.504179	-0.690665
AD07G01301	0.932291	0.620036
AD07G01652	-0.668065	0.191581
AD07G01764	-0.474509	-0.690341
AD07G01949	-0.328914	0.620809
AD07G02275	-0.283966	0.697919
AD07G02379	-0.874818	-0.473166
AD07G02711	-0.57609	-0.927936
AD07G03950	0.253172	0.96855
AD07G04498	-0.279499	0.702516
AD07G04583	0.975734	0.445422
AD08G00046	-0.544174	-0.701947
AD08G00062	-0.478283	-0.604522
AD08G00063	-0.11265	0.813398
AD08G00079	-0.170013	-0.450134
AD08G00085	-0.451333	-0.854893
AD08G00087	-0.610871	-0.533103
AD08G00092	-0.814285	-0.261365
AD08G00095	-0.83763	-0.617754
AD08G00097	0.596874	0.148267
AD08G00104	0.119904	-0.638147
AD08G00133	0.808845	0.438482
AD08G00164	-0.460751	-0.717125
AD08G00407	0.984119	0.416235
AD08G00408	0.973699	0.611765
AD08G00409	NA	NA
AD08G00411	-0.170984	0.618055
AD08G00414	-0.386218	0.462073
AD08G00684	-0.387443	0.593185
AD08G00705	-0.548206	0.244177
AD08G00708	-0.420352	-0.477916
AD08G00819	NA	NA
AD08G00823	0.945001	0.696451
AD08G00956	-0.367162	-0.245056
AD08G01768	-0.223758	-0.711861
AD08G01769	0.531283	-0.169555
AD08G01807	-0.980059	-0.631902
AD08G01812	-0.806648	-0.860738
AD08G01887	-0.615382	0.109606
AD08G02567	-0.210755	-0.254941
AD08G02569	NA	NA
AD08G03433	-0.739129	-0.599333
AD08G03463	0.17949	0.919205
AD08G03637	-0.378917	0.128162
AD08G03887	0.998762	0.485399
AD08G03888	0.998751	0.498069
AD08G03890	1	0.485255
AD08G03891	0.988093	0.613951
AD08G03893	0.995225	0.435034
AD08G03895	0.99505	0.56971
AD08G03899	0.997607	0.516076
AD08G03900	0.998097	0.507854
AD08G03901	0.996696	0.513233
AD08G03902	0.997727	0.516747
AD08G03903	0.996927	0.49345
AD08G03904	0.994533	0.540379
AD08G03905	0.997537	0.516717
AD08G03968	-0.406049	-0.00740353
AD08G04078	0.0779613	-0.233997
AD08G04083	-0.34915	0.602819
AD08G04508	0.814291	0.114469
AD08G04611	-0.250766	-0.393521
AD08G04612	-0.143092	0.795585
AD08G04614	0.394219	0.090004
AD09G00115	-0.602926	0.104168
AD09G00351	-0.111653	-0.675323
AD09G00352	0.769289	0.353399
AD09G00468	0.893411	0.646874
AD09G00745	0.994621	0.442577
AD09G00750	0.609548	-0.00528303
AD09G00883	0.0629002	0.476481
AD09G01062	-0.758857	-0.539406
AD09G01121	0.641135	0.969614
AD09G01430	-0.438161	0.123763
AD09G01437	-0.44552	0.163882
AD09G01793	-0.216254	-0.357562
AD09G02895	-0.52522	-0.149178
AD09G03823	0.390849	0.767127
AD09G03902	0.308901	0.937896
AD09G04100	0.969942	0.441758
AD09G04555	-0.453554	0.544187
AD09G04556	-0.282604	0.684979
AD09G04643	-0.262491	0.716079
AD09G04737	-0.396347	0.158181
AD09G04738	-0.124846	0.806176
AD09G05057	-0.270584	0.708388
AD10G00415	0.730378	0.341789
AD10G00463	-0.310024	0.597225
AD10G00471	0.140672	0.933585
AD10G00597	-0.281136	0.530042
AD10G00792	0.998709	0.479228
AD10G00793	0.999429	0.480906
AD10G01206	0.116616	0.913976
AD10G01208	-0.412336	0.332066
AD10G01577	-0.435501	-0.164145
AD10G01896	-0.759656	0.0106436
AD10G01897	-0.25	-0.413773
AD10G01899	0.0886287	0.0612779
AD10G02020	-0.544784	-0.658726
AD10G02022	-0.470858	-0.69568
AD10G02195	-0.293897	0.66596
AD10G02707	0.966045	0.419541
AD10G04083	-0.180957	-0.912806
AD11G00289	-0.720588	-0.407101
AD11G01150	0.830522	0.811713
AD11G01155	-0.386222	0.600412
AD11G01171	-0.617174	-0.940151
AD11G01631	0.964722	0.366566
AD11G01641	0.215377	-0.213731
AD11G01769	0.968076	0.685458
AD11G01841	0.487107	0.169768
AD11G01842	0.995034	0.561313
AD11G01844	0.925181	0.383377
AD11G02108	0.94221	0.378626
AD11G02624	1	0.485255
AD11G03021	-0.93017	-0.625951
AD11G03217	-0.956166	-0.431042
AD11G03256	0.854474	-0.00792517
AD11G03569	0.957586	0.450476
ADUnG00089	-0.324246	0.596817
ADUnG00645	0.247805	-0.20719
ADUnG00803	1	0.485255
ADUnG00816	0.99995	0.482122
ADUnG00869	-0.25	-0.415847
ADUnG00870	NA	NA
ADUnG01018	-0.28781	0.646383
ADUnG01273	-0.850654	-0.137768
ADUnG01278	-0.605482	0.302087
ADUnG01298	0.148088	-0.50011
ADUnG01452	-0.22603	0.741737
ADUnG01574	-0.365563	0.598602
ADUnG01632	-0.502057	-0.696268
ADUnG01752	-0.445469	0.0812409

## Sheet: Supplementary Data 4
Supplementary Data 4 Validated protein sequences in the FC biosynthetic pathway.
>CYP71AJ3-P.sativa
YFFPLFLVTIFLYKWLVKKTPSKNLPPSPPRLPIIGNLHQIGPDPQISLRDLAREYGPVM
HLKFGSVPVLVVSSADGAREIFKTHDLVFADRPYSSVANRIFYNGRDMVFARYTEYWRQV
KSTCVTQLLSVKRVQSFHNVREEEVALLLDNIENSKSKVINLSEMLIELTGNVVCRAALG
SGYNVDSYKSLLLQIMDMLGYSRSIEDFFPSLGWVDWITGLKGKVEKAANGVDAFLEGVL
KNHTNPSTSSANKDFVSILLEIQEADAGSSMDKECIKSLIWDMLGAGTETIATALEWTIG
ALIKSPDAMSKLQKEVREIGKGKSRIEEGDLVKMDYLKAVMKESMRLYFTAPLLVPREAR
QDVKFMGYDIKSGTQVLINAWAIARDPSSWDNPEEFRPERFLNSPIDYKGFNYEYIPFGA
GRRGCPGIQFAISVNELVVANVVNKFNFELPDGKRLEEMDMTASTGITFHKKS
>CYP71AJ4_P.sativa
YFFSLFLVTIFLYKWLAKKTPSKNLPPSPPRLPIIGNLHQIGPDLHISLRDLARKYGPLM
QLQLGRIPVLVVSSAEATREVLKTHDVVFSQRPITSAIDKLCYKGRDVAFSRYSEYWRQV
RSTCVTQLLSNSRVHSFHNIREEEVALLIQNIENSASEVINLGEQLIQLTRNVVCRVSVG
SEYLSGHKGKLYQKLLAEVTEMLAYTYSIGDFIPLLGWVDWLSGSKAKVEKTAKEVDAFL
EGALRDHIKTMASNKGSANDDFLSILLEIREADAGSTLDEECIKAIVWDMILGGTETTST
TLEWIVAAIIKNPDVMFKLQKEVREIGKGKSKIEEVDLVKMNYLKAVMKESMRLYITAFL
LPREAKQDVKLMGYDISSGTQVLINTWETARDPSLWDNPEEFRPERFLNSPIDYKGLHYE
YLPFGGGRRGCPGIQFAMAVNELAVANVVYKFDFKMPDGERFEDLDMSGVPGISLYRK
>CYP71AZ1_A.majus
MQMDAVVILLILAFPIASVYVLFYHKKRVDGLSEPPGPPGLPFIGNFYQLYKAPCIHEYL
CTLSKRYGSLMTLRMGSVPILVVSSPKMAKEVLKTQDLAYCSRPMMTGMQKLSYNGLDVA
FSPYSEHWRQVRKFCTLELFTQKRAQIDFRHVHEQEVSRMIARLSETAAASKDVNAFECF
SNLATSIISRVAFGKRHDEDGIGKERLQRMLSELDTMLSVYFVSDFFPMFGWIDSLTGMR
ARLDRTFKEMDMFYEELIDDHLKPDRPESLTEDIIDVMLKNKGCSSSSLTKDTMKAILLN
VFNGGTGTSASLLVWAMTALMRNRGVMKKVQEEIRSVIGKKGNVDEDDIQNLPYLRAVVK
ETMRLYPTGALLIPRKTIESSIIGEDKDHMYMIKPKTLVYVSMWAIGRDPEIWKNPMKFV
PERFLERHDINYQGQQFEYIPFGAGRRICPGIHLGLTTVELALANLLYTFNWEPPVGTRF
EDINDETVNGITLQKKNALYIRPKTYMFS
>CYP76F112_F.carica
MDIFTSLLYLALILFFSLQVFRSFAFPKHKRLPPGPKPRPIIGSLLELGDQPHRSLARLS
ESYGPFMHLKLGQVTTVVISSTTMAKEVLQANSQVVSSRTITDASRAHRHSDFSMVMLPV
SPLWRNLRKISNSHLLSSKALDGNMELRNKKVQELLNDVHKSVQAGEAVEIASLSFRATL
NLLSTTFFSMDMADDTNSVTLKELKEAMSHMMEELGKPNLADYFPFLQKIDPQGIRRRNT
VTFRKLINLFGRIIDQRLKVREASGSLKDDDILDTLINMMVVDQEKKEDQLDKTIIEHFL
LDLFSAGTETTSTTLEWAMAELVKAPEIMSKARAELDQVIGKGNQVKESDVSRLPYLQAI
VKETFRMHPTAPLLIPRKADSDIEISDYIIPKDAQVIVNVWAIGRDSSTWENPDKFIPER
FLDIDIDVGGRDFKLIPFGAGRRICPGFPLAMRMLHLMLGSLLHSFDWKLEDGVRPDALN
MDEKFGLTLQMAQPLRAIPVPTKH
>AkPT1_A.keiskei
MILILTSSFSLRPQHGFATSLQSQRTQIHNSNKYKEYKSVMDFLPIASISKCSFGNSYRY
KLVREQKVHSPTFCAQSTNEEFILQQKNNHIITPPQSSLWKNVDVFLRFCRLHSIIGGIV
GLISISLLPVTSLGDLSPGFFTGLLKAIIPMALINTYTSCLNQVTDVEIDKVNKPHFVLA
SGEYTMEQGKAIGAALALMAFIMGIYFNSPSLLLGLVAYFFVGTAYSVKLPLLRWKKNPF
LAAFVIINILLIVPIVSFIHTQTYVLGRPLVFTKPFAFSLFGNTMFGIALALMKDIPDME
GDKAFGIQTFSLMHGKRKVFDICRSIMLTVYGSAMLIGTLSSSPLNKLITVLGHGALGCI
LWTRSQSLNLDDVPAVESFYMFSWKLFYAEYLLVHFLR
>PsPT1_P.sativa
MAQTIMHSRLSSGFLHLQRDKGFRTLPTQRRHAKVVNGDQEFAFRVVSCDKNLDSTKNFS
GSCEKPIRTHTNKLLQTISATSDREAIIQPKDDYEAPWQNTLRRKWDAFCTFGRPYSAIC
TIIGISSVSLLPLTSVKDFSAPYFVGLLQALIPFLCANIYTSGINQLVDVDIDKINKPYL
PLVSGEFSLGEGRAIVSALAFMCLAVGILSHSTPLFVGVLVYFLIGTAYSVELPLLRWKT
KPAMAAFSMAGLMGLTIQPAVFYHIQNALGKPMVFSKTVAFATIFFSVFAAVLGAIKDVP
DVEGDTAFGNRTFSVRYGQEKVFSVCLNILLLAYGFAVVVGASSSFLLCKIVSVMGHTTL
ASLLLLRAKSTNPKDPESTQSFYMFLFKLLYAEYVLIHFMR
>PsPT2_P.sativa
MTQTLMHSRFSSGFLHLQRRERSGFLTSFPTRRRHATILNKDKELTVRVVSCDKILDSTN
NSSRSCEKPINRTNTSTLLQTLGASSEGEVIIQPKAEYEETWDSIFWRKWDAFVTFGRPY
SVLGSIIGISSVSLLPLTSVGDFSLAVFVGFVQALIPFVCANIYASGINQVVDVEIDKIN
KPYLPLVSGDFSMGEGKAVVSATGFLCLAMTIMFGSLPLFLGVLGYFLYATAYSVELPFL
RWKTKPFMAAFSMAGLMGLTIQPSVYYHIQNVLGRPMVLTKPVVFATSFISVFSAVLAMI
KDLPDVEGDRALGNLTFSVRYGQEKVFNICVGIMLAAYASAVVTGSFSSLLICKLVSVIG
HTALAFLLMLRAKSIDVNDPESTQSFYMFAFQLLYAEYVLIHFIR
>CmOMT1_C.monnieri
MEGMTKNEATHENEDTAQAQVDIWRFVYGFAETAAVKCAVELGIPDILENHTEPMTLSQL
SSALACRSTPLFRIMRFLMNIGLFKEKRTNQGSMGYVQTPMSRLLVKDGKNSLASMFLFV
NGSVMTAPWNFLSAHVLDDRASPFTYAHGMGSWKLAAGNPDFRKLIDDAMACDTKMTVPA
VLDGCPELFNGLSSVVNVGGGNGAAVRILVERCPWIHGINFDLPQVVSVAPVCEGIEHVG
GDMFMSVPKANAAFLKWVLHNWSDDECIKILKNCREAIAEYGTSGKVIIVDAVIEGNGGD
KPKNMGVLLDLIMLAQTDKGKERTAREWTFIFREAGFTRHTIKNIPFLTEITVIEAYP
>CmOMT2_C.monnieri
MAGIINSDAAHGNDETAQAQVDIWRFVFGFTETAAAKCAVELGIPDILENQANPMTLSQL
SSALACSSTALFRLMRFLMSRGIFKEKITSQGSMGYVQTPLSRLLTKDGNNSLAAMLLWQ
SSPIIIDPWHHLSSRVHDDKTSAFVCAHGKDIWQIAAENPDHRKLIDEAMACDTRRTVRA
LLDGCPEVFHGMSSVVNVGGGNGTALRILIEICPWIRGINFDLPDAVSVAPKSEGIEHVG
GDMFMSVPKANAAFLKWILHDWNDDECIQILKNCREAILEFGTAGKVIIVEAVIEENGGD
KLKDVGLMLDMIMLAQTNKGKERTAAEWTFILRGAGFTRHTIKNFQSALSVIEAYP
>PcPT-P.crispum
MSQTLMHSRFSSGFLHHQPEKGFLTLQTQRRHAKTLKGEKEFPSRVVSCHKNVDSSKNFS
SSCEKSKTQEKILAQTLGATSDGEAIVQPNNDFEVTWQNTLRRKWDAFSIFSRPYSAICT
IIGISSVSLLPLTSVADFSPAYFVGLLQALIPFLCANIYTSAINQLVDVDIDKINKPYLP
LVSGEFSMGEGRAIVSALTFTCFAMAIMSHSVPLFVGVLVYFLIGTAYSVEHPLLRWKTK
PAMAAFSMAGLMGLTIQPTVFYHIQNVLGKPMVFSRSVAFATMFFSIFAACLGAIKDIPD
VEGDREFGNLTFSVRYGQEKVFSFCLNVLLLAYGSAVVVGASSSSLLCKTVSVIGHTVLA
SLLVLRAKSTNPKDPESTQSFYMFLFKLLYAEYVLIHFMR
>FcPT1a-F.carica
MDLSISHSSLRLPATIRRPFKASSKNSRLFVSPIKPRITQDMKSSSNFPIAKCSSSSSSS
STNKLTLPPGLYGESRFSKPLLFGQHDRNSARASAQAQAEGSDSVPLANSQVGLSVPDSV
FAKVTRFLYTCYKFARPYAMRQSIISTVCLYARVLVENPQLFKWSLLLKAFPGLIAVFLA
YTYYNGTNQIFDIDIDKVNKPYLPLPAGELTLKQAWYLVIFDIVAGLSILRLMNADKITT
ILYCLGLFFCTLYSAPPFRFKGSSLATVIVIPLITGVIQNIGILYTSQVSLGLPFWWSPP
VVFITAFSTLFFVIISIIKDIPDVEGDLKHNIRTFAAMFGAKNIAVAAMGLLLINYLAPI
AAAFYLPQAFNLKVLLPSHLIMSVWSIFEWRKMVKENYNQESSTNFFQFLWTLLMIEFLL
FPFI
>AdPT3_A.dahurica
MTQASMHRRLSSGFLHQRKRGFLTLQTQRRHAKILNGNKEFPFRVVSCDKNLDSTKNFSS
SCEKPIRTHRSEVLQTVGATSDGEVIIQPKDDYQATWQSTLRRKWDAFCIFSRPYSAICT
IIGISSVSLLAFTSVADFSPAYFAGLLQAMIPFLCANIYTSGINQLVDVDIDKINKPYLP
LVSGELSMGEGNAIVSALAFTCLAMAIMSNSVPLFVGVLVYFFIATAYSVEHPLLRWKTK
PHMGAFSMAGLMGLTIQPAVFFHIQNALGKPMVFSRSVGFATFFFSIFAAVLGAIKDIPD
VEGDRAHGNLTFSVRYGQEKVFNFCLNILMIAYGAAVVIGASSPFLLCKIVSVIGHTTLA
SLLMLRAKSTKVDDPESTQSFYMFLFKLLYAEYVLIHFIR
>AmBMT_A.majus
MAEMKTSPSQDEEAGVVAMQLATSTVLPMILKSAIELDLLNTIAKAGPGNYLSPSDLASK
LLLSNPDAPVMLARILRVLATYKVLGCKRGEVEWLYCWTPVCKYLSNNEDGASIAPLLLV
HQDKVTIKSWYHLTDAVRDGGTAFNKAHDMSIFFYASQDPQFNKAFNRSMRGHSTITMKK
ILETYKGFEGLKSIVDVGGGTGATLNMTISKYPTIKGINFDLPHVVGDAPSLPGVEHVGG
NMFASVPKGDAIFLKWIFHSWGDEECLKILKKCHQALGDNKKVIVAEFILPEDPGGSDSA
TKSAVHLDAIMLAYVPGGKERTEKEFESLAKRAGFKSFTKVCCAFNTMIMEFSK
>PpBMT_P.praeruptora
MAGMKTSPSQDEEACVLAIQLATSTVLPMILKSAIELDILNTISKAGPGNYLSPSDLASK
LLMSNPHAPIMLERILRVLATYKVLGCKPSELSDGEVEWLYCWTPVCKFLSNNEDGASIA
PLLLVHQDQVPMKSWYHLTDAILDGGTAFNKAYGMNIFDYASQDPQFNKVFNRSMAGHST
ITMKKILETYNGFEGLKSIVDVGGGSGATLNMIISKYPTIKGINFDLPHVVGDSPIHPGV
EHVGGDMFASVPKGDAIFLKWIFHSWSDEDCLRILKNCYEALADNKKVIVAEFIIPEVPG
GSDDATKSVVHLDAVMLAYVPGGKERTEKEFEALATSAGFKSFRKVCCAFNTWIMEFSK
>CYP71AJ1-A.majus
MKMLEQNPQYLYFFSLFLVTIFLYKWLTLKKTPLKNLPPSPPQYPIIGNLHQIGPDPQAS
LRDLAQKYGPLMFLKFGTVPVLVVSSADAAREALKTHDLVFADRPYSSVANKIFYNGKDM
VFARYTEYWRQVKSICVTQLLSNKRVNSFHYVREEEVDLLVQNLENSHSKVANLTELLIE
VTGNVVCRVSVGSGDKVDSYKILILEIMDMLGYSRSIEDFFPLLGWVDWLTGLRGKVAEA
AKGVDTFLEGVLKEHLSTTGSKYNDFVSILLEIQEADAGSSMDNECIKSLIWDMLGAGTE
TISTALEWTLAALIKNPDAMFKLQNEVREIGKGKSKISEADLVKMNYLQAVMKESMRLYF
TAPLLVPREARQDIKFMGYDISSGTQVLINAWAIARDPLLWDKPEEFRPERFLNSPIDYK
GFHYEFLPFGAGRRGCPGIQFAMCINELVVANLVHKFNFELPDGKRLEDLDMTAASGITL
RKKSPLLVVARPHV
>CYP71AJ2-P.crispum
YFFSLFLVTVFVYKLLTLKKTPSKNLPPSPPRYPIIGNLHQIGPDPQHSLRDLALKYGPL
MSLKFGTVPVLVVSSADAAREVLKTHDLIFADRPYSSVANKVFYNGKDMVFARYTEYWRQ
VKSICVTQLLSNKRVNSFQNVREEEVDLLVQNIENSCSKVINLTELLIEVTGNVVCKVSV
GSGDKVDSYKILILEIMEMLGYSRSIEDFFPMFGWVDWLTGLRGKVAKAAKGVDDFLEGV
LKEHLTARASNNASADNDFVSILLEIQEADAGSTMDNECIKSLIWDMLGAGTETISTALE
WTLAALIKNPDAMLKLQNEVREIGKGKSKISEADLGKMTYLQAVMKESMRLYFTAPLLVP
RESRQDVKFMGYDISAGTQVLINVWAIARDPSLWEKPEEFRPERFLNSHIDYKGFNYEYL
PFGAGRRGCPGIQFAMAVNELVVANVIHKFNFELPDGERLEDLDMTAVSGITLRKK
>CYP71AJ49-P.praeruptorum
MKMLEQYPLFLYFLSLSFVTIFLYKWLTLKKTALKNLPPSPPKLPIIGNLHQIGPEPHIS
LRALAQKYGPLILLKLGSVPVLVVSSADAAREILKTNDLVFSDRPYSTVTSRISYNGRDV
AFARYSEYWRQVKSTCVTHLLSSRRVHSFHNVREEEVALLIQNIECPHSKLVNLSDLLAE
LTQNVVCRVAFGRKYESGHKGDSYKKLLEEIMKLAGYSRSMEDYFPLLGWVDWLSGLKGE
VEKAANEIDAFLEGVLRDQPSTTASNNFVSILLEIQNTDAGSSIDRECIKAIILDMFVGG
TETTSTTLEWTIAALIKNPKVMSKLQNEVREIGKGKSKILEGDLVKMYYLKAVMKESMRL
YFIAPLLSPREARQDLKLMGYDIRSGTQVLINAWAIARDPSLWDNPEEFRPERFLNSPID
YKGLHFEYLPFGAGRRGCPGIQFAMAVNELALANVVHKFDIKLPDGERLEDLDMTGVFGL
TLSRKSPLLVVATPHV
>CYP71AJ51-P.praeruptorum
MKMLEQYPLYLYLVLLFLVTLVLYRWLTLRKTPSKNLPPSPPKLPIIGNLHQIGPDPHIS
LGALAQKYGPLMLLKFGSVPVLVVSSADAAREIFKTHDLAFSDRPISNVAKRIFYNERNV
GFSRYSEYWRQVKSTCVTQLLSSSRVHSFHNVREEEVALLINKIEFSHSETVNLTDLLGE
LTRNVVCRVALGRKYEKNHEGISYKRLLEDIMEMLAFSRSIGDFIPFLSWIDWLTGLKGK
VEKTVKEVDTFLEAVLRDHPALNNGSANNNFVSILLEIQKGDAGFSIDRECIKSLILDMI
AAGTETTSTTLEWIIAALLKNPDIMFKLQSEVREIGKGKPKILEGDLAKMKYLKAVMKES
MRLYITAFLVPREARQDVKLMGYDIRSGTQVLINAWAIARDPSLWDNPEEFRPERFLNSP
IDYKGLHYEYLPFGAGRRGCPGIHFAMAVNELAVANLVHKFDFELPNGEKLQDLDMTGVT
GLSLRRKSPLLVVATPHV
>CYP82D64-C.paradisi
APEAGGGWPVIGHLHLLGGPEPLHKVLGKIADKYGPILTIKMGVRRTLVVSNWEIAKECL
TTSDKVFATRPKTVAGDILCYDSSLLGFVPYGHYWRQIRKIATLELLSSYRLESLKYVRE
SEVRTCLKELYNLWGAVLVDMKKWCEYVTLNVILRMVVGKRCNTSSDQGWKDELSRFFEF
MGKLVVSDALPFLRWLDIGGDERLMKKTARELDLIMQRWLDEHRRKGD-DNFMGAMLSIL
DDRDADTINKATCLALILGGSDTTSGTLTWAISLLLNNRHALKKAQEELDQQVGKERAVD
ESDTQNLVYLQAIIKETLRLYPAGPLLAPREAMEDCTVSGYHVPAGTRLMINAWKIQRDP
RVWETPSAFQPERFLPAHADVDVRGQQFELIPFGSGRRSCPGASSALQVLHLTLARLLHA
FELATPLDQPVDMSESPGLTIPKATPLKVLLSPRL
>CYP82D64-C.hystrix
APEAGGGWPVIGHLHLLGGPEPLHKVLGKIADKYGPILTIKVGVRRTLVVSNWEIAKECL
TTSDKVFATRPKTVAGDILCYDSSLLGFVPYGHYWRQIRKIATLELLSSYRLESLKYVRE
SEVRTCLKELYNLWDAVLVDMKKWCEYVTLNVILRMVVGKRCNTSNDQGWKDELSRFFEF
MGKLVVSDALPFLRWLDIGRDEMLMKKTARELDLIMQRWLDEHRRKGDSDNFMGAMLSIL
DDRDADTINKATCLALILGGSDTTSGTLTWAISLLLNNRHALKKAQEELDQQVGKERAVD
ESDTQNLVYLQAIIKETLRLYPAGPLLAPREAMEDCTVSGYHVPAGTRLMINAWKIQRDP
RVWENPSAFQPERFLPAHADVDVRGQQFELIPFGSGRRSCPGASSALQVLHLTLARLLHA
FELATPLDQPVDMSESPGLTVPKATPLKVLLSPRL
>CYP82C2-A.thaliana
MDTSLFSLFVPILVFVFIALFKKSKKPKHVKAPAPSGAWPIIGHLHLLSGKEQLLYRTLG
KMADQYGPAMSLRLGSSETFVVSSFEVAKDCFTVNDKALASRPITAAAKHMGYDCAVFGF
APYSAFWREMRKIATLELLSNRRLQMLKHVRVSEISMVMQDLYSLWVKKGGSEPVMVDLK
SWLEDMSLNMMVRMVAGKRYFGGGSLSPEDAEEARQCRKGVANFFHLVGIFTVSDAFPKL
GWFDFQGHEKEMKQTGRELDVILERWIENHRQQRKVSGTKHNDSDFVDVMLSLAEQGKFS
HLQHDAITSIKSTCLALILGGSETSPSTLTWAISLLLNNKDMLKKAQDEIDIHVGRDRNV
EDSDIENLVYIQAIIKETLRLYPAGPLLGHREAIEDCTVAGYNVRRGTRMLVNVWKIQRD
PRVYMEPNEFRPERFITGEAKEFDVRGQNFELMPFGSGRRSCPGSSLAMQVLHLGLARFL
QSFDVKTVMDMPVDMTESPGLTIPKATPLEILISPRLKEGLYV
>CYP82C4-A.thaliana
MDTSLFSLFVPILVFVFIALFKKSKKPKYVKAPAPSGAWPIIGHLHLLGGKEQLLYRTLG
KMADHYGPAMSLQLGSNEAFVVSSFEVAKDCFTVNDKALASRPMTAAAKHMGYNFAVFGF
APYSAFWREMRKIATIELLSNRRLQMLKHVRVSEITMGVKDLYSLWFKNGGTKPVMVDLK
SWLEDMTLNMIVRMVAGKRYFGGGGSVSSEDTEEAMQCKKAIAKFFHLIGIFTVSDAFPT
LSFFDLQGHEKEMKQTGSELDVILERWIENHRQQRKFSGTKENDSDFIDVMMSLAEQGKL
SHLQYDANTSIKSTCLALILGGSDTSASTLTWAISLLLNNKEMLKKAQDEIDIHVGRDRN
VEDSDIENLVYLQAIIKETLRLYPAGPLLGPREAMEDCTVAGYYVPCGTRLIVNVWKIQR
DPKVYMEPNEFRPERFITGEAKEFDVRGQNFELMPFGSGRRSCPGSSLAMQVLHLGLARF
LHSFDVKTVMDMPVDMSENPGLTIPKATPLEVLISPRIKEELFV
>CYP71AZ6-P.sativa
MDPVVIFLVLAFPIASVYLLFYHKKRVGGLSSPPGPRGLPFIGNFFQLYKAPCIHEYLWN
LSKKYGSLMTLHMGSVPILVVSSPKMAKEVLKTQDLIYCSRPRMTGMRKLSYDGLDVAFS
TYSEHWRHVRKLCTLELFTQKRAQLCFRLVHEQEVSRMIVRLSETAAASKDVNAFECFSN
LSTSIISRVAFGKRYDEDGIGKERLQRMLSEIDAMLAGIFVSDFFPMFGWIDRLSGMRAR
LDRTFKEMDMFYEELIDEHLKPNRPESPTEDLIDVMLKNKGSSCLLTMDSIKAILLNVFN
GGTGTSATLLVWAMTALMRNQGVMKKAQEDIRRVIGRKGNVDEDDIQNLSYLRAVVKETM
RLYPTGPLLIPRETMESSIIGEDKDHMYMIKPKTLVYVSMWAIGRDPEIWKNPMEFVPER
FLERPDLNYKGQQFEYIPFGAGRRICAGIHLGVTTVELALANLLYTFDWEPPAGTRFEDI
DDETLNGLTLQKKNALYIRPKKYICP
>CYP736-As05G02643-A. sinensis
MLGVAALEMCSVENEKKKDRLPSEATKILQSLASGWDDIIDPNALQVIPVKGAMTNQVFQ
IKWPTRTERSRKVLVRIYGEGVDIFFNRENEIRTFEFMSKMGRGPRLLGRFSNGRIEEFI
RARTLSAVDLRDPETSALIATKMKEFHNLDMPGSKTVLLWDRLRNYLGVAKRMSSTEEAT
DFGLNLIEQEIYFLENALSSDQATGFCHNDLQYGNIMIGEETSFITIIDYEYACYNPIAF
DIANHFCEMAADYHTEIPHLMDYSKYPGCDERKRFLQVYLSCSGKEPSDSEMERLVQEVE
KYTLASHLFWGLWGLISELVNEIDFNYKEYARQRFQQYWFRKPELLGFSTGIGTHANSTM
KA
>CYP736-As05G02644-A. sinensis
MRPFGFIVTDFDRSMMVDIASNALVQLTMLLEINAPLWMNLSSDGRQVLNLEAYWSIFPR
AIKSSDVWIESSKDSSIVPMSSLALVEVFMDANKWMEVFPTIVSKAETIEKISTGLMCTQ
NGFLQLMYEEIQVISPLVPTRKFYFLRFCQQIQQNLWAIVDVTYDILQQQFYSQCWARRL
PSGCYIEDMHNGTPKQVTWMEHMQIQDKRPAHNFYRKYISSGLAFGVERRLATLQRMCER
FICQMDSSTSFPYLRGVNPSPHGKRHLMKLSQRMVNYFCSSIHEVDGHEWMKSEMNDFEV
YTTLRKFTKYGHPNGGVLVATSTIWLPFSPQKIFDFLRNKNTRQHWDVISGCNSVQELGC
IACGSHPGNCIFVLKAFSTSHDYKLILQESNIDSSGALVVYCPVDLLSMSIDKSGEDFSF
IPVHPSGFVISPDWKMSGGALVTTMLQIIDINATSSKISQEYGNILNKLVGITINQIRAA
LN
>CYP71B130a-F.carica
MHRHSTLYQRGRESHIVEISVTRGPMAMDAQQAWLLFLFLLLIFLFMKRRISKKPNKNLP
PSPPKLPLIGNLHQFGSLPHQSLWELSKKYGPVMLFQLRNVPAVVISSAEAAKEVLKVHD
LESCSRPPLHGARKLTYNYLDVAFSPYGEYWREIRKICVVELFSMKRVQSFESIREEEIT
NMINSISRHSLSSPNSPVDLTEKLFAFTASFIFRIAFGTSFEGTDFNRNKFYELVHAAEA
TMGGFCAAEYFPYVGWIVDWLSGLNRRREKVFHQLDSFFQKVVDEHLNPGRTKSQQDDII
DVLLKIIKEQSGFGAAMLTEKNIKAVLLNMFLGGVDTSAITMIWGMAELAKKPSVMKKAQ
EEVRNIIGNKGSVTLNDIDKLQYLKLIVKETFRLHPAGPLLLPRESISRFEVNGYEIEPK
TLIQVNVWGIGRDPKIWTDPDEFIPERFMDSAIDFKGQHFELLPFGSGRRICPGIYMGTT
TVELGLANLLYSFDWKLPDGMKEEDLNMEESAGLSLSLSKRTPLELVPKKHLFA
