# Supplementary material for: Integrative multi-omics data provide insights into the biosynthesis of furanocoumarins and mechanisms regulating their accumulation in Angelica dahurica
Source: Commun Biol. 2025 Apr 23;8:649. doi: 10.1038/s42003-025-08076-x (PMC12019236; doi:10.1038/s42003-025-08076-x)
Supplement: Supplementary file 4 — Supplementary Data 5 [file 42003_2025_8076_MOESM4_ESM.xlsx]

## Sheet: Fig. 3B
Stage	Diameter (cm)
S1	1.4
S1	1.9
S1	1.35
S1	1.2
S1	1.5
S1	1.4
S1	1.05
S2	2.8
S2	2.2
S2	2.3
S3	3.4
S3	3.8
S3	3.5
S4	4.2
S4	4.6
S4	4.1
S5	5.5
S5	5
S5	5.1
S6	4.7
S6	5
S6	5.6

## Sheet: Fig. 3C
Stage	Xanthotoxin	Imperatorin	Isoimperatorin	Angelicin	Marmesin	7-demethylsuberosin	Columbianetin	Cnidicin	Osthenol	Psoralen	Xanthotoxol	Isopimpinellin	Byakangelicin	Bergaptol	Bergapten	Columbianadin	Umbelliferone
S1	7.97854	102.511	19.2628	0	5.11903	4.34949	0.94758	8.33696	3.33501	7.44959	0.67793	3.46205	2.65959	0.22696	7.39995	0.05337	5.2672
S1	6.05399	103.734	18.3441	0	5.25534	4.17928	1.10504	8.13744	2.96128	8.37083	0.46276	3.31558	2.53445	0.26434	7.32584	0.03469	3.74995
S1	6.71386	103.943	19.5465	2.08832	5.61504	4.12471	1.63697	8.24516	2.3199	7.67101	0.56385	3.51759	4.30575	0.20799	7.64608	0.08593	4.72396
S2	3.8926	95.4119	21.0209	0	4.40765	3.56508	0.66585	11.1457	2.23989	2.2132	0.62072	3.36702	4.21435	0.38536	7.43277	0.02999	2.46264
S2	2.05663	94.1042	21.1609	0	4.31804	3.2635	0.5746	10.3394	2.60527	2.23049	0.30003	3.17536	4.49953	0.30846	7.66043	0.05661	2.48425
S2	7.76871	96.7357	24.4379	0	3.71909	3.62253	0.88422	11.3407	2.81965	2.84627	0.96043	3.31189	5.23458	0.45258	7.30742	0.11745	2.77339
S3	6.2289	96.705	20.5728	0	4.34662	3.06983	0.44437	6.30833	3.04406	2.99549	0.20364	3.49657	12.0001	0.24137	7.32349	0.02941	2.26116
S3	5.28703	95.9871	20.7795	0	3.94364	3.2682	0.34153	6.32309	2.9991	2.58574	0.50208	3.30549	4.99178	0.2938	7.60019	0.04707	3.18265
S3	5.09491	97.4028	20.8514	0	4.46806	3.63339	0.47084	6.49473	2.94561	2.54502	0.37905	3.40704	5.03713	0.292	7.5017	0.02397	2.62501
S4	5.52309	94.2189	20.7117	0	2.49669	3.55506	0.1841	5.29555	4.12571	1.2998	0.18624	3.61393	3.37495	0.14087	7.62605	0.03412	2.32169
S4	5.07796	93.5185	20.9873	0	2.24004	3.52594	0.22638	5.16327	3.64149	1.40338	0.21661	3.54863	3.71457	0.26248	7.3593	0.01612	1.44973
S4	7.34708	97.7703	21.0678	0	2.45942	3.53045	0.23648	6.41924	3.14688	1.9355	0.23498	3.6365	4.40534	0.20882	7.36076	0.02345	2.05468
S5	8.57774	93.7031	20.2751	0	4.99354	5.75849	0.28698	4.90389	4.16564	7.46656	1.47721	3.80964	3.50247	0.40153	7.43169	0.00826	2.45776
S5	4.44489	95.0596	19.7586	0	4.27302	4.72161	0.1932	4.65059	4.13904	3.09735	0.21043	3.6121	2.43981	0.22851	7.33786	0.00901	1.84453
S5	3.63008	95.0666	19.8282	0	4.03217	4.56439	0.25569	4.30664	3.86741	2.2881	0.2067	3.51522	4.52493	0.29865	7.43696	0.0234	1.9466
S6	1.55509	93.4107	18.3515	0	1.48587	3.7096	0.07722	3.45602	4.32607	0.15315	0.17564	3.52558	2.19344	0.22823	7.81921	0.02231	1.35678
S6	4.12407	90.6229	19.5811	0	1.69239	3.81158	0.08014	3.17726	4.26597	0.28465	0.12496	3.57701	2.29091	0.17189	7.1341	0.02207	1.3327
S6	6.13005	89.6971	20.6568	0	2.19778	3.61922	0.08771	2.85527	4.3752	0.29076	0.08206	3.51969	2.86552	0.11387	7.18681	0.11149	0.96068

## Sheet: Fig. 3D
Stage	S1	S2	S3	S4	S5	S6
Content	179.274	165.515	164.627	156.299	160.344	142.963

## Sheet: Fig. 4B
gene_id	Root	Flower	Stem	Leaf_M	Leaf_Y	S1	S2	S3	S4	S5	S6
AD01G04479	0.567343	0.878648	0.17974	0	0.00986933	1.40424	0.919111	2.23553	1.79932	1.04138	0.4207
AD01G05817	0	0	0	0.0193857	0	0	0	0.0177437	0	0	0
AD03G00074	0.0180433	0.339927	0.393308	19.9339	12.0006	0.0536563	0.0455683	0	0.0821353	0.038028	0.867856
AD03G00078	2.47451	20.1966	0.661837	0.211586	3.34992	14.9737	4.95069	1.84638	9.6925	2.54539	0.142822
AD03G00271	0.370169	0.66293	1.89082	1.97357	1.90436	1.15046	5.00433	2.1255	4.01305	3.03721	0.265247
AD03G00272	7.53897	3.01581	29.8526	24.5556	14.3105	11.4109	44.7353	19.3716	15.4354	16.6568	7.06669
AD03G00273	9.05852	1.25714	5.35733	0.683409	0.137717	3.08889	10.4919	1.18114	10.674	3.69568	1.45378
AD03G00274	17.2051	29.6126	45.4214	40.6912	35.5117	29.1959	71.2626	68.5778	37.2932	67.6431	21.0716
AD03G00278	0.0906487	0.028639	2.50223	0.143295	0.28671	0.195948	0.069822	0.117423	0.346062	0	0.0935227
AD03G00282	13.1791	1.58359	110.894	18.5406	22.2494	2.86681	4.8129	2.16639	1.93392	2.79959	2.2516
AD03G01579	0.0449037	0.0940933	0.150982	1.09327	0.252789	1.31995	0.212026	0.442753	1.66712	0.973385	0.677607
AD04G02366	69.9205	0.037293	0	0	0	109.67	269.149	127.919	206.702	234.433	57.0351
AD04G02371	56.2252	184.568	33.6984	6.47242	18.6171	249.334	452.963	261.118	315.438	317.31	8.40796
AD04G04015	5.34246	8.33554	22.6875	47.3241	30.6918	7.21574	14.8612	16.4347	8.03507	22.7357	3.60516
AD04G04017	4.84739	0.868416	3.62958	0.486704	0.146035	4.64579	12.0823	2.13136	9.70068	8.65102	2.45015
AD04G04019	0.614193	0.653223	2.51553	3.81005	2.67482	0.636065	3.27795	1.54987	1.14071	1.41134	0.359081
AD07G01764	0.226138	0.56682	4.68333	2.86347	0.834689	0	0	0	0.0365947	0	0.29851
AD07G02379	1.01594	11.9525	8.34843	16.2028	13.6621	1.01232	0.234378	0.52553	1.31433	2.00121	1.65738
AD08G00823	16.0334	5.73851	3.51429	0.349984	1.49569	14.5731	14.5079	8.21623	23.2875	17.4439	40.053
AD08G01768	10.0998	5.34969	22.1873	18.8175	8.41462	6.00754	2.40331	4.01653	6.90843	4.314	7.72696
AD08G01769	2.60539	0.244719	2.75484	1.40695	0.427152	0.848253	2.6125	2.49819	1.16345	0.705431	1.40027
AD09G04737	0.141059	5.11746	6.33258	0	0.14982	0.0193473	0.0232263	0	0.021848	0.092084	0.825389
AD09G04738	0.201275	1.49685	0.0325847	0	0	0	0	0	0.118326	0.0364363	27.7265
AD10G04306	0.0262727	0.144669	0.341768	0.027639	0.0163657	0.0152	0	0	0.0273753	0	0.0305993
AD11G01171	8.65245	8.77527	10.8399	10.4825	9.98768	6.93074	10.3594	6.59404	5.9767	8.30421	20.827

## Sheet: Fig. 4C
Tissue	Psoralen	Xanthotoxol	Bergaptol	Imperatorin	Isoimperatorin
Root	3882.72	488.77	171.72	78583.8	25981.5
Root	10199.6	173.58	143.03	82914	28559.2
Root	8414.27	877.18	308.83	73410.9	22382.2
Flower	97.34	154.93	0	42562.4	899.34
Flower	947.42	1504	0	75031.6	4723.36
Flower	292.2	283.85	0	55074.2	1381.04
Stem	46.77	11.72	0	1859.47	211.08
Stem	51.31	6.53	0	2464.69	525.7
Stem	22.9	8.79	0	1373.74	156.48
Muture Leaf	19.48	7.72	0	6477.13	255.95
Muture Leaf	19.99	6.35	0	4816.64	46.89
Muture Leaf	57.14	9.48	0	4864.49	275.5
Young Leaf	346.77	16.06	0	9098.08	622.2
Young Leaf	125.16	26.33	0	8398.25	2063.58
Young Leaf	175.39	40.49	0	13708.2	195.17

## Sheet: Fig. 6 D
tissue	gene_type	Log2(Enrichment factor)
Leaf	exon	4.06995
Leaf	gene	2.95073
Leaf	intergentic	-1.06145
Leaf	intron	1.315
Leaf	TES	3.52414
Leaf	TSS	3.45406
Root	exon	3.0009
Root	gene	2.0961
Root	intergentic	-0.625592
Root	intron	1.10712
Root	TES	2.64649
Root	TSS	2.94326

## Sheet: Supplementary Figure 6
Stage	gene_type	Log2(Enrichment factor)
S1	exon	3.29838
S1	gene	2.35014
S1	intergentic	-0.573488
S1	intron	1.2591
S1	TES	2.73221
S1	TSS	2.69039
S3	exon	2.5909
S3	gene	1.72528
S3	intergentic	-0.243864
S3	intron	0.815192
S3	TES	1.85442
S3	TSS	1.7176
S5	exon	2.63245
S5	gene	1.81459
S5	intergentic	-0.298753
S5	intron	1.01135
S5	TES	2.03477
S5	TSS	1.93596
